# Supplementary material for: Identification of the hub genes related to adipose tissue metabolism of bovine
Source: Front Vet Sci. 2022 Nov 9;9:1014286. doi: 10.3389/fvets.2022.1014286 (PMC9682410; doi:10.3389/fvets.2022.1014286)
Supplement: Supplementary file 1 [file Table_1.XLSX]

## Sheet: Sheet1
Table S1.The genes in 15 modules
MEblue	MEgrey60	MEred	MEcyan	MEpink	MElightgreen	MEsalmon	MEroyalblue	MEblack	MEgreenyellow	MEmagenta	MEbrown	MEgreen	MEgrey
GRK3	RPUSD1	CD68	VPS33B	NUP37	RASL12	MAFG	ENSBTAG00000000609	SERINC1	FLAD1	PRKAA1	PYCR1	TXN2	HEBP2
FOXF1	CLHC1	CTNS	RIC8B	SIRT7	TNC	ASCC1	GNG11	ABI3	RBM34	ENSBTAG00000000154	SURF2	WASHC3	TBL2
TTC33	EPS8	LZTS1	SLC25A19	SNAPC4	AQP1	ENSBTAG00000000425	PHOSPHO2	STRADA	IMPDH1	SP3	CCDC77	PKNOX2	PRAG1
FILIP1	SSPN	CADM1	NAB1	CRLS1	NXN	ENSBTAG00000000560	RPS12	PCDH7	HYAL2	POMGNT2	PSMG3	THBS3	TIPIN
NFIA	SKAP1	HCLS1	EIF3J	LRPAP1	HEY2	CHODL	ENSBTAG00000001538	HIF1AN	HES1	RFX7	FEN1	TFB2M	RET
CERT1	INTS1	CMTM4	SNTA1	USP40	ATP2C2	JAM2	RPL36	TMEM39A	GPR161	SELENOO	SDF2L1	MRPS30	PPP1R16B
EFCAB14	RRP9	UNC93B1	ZNF395	LRFN3	KLHDC8B	ICA1	RPL5	PPM1B	CCDC88C	TSEN54	RECK	HSD17B12	PGM3
MRPL23	GUSB	SLAMF7	GHDC	AKAP7	PRKRA	LDLRAP1	RPS28	STAU1	TMEM17	N4BP2L1	GLIPR2	ATPAF1	UBAP2
VPS54	MSL2	JCAD	PIP5K1C	GUF1	AGTPBP1	SSR2	RPL35	ZNRF2	BRCA2	SLC16A5	CCSAP	RIT1	AMOTL2
FRYL	IQGAP2	ENSBTAG00000001219	KDR	UPF2	SV2A	HNRNPA1	ENSBTAG00000003937	ATP11B	MAP4K2	SLC25A22	NDUFB8	TNFSF13	PACC1
RANBP2	ATP1A1	CD200R1L	TP53	NUDT13	HMCN2	PPIC	TBCK	DHTKD1	SUPV3L1	NEURL1B	EPHX1	MPDU1	TTC9C
ENSBTAG00000000195	RALGAPA1	NLRP3	TEP1	ERF	PTMA	MAP2K6	EEF2	NICN1	TRMT6	PPIP5K2	TSPAN15	NFU1	HSP90AB1
ARHGAP31	LIN7C	LRRK1	DEPDC5	CCDC137	KCNMB1	RPL21	RPL37	VKORC1	TMEM267	SH3RF1	TLE1	CBS	F2RL2
ARID4B	PDE4DIP	TYRO3	VPS16	ZNF212	SMTN	IGSF10	RPL4	RBP4	UBQLN4	ZFP64	YKT6	ANAPC16	SPECC1
BMPR1A	WIPF1	CMTM7	SRA1	HGS	ADGRL1	RPL14	RPL13A	DYNC1LI2	TMEM41B	NDST1	IL18	PFKFB1	PRKCA
PFKM	B4GALT7	BREH1	APBB3	DGCR2	NDRG4	RPL19	RPL27A	CCDC102A	EPB41L1	TTC14	MFAP5	SPINT2	OGFOD1
ITCH	MARCKS	SASH3	MDN1	BTBD9	SPARCL1	TAGLN2	ATP5MC2	THPO	EHD3	COX8B	ZNHIT1	SLC25A20	SERPINB8
CD2AP	INSIG2	FCGR3A	CATSPERD	EXO5	HPCAL1	SEPTIN9	CTNNBIP1	RTKN	RFXANK	MLLT1	OXLD1	MMD	MAOB
GOLT1B	RRP12	LGALS3	AKAP8	ABHD16A	DKK3	RPIA	BEX3	ATG101	MOGS	FBXL15	NAXE	NADK	HSPB8
CDC40	TRPC1	PTPRE	INO80B	TUBGCP6	CHMP4C	IMPACT	RPS9	ANKRD29	CACNB1	ZNF787	GPATCH4	MAP2K5	SLCO2A1
ERBIN	LUC7L3	KCNJ8	PCK1	PGS1	AFAP1L2	RPL23	ERP29	TOPBP1	MEN1	SESN1	MRPL12	POLB	TUBA1A
EEA1	PPP1R21	SAMSN1	ALG1	CSDE1	DBNDD2	CTBP2	ENSBTAG00000007443	SMNDC1	MPPE1	YBEY	RBM4B	YWHAZ	SARS2
TARBP2	TCF12	KCNQ4	ANKRD40	ARHGEF10L	BGN	ZC4H2	RPL10	SMAD6	AMT	MRPL57	BAK1	ENSBTAG00000000242	GSTM3
ATP11A	ZRANB2	IGFLR1	DDX10	PASK	TMEM51	RABGEF1	GNG5	WDR97	HOPX	ZFYVE21	TMEM126A	ME3	DOCK3
ATP10D	PDE1C	ENSBTAG00000002786	TICRR	DDX49	DES	ARHGAP24	RPS2	NENF	TULP2	ALKBH4	ZNF570	ALAD	BOLA
NR4A1	CAPN10	MSR1	YJU2B	EPHA2	TPM1	LMTK2	RPSA	GIPC1	BCL9	HSPBP1	IFRD2	SMG6	CCN3
CNST	SP1	CX3CR1	EXOSC10	MRPS26	FLNC	CSGALNACT1	ENSBTAG00000009783	TMED3	KANK3	ANGEL2	KLHL13	ENSBTAG00000000269	LRIG3
PPP4R3B	MEOX2	CD244	ARHGAP6	NDRG2	KCNE4	DZANK1	RPS3A	HOMER3	HAUS1	FAM89B	ATP5F1D	CSF1	APOLD1
KLHDC10	ZNF606	TRPV2	PIK3R3	SLC52A2	SYNPO2	ADGRA3	CDKN2D	GPR137B	PRAF2	SLC25A24	CPLANE1	TCIRG1	MKI67
ACO1	THADA	STK4	ACADVL	ESAM	GGT5	MED21	EEF1G	TAX1BP3	DLG4	GAMT	CCNI	ZNF330	ZWINT
ARHGAP27	ZNF454	ENSBTAG00000003275	DVL2	ZNF598	NPNT	WEE1	RPS19	BCAS1	ZMYND11	TRAPPC5	ADAMTS5	LMO4	SMAD1
APRT	FNBP1L	HOXC10	ASAP1	SF1	GJA5	ENSBTAG00000005315	ZNF473	FBXL6	MAP3K7	BOD1L1	HIP1	ECD	LMNB1
ADAMTS1	ASPSCR1	DOK2	CCDC6	PALLD	FRY	TBC1D24	LIMA1	CEP131	SLC44A2	C29H11orf24	LYVE1	ISOC1	CHST15
DMXL2	NEK4	MAFB	UTP20	ANKRD13B	SH3BGR	PLIN2	RPL26	BMP1	NOL10	CCDC30	SEC16B	CLDN15	CYP39A1
KAT2B	SEC61A1	KCP	NR1H2	GTDC1	IRAG1	SPTBN2	POLR3A	GLT8D2	TCN2	CCDC124	CAST	RHOG	TLN2
PGM2L1	LRRC14	LIPA	AMD1	PLXNA2	TAGLN	ENSBTAG00000006383	RPS23	IARS1	AP4M1	RAI1	GINM1	MED27	GUCY1B1
CAPN6	ADAM10	ENSBTAG00000004043	CCDC62	SEPTIN7	SULF2	CCNG1	PGF	MAPK7	RPP30	METRNL	OGT	TPST1	FBXL2
UBE2H	VARS1	NFE2L3	POLL	RBM14	RILPL2	EIF3E	RPL34	RASGRP2	LAMA5	CEP170B	HCAR1	PIM1	GSTO1
CCDC183	SKAP2	FMNL1	GSPT1	MPZL3	EDN1	ENSBTAG00000006815	EEF1A1	HOXA4	FBXL7	PFN1	ZNF286A	CRYAB	CCDC170
TENT5A	EPB41L2	COQ10A	DCLRE1B	MYO1C	ENSBTAG00000008248	MMP16	MFNG	FHL2	OTOP1	NXT1	MRPS16	TNFAIP3	CD93
SLK	PEX11A	PKIB	SEC24D	COMMD8	WNK2	EIF4B	RPL32	FKBP7	XPO4	RESF1	AMDHD2	BDH1	ACSS1
SERPINH1	ENSBTAG00000006878	FAM78A	ELMO2	DTX2	NEXN	GTSE1	NPM1	P4HA2	ADAM19	HSPBAP1	MTUS2	TMEM106C	RGS16
MAP3K20	SCAPER	ADAMTSL3	MCU	NOP14	FEZ1	EMP2	RPL18	BMP2K	ANKRD10	ENSBTAG00000005239	ANXA4	SYTL2	DUSP6
PRKD3	FOLH1B	SYK	PEX2	PITPNM2	FOXS1	TF	RPS10	SLC12A9	RAP2C	DOHH	SINHCAF	TLR5	PLEKHA6
ANKRD50	CD300LG	ACP5	PER1	PHF1	MTSS2	RBM38	RPL18A	VWA8	UBAP2L	MIER1	STX12	PINX1	ENSBTAG00000004815
ADAM17	SRBD1	C1S	IGFBP3	CDC42	ATP1A2	FAP	ANXA1	ROM1	AGPAT1	EPS15	PMPCA	KYAT3	LRATD1
GNE	PSIP1	IGSF3	TSR1	GYG1	CACNA1C	PFDN5	RPS5	PPM1L	KIAA0586	SCAND1	METTL27	CSTB	NEO1
HIVEP2	KIDINS220	ABLIM3	KDELR1	DUSP10	SERTAD4	SH2B3	RPS7	PPP1R15A	CORO1B	ALG3	ADAMTS7	LRRC28	ENSBTAG00000005146
APLP1	WDFY2	BRB	CEP83	RPLP2	KANK1	CAMK2N1	ENSBTAG00000016391	STRA8	HOXD3	SMC4	AKT2	CFAP36	BoLA
USPL1	POLA1	IRF5	UPRT	SYT4	PDLIM1	STXBP2	LAPTM4B	USP38	RABL2B	BTBD8	GLCE	TOB1	C1H3orf33
PHLDB2	PON2	SLC31A2	PRPF4	PLXND1	FLNA	LXN	SVBP	B4GALT4	MINK1	DRAP1	MRPL4	PLTP	ADA
RIC1	ALYREF	FKBP15	SUV39H1	MEF2B	CNN1	PDRG1	RPLP0	CYTH2	TEX35	PALB2	MSH6	OCLN	RAB3B
SLBP	TCP11L1	TESPA1	THUMPD2	PNKP	SYT11	PIP5K1B	ENSBTAG00000018309	TSKU	MFSD4A	OSBPL11	ARL6IP6	MYD88	ENSBTAG00000005997
GHR	SMYD5	SPP1	NAA15	PER2	CCDC107	PEDS1	RPLP1	PLEKHG3	KLHL2	PI4K2B	PMM2	CST3	PPP1R1B
ATP2A2	SDSL	GMFG	POLR3B	ZNF276	TPM2	C1QTNF7	NUDT16	MESD	PLVAP	ARL8A	ARVCF	GPNMB	CCRL2
PRKCI	SLC35A5	AOC1	HSPH1	TRABD	MYL9	VSIG8	RPL10A	SERINC5	PPP2R5D	NUDT16L1	LZTFL1	ATP5PF	N4BP3
KCTD12	WDR74	CAPG	RHBDD2	ARG2	RAMP1	MORF4L1	RNF187	PLEKHJ1	NEPRO	RICTOR	BCL6	ABCF2	STAC
TNKS	REEP4	LAPTM5	GNPNAT1	SNRNP70	TCAP	BCHE	RPL7	PICALM	GPAT4	IDUA	GPATCH2	CATSPERG	EHD4
ELK3	GPD1L	CD52	NRDE2	FRMD8	GRIP2	TMEM64	RPS21	SPTY2D1	MAPK6	GULP1	CALM2	CPEB1	CENPL
CDK17	ROBO1	TCF15	ZMAT2	RERG	TGFB3	OGN	FAU	STC1	LRP5	WTIP	ADPGK	NFATC1	ENSBTAG00000007075
YES1	TRIM35	ZAP70	BIN3	PPL	DTNA	ASGR1	RPL11	BORCS6	XBP1	POMC	LSM1	APOL3	ESR1
JMJD1C	SLC6A8	PTK2B	KAT5	CRAMP1	ECRG4	NONO	RPS16	ARHGEF5	MPND	ENSBTAG00000008137	ZFPM2	SLC22A5	TAF1B
DCUN1D4	TRNAU1AP	ARHGDIB	SZT2	STEAP4	AJUBA	ENSBTAG00000012276	ENSBTAG00000021649	SNX10	ACBD4	TOLLIP	TMEM254	PARP3	SCARA3
G2E3	TBRG4	ADCY7	DXO	HCFC1R1	PLN	PNP	VCL	GJA1	SLF1	RNF149	VPS4A	OTULINL	HSPA5
KIFC1	POGK	THEMIS2	MCOLN1	TRIM24	EDNRA	MGP	RPS6	WBP1	INTS3	ATP13A2	LUM	COX7A2L	KIF25
SNTB2	AEBP2	MAN2B1	NEU1	ANGPTL4	SYNPO	HK1	ENSBTAG00000023792	DOK4	NTHL1	FAM219A	FUCA2	NDRG1	VCAM1
PRXL2B	SPATA6L	MYO1G	LDB1	RAB11B	COL4A6	AFAP1	THRAP3	PGGT1B	NFATC4	TLR3	CYREN	AGFG2	CAMK1
TUT7	FASTK	CD53	CSE1L	VPS35	ADGRL3	MASP1	ENSBTAG00000024608	PDGFRL	THAP11	DR1	TOMM40	DAPK1	UBE3C
HAPLN3	SMG9	CD55	GTPBP2	MRI1	SLC38A4	TMA16	RPS29	SMAGP	KATNBL1	SF3B1	MICOS13	GAR1	DCLK2
TXLNG	EMC1	RASGRP4	HEXIM1	ZSWIM4	FOXP4	SERPINI1	POP7	AMIGO2	TNFRSF25	TOMM6	LONP1	PPP2R5A	CLSTN3
DYRK1A	MRTO4	TOM1L1	MAU2	FANCM	SMARCD3	ARHGEF9	RPL8	RIC8A	UTP15	UBE2S	TWSG1	NQO2	SUMF2
SCAF11	SIX1	LCP1	HSP90AA1	MARK4	MYLK	ZNF277	ENSBTAG00000027075	PLOD1	PHF20L1	PPWD1	SLC25A42	NMNAT2	ANKRD26
PRRC2C	ZFC3H1	ITGAL	RBFOX3	IPO4	COL4A5	HK2	ENSBTAG00000027213	STAU2	TNS2	NDUFB10	CNTLN	MRPL9	AQP3
SASH1	GCNT1	C1QA	NUTF2	CDC27	EFHD1	PHF11	EIF4EBP1	PLCG2	LMO2	PUS10	CIAPIN1	ZNF583	SULT1A1
SCRN2	CFAP97	DPF1	TCHP	MSH2	ACTA2	RPS24	RPL38	ZCCHC3	THTPA	SPHK2	SESTD1	MOB3B	CDC23
STAM2	COPG1	F13A1	SYNCRIP	KMT2B	DSTN	RPL24	SELENOT	RAB3D	PMS2	FDX2	RUBCN	COX14	HECTD4
MED13L	SLC3A2	CD209	DBP	PTPN23	ACTG2	UTP14A	RPL6	NDN	RARG	GATD1	CCDC112	PRDM1	POGLUT2
SNX27	RBMX	TPSB2	SLC5A6	PDGFRB	MYO1D	WWC3	RPS26	MAPK8IP3	ITFG2	FBXW5	PTPA	TRIM27	INTS6L
MAP1B	NFE2L1	TYROBP	EPRS1	ZNF777	MYH11	SSBP2	ENSBTAG00000039728	CPNE2	KIFC2	SH3GLB2	TIMM8B	SLC13A3	LOXL1
YIPF6	NBAS	MILR1	NIPSNAP3A	U2AF2	CSRP1	RPS27	ENSBTAG00000040167	PTP4A1	PPP1R36	MEF2A	DIPK1A	C14H8orf33	ZC3H10
CREBRF	ST7L	CDH5	CCDC50	LRCH1	FBXO32	LARP4B	ENSBTAG00000046531	KIF5B	MAPK8	LIMK2	ATXN7L1	PGK1	ENSBTAG00000009656
UBXN2A	SGCB	C2	C23H6orf136	MTMR6	TGM2	RPS11	ENSBTAG00000047547	SEL1L3	SLC38A6	CLTB	SIRT3	UQCR10	FBP1
PTPN11	MEX3C	GRHL1	SEMA4F	IFI27L2	CPE	EIF3H	ENSBTAG00000047611	LSM5	RPUSD3	FMO5	TRPA1	SIPA1L2	BHLHE40
PRPF4B	SNAPC2	SHTN1	ATG2A	LRCH4	STX1A	LDB2	ENSBTAG00000047712	ORAI3	SPART	HDAC10	PI16	LPCAT1	PTCH1
PPP4R2	PLA2G16	FRMD4B	ENSBTAG00000007127	LZTS2	PDLIM3	RPL35A	ENSBTAG00000048225	PIK3R2	PLXNA3	ALMS1	ATP5MF	SMIM19	NMRAL1
NOVA1	TSPAN12	IL2RG	HDAC11	NOL6	MEST	EIF2S3		TGFB1I1	GRSF1	ZNF644	CDC34	PSMA2	FAM107B
FAM135A	ENSBTAG00000015899	NET1	CBX7	LRRCC1	TP53I11	RPL22		PSMD12	CCDC17	TRMT1L	CDK2AP2	TCF7	COL5A3
SRPK2	ITGB1	CORO2A	GTF2H3	RHBDF2	PPP1R12C	SERPINE1		KIF7	LRRN2	NSL1	TCP11L2	ARID1A	LYSMD4
PIKFYVE	IRAK1	APOBEC3H	ZNF687	EPHB4	NR2F2	RPL9		TTC39A	RNMT	RABEP1	DOCK8	HIBADH	ST6GAL1
FBXO31	LRRK2	GNPDA1	CIRBP	CHURC1	PDZRN3	EIF4A2		SYCP3	HOXC6	NT5C	ATAD3A	IDH3G	DLL4
CHD9	MAP4K3	NCF2	IKBKB	AIG1	FBLIM1	RBMX2		CELF1	PORCN	SURF6	ARL2	CXCR4	HCRTR1
ATF2	LINS1	TLR2	NPHP1	DPM3	ITGA3	RPS8		EIF3A	NSMCE2	CEP152	FBN1	ZCWPW1	LURAP1L
ITPR2	GALNT7	CCDC68	NLGN3	PPP1R13B	MYOM1	CFDP1		CCDC120	ADRA2B	TRIR	EIF1	OSBPL5	TTC21A
ASAP2	HDHD5	MRPL48	ZBTB5	TRIM3	LTBP1	RPS27A		UBA2	ABCD3	ATP8B4	DNAJC18	SRL	NDNF
ETS1	MFAP3	GIMAP7	TBX15	ELL	C18H19orf12	KARS1		SLC16A2	AKR1B1	HSPB1	SMARCA1	MRPS14	SND1
SLC4A4	DDX51	CORO1A	FKBP14	PBDC1	ITPR1	DNAJC5		GLTP	CANT1	IRS2	STING1	NDUFAF7	CCL14
ENSBTAG00000002392	ZC3H11A	HEYL	ZACN	PTGR2	SLMAP	ADAP1		LGR4	TCF7L1	ZMYND19	CD59	ENSBTAG00000001143	C28H1orf131
ABHD13	FAM241A	PRKCD	NPHP4	PCNX3	DAAM2	ZNF32		MRTFA	OSTM1	UBL3	GLG1	NAA20	CCDC80
CHL1	SLC3A1	RNASE6	PDE2A	GRAMD1A	LMOD1	LTA4H		STAM	USP15	RPGRIP1L	REEP6	ST3GAL1	ABCC11
CIAO3	LYSMD2	LY96	DCAF4	CROCC	SCD5	PCGF1		ATP6V1A	DHX29	TAOK3	PTN	ACAD10	CINP
UBE3A	ARHGEF6	TSPAN7	ATF6B	PTPN12	LINGO1	TMEM131L		TM9SF1	KCTD11	FMR1	TMEM208	AIFM2	ANGPT2
IREB2	S100PBP	EFHD2	PACS1	CSRNP1	PPP1R14A	ZNF354B		MDP1	PPAT	CHCHD1	SESN2	MRPL15	IGF1
C7H19orf53	TBX18	NKG7	YPEL3	PNKD	COL28A1	GPSM2		S1PR2	CBFA2T3	LRIF1	PSMB2	DAP3	CITED2
ZNF436	TIA1	TUSC3	PMF1	SSBP4	EGFL8	RHOJ		ACAA2	UBE2B	RACGAP1	HPS3	CAAP1	TRPC6
SEPTIN2	NSRP1	LCP2	PAQR6	ZNF316	CACNA1H	MXI1		CHRD	CDK7	DNLZ	TMX2	AP3M2	TESK2
LONRF3	FANCE	NRROS	EIF4E	CCDC15	SDC3	TMEM237		SORBS1	THAP3	FCSK	ASCC2	PLAT	CREB3
GNAI1	TEAD3	AOX1	C15H11orf49	SDK1	RERGL	ABCC5		KPNA6	RUSC2	FARP2	KLHL8	TMEM165	SEMA7A
TUT4	ERCC6L2	LTC4S	PHAX	CAPZA2	DACT3	TSTD1		ENSBTAG00000002900	ATR	POT1	MRM2	MRPL18	H1-2
OSGEP	DUSP19	COL15A1	BEAN1	MAP3K11	FZD3	NIPAL2		GPR63	GAPVD1	C8H9orf40	HAGHL	LRRC32	TJP2
ABCA5	HOXB3	ENSBTAG00000010155	GTF2I	BICRA	GJC3	PLEKHM2		PRRX2	RASIP1	THAP4	TCAF1	MRPS28	CP
ANKRD12	WDR4	NOS1AP	PIGV	GPHN	NHS	ENSBTAG00000018987		PPM1M	PIGU	ARMC6	EFCAB7	FXN	FBXO10
PCYOX1	MDFIC	GSC	RRP15	SETD1B	CALHM5	LHX8		MACO1	RDH5	TAF1A	PRPF39	PPARG	ASAP3
NKTR	CTTNBP2NL	PODXL	FRS3	RALGDS	SPEG	CNNM4		EMX2	EXOC3L1	SLC1A5	KALRN	KIF1C	COL6A6
ANO6	ZNF568	BOLA-DRA	TMCO1	GTPBP3	NTRK3	CD151		GADD45G	GDI1	SLC25A29	ATP1B1	DPH6	THBS4
CPED1	TNNT3	MYL6	REEP2	BTC	SYT2	FUT8		RWDD4	SLC35A3	UBALD2	D2HGDH	LGALS3BP	BMP5
SLC2A10	ZRANB3	WNT11	CRY1	FOS	LRRC10B	RAMP2		ATM	YIPF5	SIRT1	ARL4A	WDR73	VILL
GMPPA	FMNL2	IL16	PCMT1	ROBO4		ENSBTAG00000019994		THUMPD3	EBI3	FAAP20	GALNT18	ANKRD42	ARNTL
SHROOM4	CCDC18	CTSH	RBM33	CKAP5		CEP104		AVL9	GNAT2	NAPEPLD	FURIN	AP3S2	GARRE1
RALGAPB	FAM228B	RBPMS2	FBXO36	TARBP1		DFFB		TBC1D16	BAG4	TBX2	ANAPC15	CNRIP1	PBX3
GNG2	ULK2	RAC2	STBD1	SPPL2B		DERL1		RAB33B	HDAC6	EVA1B	LAMTOR1	ACSM1	CSF3R
MICALL2	CDC14A	SLC6A6	PANK1	ENSBTAG00000004586		KIAA0513		AURKC	SALL2	ZNF503	ADRM1	ENSBTAG00000001432	SNRPA1
FER	ZNF484	FAR2	SUPT5H	ZNF18		ABCC1		SF3A1	CCDC22	HLX	PEX16	TNXB	COL8A1
SYNJ1	ENSBTAG00000031711	CTSC	ZNF346	PAQR4		DPT		RNF215	PLD2	NAA38	MEIS2	HOXA7	FGFR2
GPATCH2L	RBM19	KCNK5	MCM3	PKMYT1		SGCE		TCEA1	CIBAR1	MRPL52	BLCAP	FLT4	PTGS2
DENND4C	SPRED1	C1QC	POMT1	SLC18A2		ANP32B		ENPP4	SLC9A3R2	C7H19orf71	NNAT	MCUR1	UNC5B
MTDH	ENSBTAG00000032603	C1QB	ZNF839	ENSBTAG00000004771		VWCE		MMRN2	CYB5R4	CACFD1	IMP4	MRAS	WNT2B
JAK1	CEP20	CD48	CTSF	UBE2T		SMAP2		HSF4	ACVRL1	GADD45GIP1	MRPL43	ASB11	DNM3
ADAMTS9	ZNF529	KHK	ERG	TRMT44		EEF1B2		NOL3	CCDC71	TSC22D4	GORAB	MRPL24	SDC2
FBXO24	PDGFD	NREP	ZFYVE1	SLC24A5		PPFIA1		ENSBTAG00000003560	ADAMTS10	ATG4B	MFGE8	UQCRB	SPARC
ATE1	STAG1	CNTRL	PLPP6	MTHFD2		ENSBTAG00000023274		P3H3	CAPZA1	TMEM160	HOXC4	MTERF3	ETV5
FSCN1	UPF3B	CD37	ENSBTAG00000011052	INTS8		AVPI1		FAM20C	RHOC	CASP8	HDDC2	TMEM140	S100A11
CSPG4B	EFNA2	GDA	XAB2	BBS7		INPP5B		NR4A2	FXYD6	MBOAT7	FAT4	INSIG1	PRSS23
ATF7IP	SEC62	CD44	ZNF184	CHEK2		LRRC17		NHLRC2	MTMR9	GPC1	HSP90B1	PKM	GLB1
ACAD9	CD58	GLIPR1	SRSF5	LRRC24		H3-3A		CHST1	ACTR10	G6PC3	TC2N	IL4R	PLBD1
TCERG1	LCORL	MAP3K8	SAP30BP	CTNNAL1		ENSBTAG00000024578		MTMR9	TRIP4	FKBP8	ASB1	ZNF174	BTG2
ADD3	ENSBTAG00000046608	SYNM	MYH3	SYVN1		ARMCX1		SCP2	CALM3	OGA	DPM2	ZNF592	HEY1
RIMKLB	FAM78B	FGR	CCDC47	BCL9L		ENSBTAG00000027426		TIE1	MCM8	IPP	ENSBTAG00000003447	ALPK3	IFI47
SNRK	TRIQK	RGMB	EXOSC8	CHERP		ENSBTAG00000027610		AMFR	TBXA2R	FAM234A	ANKRD6	CTPS1	MYL12A
ATL3		NRP2	EML3	ENSBTAG00000005294		SUMO2		STK36	TRAPPC6B	PGLS	ELMO1	PEX3	CPT1B
ADAP2		SEMA4A	CHAF1B	SRM		ENSBTAG00000030281		SCN1B	YAF2	RUFY3	PLEKHA2	TRIM45	DNAJA1
ZBTB10		CCDC85A	PECAM1	COG5		ZBED8		MFAP2	CCDC28B	CSNK1G2	KEAP1	AHCYL2	CYB5D2
SMCHD1		BOLA-DMB	TCF25	ENO3		PFAS		SLC35G2	USHBP1	PYCR3	S1PR5	SPRY2	C3H1orf52
ACAP2		APBB1IP	PNPLA7	CYGB		ARRDC5		BMP4	CALR	SMARCAD1	TAF1D	TGM3	DYNC1H1
CEP162		MRPS6	NR1D1	AFDN		SLC48A1		MVB12A	FAM193B	DDA1	GSTP1	HYKK	ZBTB46
EAPP		ARHGAP12	RNF220	ZNF205		NAP1L1		SGCA	DCHS1	POR	DZIP1	PDPN	TMEM176B
ZBTB43		LCK	RTL6	SLC41A3		SCG5		DUSP3	WDR12	L3MBTL3	ASPA	SAFB2	NLN
DNAAF9		CD247	B4GALT5	SLC39A8		THOC7		FBLN2	SMPD1	ATP5ME	SLC35C2	LACTB2	UBB
KDM7A		CSF1R	ZNF362	EHMT2		RPL15		CDK2	CFAP126	CTF1	BICDL1	OCIAD2	RFX2
SYNE3		EDEM1	CAMK2G	SOX17		DDO		PAPOLA	PDE8A	RHBDD3	ZNRD2	COQ9	DHRS4
MARCHF6		MPP1	CUL7	FUS		B3GLCT		PARP8	GDPD3	DHX40	SH3KBP1	ENSBTAG00000001858	KIAA0040
TFAM		UNC119	RAB7B	DEDD2		TATDN1		MTA3	HDAC5	MOSPD2	EDEM2	PCYT2	BNIP3
ARFIP2		CPM	TP53BP2	RNF31		PRCP		YWHAG	TEAD2	RGMA	PSMB3	FANCA	MOG
ZKSCAN4		TMEM38A	NT5C2	STRN4		ENSBTAG00000034185		ZNF106	STX10	RABAC1	EMILIN2	DLD	DTL
SETD7		ENSBTAG00000013919	HEXA	ABCC10		EMCN		LRRC45	RALY	WDR44	ENSBTAG00000003892	PDIA6	EBPL
CD47		CYTH4	UBE2L6	FANCL		ENSBTAG00000035379		CPOX	LUC7L	TSGA10	FNDC1	CRAT	RRAGD
MAN1A2		CRHR2	HSPA8	MECOM		TMEM164		MLF1	NME4	GNPTAB	TOM1L2	SEMA4D	LYRM1
RBPJ		GIMAP8	CEP19	TTYH3		PID1		TANC1	FMNL3	PNISR	CXXC5	HINT3	TMC6
ENSBTAG00000003769		HNMT	HAUS5	NXPE4		ZSCAN31		JMJD4	PLEKHG5	SYPL1	GJC1	TRMT11	CATSPERB
PLCD4		RPS6KA1	DFFA	OARD1		ENSBTAG00000038379		TNFRSF1A	VPS26A	HPF1	CENPX	MRPS27	CPXM2
ATRN		PALM2	CHORDC1	RREB1		FAM83H		TACC1	RBM25	ACOT8	MYLIP	EIF3D	EXTL2
PCED1A		RNASET2	B3GALNT2	DAAM1		TCEA3		SPON2	ACBD5	LZTS3	SPATA20	CYP51A1	SLC39A14
MPHOSPH8		DOCK2	ENSBTAG00000013917	NOCT		HSPA6		CCS	TBK1	ELF2	MLYCD	LLPH	GFRA1
CCP110		HPRT1	TANGO6	CAMSAP1		S100A3		ADGRF5	NOS3	RRAS	ODC1	THBS1	MOXD1
PMM1		RARRES1	TOR3A	CDS2		SIRPB1		DARS2	CARNS1	C19H17orf75	SGK1	BNIP1	BLA-DQB
KAT6A		SLC7A7	ZFYVE9	FLYWCH1		ENSBTAG00000040051		CNPY2	NR2C1	ZNF219	APMAP	SPP2	ENSBTAG00000019689
PLEKHG2		HK3	HPS1	DENND3		FLVCR2		CHST14	LGI4	MFSD13A	SEPTIN6	PSMD13	TPPP3
SESN3		CPA3	ZFYVE26	MET		ENSBTAG00000040367		PPT2	POLD4	TRIM8	HDLBP	HADH	SLC25A41
SOAT1		CD14	CDC26	WRNIP1		ENSBTAG00000045504		ORAI1	ARHGEF25	PPP1R3F	RELL1	ARAP1	JSP.1
GTF3C4		HCN2	MAP6D1	C29H11orf68		TSPAN6		TMEM45A	LNPK	SLC35F5	MRPL21	MARS2	RDH10
BACH1		GMIP	ADAL	NAB2		ENSBTAG00000045568		APPBP2	ARHGEF1	IRAK4	THNSL2	MME	RNASEH2B
ARHGAP29		PLD4	GNL3	EDC4		AGTR1		UBA5	ACSL4	ZNF771	UGGT2	AUTS2	SVEP1
PPFIBP1		CD74	FBXO6	CLP1		ENSBTAG00000045772		SLX4	SHLD2	NCAPG	CD320	GDE1	ADCYAP1R1
CDC45		ENSBTAG00000015251	HMGB2	RBM15B		PABPC1		VAV2	ARMCX2	GPR155	B4GALNT1	FZD1	SH3YL1
RHOBTB3		SGSH	MCL1	RABEP2		WFS1		SLC2A3	SNX16	CWC22	CLUAP1	YWHAQ	DDX19B
OSBPL8		SEPTIN4	B4GALT1	CBY1		ENSBTAG00000047461		GALNS	CLIP3	BCLAF3	SARDH	GNAL	DIPK2B
CHRDL1		HMOX1	APBB1	SCAF1		PRODH		ZNF133	NMRK1	CHCHD10	GOLGA5	PFKFB2	DHRS7
DGKE		PREX1	STIP1	LPAR6		ENSBTAG00000047946		LLGL1	PAFAH1B3	BRI3	COQ4	ADRB2	LRRC8D
ENSBTAG00000004472		CD3E	HSPA4	ZDHHC8		CLTRN		PLEKHA1	SYT7	CABIN1	RNF130	NSMCE1	ACP2
MBNL1		BOLA-DMA	CLCN7	PTGDR				AKIRIN1	USP16	HEXIM2	ACOX3	KHDRBS3	SATB1
FAM126A		CFP	GAPDHS	LARS1				TEX2	PSME4	ING1	ENSBTAG00000004920	COX17	SPRY1
RDX		AMPD3	ARF4	PLA2G4B				PTPRCAP	BLM	ABHD17A	GALE	MYZAP	C3H1orf54
MAPK9		CBFB	BTBD2	DHX34				DENND2A	CA5B	INSYN1	PRELID1	NDUFS2	PRSS2
SULF1		DAB2	ZNF608	RASGEF1A				NCKAP5L	TGFB1	BORCS8	PHAF1	GFPT2	CCNG2
HELZ		C1RL	ATL2	PRR3				EIF3F	C23H6orf62	PPP1R35	TM7SF2	APOA1	HMGCL
KIF21A		COTL1	EIF2S1	PPP1R10				CXADR	AASDH	UBALD1	MRPL49	HSD3B7	COQ8A
IRX5		RGS5	SFPQ	PPM1F				NEMF	SLC16A11	DECR2	TULP4	MAST3	GABPB1
KPNA3		VNN2	GDAP2	NRM				GOSR1	CHST12	ATP5MJ	CEMIP2	PPIL1	TRIB1
DDR2		ENSBTAG00000016520	YME1L1	HSD17B4				CDCA7L	SYNGAP1	YIF1B	SLIT2	NUCB1	CDC42EP3
ABLIM1		SLC37A2	NADSYN1	ENSBTAG00000007105				SFXN3	ZNF692	SPATA7	BMP2	TMEM44	VIT
ANKRD17		GAPT	TEF	SLC38A7				TAL1	GIN1	APPL2	PSMA7	IGF2R	TENM2
ARFGAP1		SEMA6D	RPF2	NUDT7				ROR2	B4GALT3	ZNF624	ABI1	CYB5B	FHIP1A
C20H5orf51		MYOF	HEATR3	ENSBTAG00000007187				ENSBTAG00000005140	ARHGAP44	CDCA4	NAPG	NDUFB5	AKAP1
PCGF5		EFNB2	ABHD4	CASKIN2				FGF1	SLC26A10	TRMT61A	MMAB	CASP9	HSPA1L
ELP1		ITGB2	PPID	BUB1B				WNK1	MOB3C	TEX9	CLEC16A	TNS1	COL5A2
FAM91A1		CTSS	TMEM42	TMEM204				RAD52	MALL	SNX7	IL1R1	CHPT1	CTSA
TMEM30A		SH3TC2	NOL9	VPS41				RASL11A	TRIL	ENSBTAG00000031464	POLR3H	BRD4	CLEC1A
PHTF2		AKNA	MLH1	JAG2				EDNRB	NOTCH4	ORC2	POP5	ATP5F1A	SLC6A16
LPGAT1		PTI	SRPK1	NFKBID				EPHB3	ABHD8	IFT80	CLK1	ARHGAP10	PCBP3
PEAK1		TAOK2	BUD13	TPD52				CSNK1A1	XPOT	SGO2	NEDD4L	EEF1E1	XRCC2
HPS5		GNS	FBXO4	PPRC1				COPZ1	ALG10	NUPR2	FUT10	TRIOBP	ENSBTAG00000031018
CSGALNACT2		PALMD	HPS4	RFTN2				TIPRL	KCTD17	KLHDC1	TRIO	KRCC1	FAM166C
RBMS1		F5	COPG2	CHST7				LMCD1	ITGB3BP	ENSBTAG00000031764	HBP1	MRPL19	MYL6B
MVK		EMID1	MCF2L	MSH3				ENSBTAG00000005448	CDRT4	TMEM258	MEA1	WDR45	SHCBP1L
PDE3B		HACD4	SUMO3	TONSL				SOX15	RBM4	FAM114A1	CCL25	MYH14	ENSBTAG00000031396
ATF6		SRGN	ATG13	MYBL2				XYLT1	HMGN4	IL17RC	GATM	FKBP3	TMEM102
ZNF605		ARHGAP30	RELL2	PPP1R16A				PEX6	ZBTB12	JMJD8	CEACAM1	BCAS3	H2BC5
DIP2B		PIP4K2A	OSBPL2	SREBF1				CLEC11A	GTPBP10	GFUS	LRRC20	DEPP1	POLR1H
PEX13		A2M	RRP1B	ENSBTAG00000007966				CRK	SLC26A7	CYHR1	FGF2	SAE1	SDS
ZCCHC9		VAT1L	PAXIP1	DMRT2				ABHD3	RHOF	METTL22	FUOM	PFKP	ELL3
PKIG		CYB561A3	DROSHA	SLC35B2				CRABP2	GTF2F2	FAM111B	CHD6	KIT	TMEM150C
ANGPTL5		CHI3L1	ZNF419	SOX13				TBC1D4	PLCD1	AKAP13	AKT1S1	DNMT1	ENSBTAG00000032764
ICE2		IFI30	CCDC150	ITGA2B				ULK3	ENSBTAG00000038335	SDHAF1	SYNGR1	APEX1	RNASE10
TGFB2		SLC15A3	EWSR1	FOSB				HEBP1	GGCX	ENSBTAG00000037938	PLAU	ZC3H7B	ABHD17C
RAB23		ARHGAP9	YPEL1	SEPTIN5				MINPP1	ENSBTAG00000038916	ENSBTAG00000038330	SH3GL1	COPS5	FAM229B
TMTC1		ANXA8L1	ZNF304	KLHL36				PIGG	PLK4	FPGT	AHSA2	PSMA3	ENSBTAG00000034366
FBXO30		CTSZ	ENSBTAG00000017946	BCL7C				CEP250	HOXD4	VPS13C	NDUFA1	GAB1	ENSBTAG00000034580
UGGT1		PSRC1	ABL1	SCRIB				BZW1	PTGDR2	MRPL41	PSMD4	SARM1	PHLDA1
P4HTM		MYBPHL	ABTB1	FAM43A				NMT1	SRSF3	ATP5F1E	MAP1LC3A	MPZL1	ENSBTAG00000037375
RP2		GRN	APIP	AGAP3				PLCD3	FBXL19	ZNF10	MRPS9	ACAT2	CXCL3
RNF38		CD84	TTLL4	MPHOSPH9				CC2D1A	NLRX1	ZNF268	EXT1	TCP1	CCL2
SOS2		AMY2B	POLG2	SPHK1				RANBP3	KIAA1671	ENSBTAG00000039890	WDR83OS	FBXO22	ADGRG1
PIAS1		PLD3	AMHR2	TUSC1				DDOST	SLC17A5	DCTPP1	WDR83	CCDC69	TMSB4X
PHF20		BTK	PLB1	ZFP36				CLEC14A	SGSM2	ENSBTAG00000040018	HSD17B11	ACOT4	ENSBTAG00000038652
RNASEH2C		CCR1	PMS1	CGNL1				DHX36	EPHB2	CAB39	SNX9	TMEM63A	ENSBTAG00000038893
HYI		IL21R	SNX3	PALD1				CREB3L1	TSNAX	ATP8	ALDH1L2	TMTC2	P2RY2
HOXC9		STK26	PDIA5	CLN8				PRDX4	HSD17B1	CRKL	ATP5IF1	ECHDC2	SAO
TMED10		CD163	MAGEF1	CAMTA2				TFDP2	ZNF774	MYPOP	NHP2	PRKAG2	GCNT2
NPHP3		NCKAP1L	KIF3C	ARID3A				KIAA1614	GPR160	C15H11orf96	TTC7B	GAB2	ENSBTAG00000039341
PGM2		ACSL6	JMJD6	IGFBP4				LIMS2	MAGED4B	PIM3	TUBGCP2	FES	ENSBTAG00000039357
DPY19L1		IRAG2	USP14	POGLUT3				C1QTNF1	SPACA6	MAGT1	ENSBTAG00000006398	ATP5MC3	USP27X
UROS		C3AR1	CCDC57	SMC2				ENGASE		GPR146	S100A9	TXN	PCLAF
ROCK2		PIK3AP1	IL10RB	HM13				CYLD		NRARP	ESPN	GPT2	RFLNA
CCNT1		CYBB	MARCHF8	DCAF15				VMA21		ALG12	CCDC82	ADAMTSL1	CD1D
SFMBT2		INPP5D	GINS1	FUBP1				DAP		ASMTL	RFLNB	TTC38	ENSBTAG00000040518
UBR2		PTPN6	ENSBTAG00000020147	MFSD5				CCN2		FAM174C	FGG	FSTL3	MSRB3
ATP6V0E2		ALOX5	KLHL22	ASB6				MRPS35		HRAS	JOSD2	CFAP298	ENSBTAG00000045531
UHRF1BP1L		MTSS1	MSS51	ENSBTAG00000009002				CENPT		ZNF182	ENSBTAG00000006851	PSMB7	TNNC1
P4HB		PYCARD	CHRAC1	RNASEL				TRIM28		RNH1	SLC35B1	MSMO1	ACBD6
MMP28		ASS1	G3BP1	TRAM2				DOCK11		TMEM250	NOS2	MAN1C1	PGBD1
SEMA3C		ARHGAP45	ENTPD5	POLI				IGDCC4		EPN1	OAT	NT5DC1	ENSBTAG00000046690
TRPM4		C5AR1	DHX37	TTC37				ERI2		NME2	CPNE1	RHPN2	B3GNT3
ZDHHC20		PSTPIP1	ENSBTAG00000020685	U2SURP				TSEN34		DGCR6L	SPTBN1	ITM2B	ADPRM
LOXL2		COA8	CTU2	PLEKHA4				AGL		KIAA2026	OXSM	CHRNA3	ZNF672
USP9X		GSDMD	RAPGEF4	GLIS2				DIP2C		ENSBTAG00000047659	PPP2R5B	CRYZ	ENSBTAG00000047088
MOB1A		PSAP	CAPN11	CORO7				CCDC25		SERF2	TRAPPC6A	AXL	ENSBTAG00000047240
AK1		SPI1	CCDC134	FAM161A				COPB1		NAA10	GAS8	JAM3	PPIE
BMPR2		ADGRE5	CRY2	EVL				CARD9		FAM222B	ENSBTAG00000007106	SLC25A33	GNGT2
CNTNAP3		GM2A	APH1A	ENSBTAG00000009359				ANKS3		TSSC4	TMEM143	NTN4	LYPD6
MYO5A		FCGR2B	TPGS2	NXF1				ERRFI1		ENSBTAG00000047845	LGALS12	FNTA	ENSBTAG00000047568
MTF1		SAMHD1	PCID2	BCL3				GLI1		OVCA2	ARRDC3	CADM3	PHF7
PDSS1		AKR1C4	UBE2N	BCAM				IRF3		TIGD5	PDGFRA	ACKR1	ENSBTAG00000047699
ZMYM1		INKA2	ERBB2	CCNH				NAA25		PIGX	RNPEPL1	ASNS	ENSBTAG00000047700
TMCC1		WDFY4	ENSBTAG00000023697	DOCK6				EPB41		C5H12orf73	TCTN2	DHDDS	ING2
HLF		FAM89A	EXD3	LARP7				ERGIC3			PLOD2	IQSEC1	COX7B
NDC1		PTPRC	TATDN3	FAM193A				CXCL14			ENSBTAG00000007354	TBCA	ENSBTAG00000047816
BCL2L12		U2AF1L4	DYNLL2	CNDP2				ECPAS			ELF1	NDUFA10	SHLD3
GATAD2B		ARHGAP25	HSPA1A	ZXDC				PPP1R2			CHSY1	IMMT	ZNF75D
MITF		PTPRM	TBC1D8	ZNF181				LTBP3			LHFPL2	TAMM41	ENSBTAG00000048265
NKIRAS1		FCER1G	GLDC	GSE1				SUCLA2			MIF	SLC6A2
VCPIP1		TNFRSF1B	ENC1	DARS1				FGD5			MRPS24	ELOVL5
SLC7A5		ENSBTAG00000025258	CISD2	E4F1				ABHD17B			ZFAND2A	ENSBTAG00000003367
DMXL1		ENSBTAG00000026119	TTC30B	KIF23				LMAN1			MYBBP1A	DDX24
ENTPD4		SPN	H2AJ	DOT1L				MEIS3			NUDT4	BET1
CBL		CYP2D14	GLE1	CACNA1D				HOXC11			PGAM5	ATP6V1H
APPL1		LYRM2	TMEM260	EGR1				FAM117A			BBS12	ATF5
BBX		TH	SSH3	PCIF1				PIK3CB			ATP6V1F	SLC25A23
ABCA9		LYZ	CCDC189	PLXNB3				TLK1			CTSD	C18H16orf87
ABCA10		PTAFR	PPDPF	CPSF2				DHX16			REX1BD	GSS
ZKSCAN8		UBD	ZNF19	ICAM1				PLEKHA7			SLC1A4	DCN
DDX11		APLNR	ENSBTAG00000032034	MRM1				RAI14			TRPM3	SNCG
CUEDC1		FOLR2	UBC	LRIG1				AP1G2			HSPA2	TLE4
SLC44A1		ENSBTAG00000027760	HOMEZ	CACTIN				TRAPPC10			ANTXR1	C29H11orf54
PLRG1		SH3BP1	CDH3	UQCC3				CTC1			NDUFA13	ZFP36L2
PCM1		ZPBP2	RBPMS	PITPNM1				ARFGEF2			CSAD	CLDN10
NID1		GIMAP7	ENSBTAG00000034170	LRRN4CL				ESF1			GLS	ADAMTSL4
CDK19		ENSBTAG00000031160	EIF5B	SERTAD1				RFC5			SLC20A1	DENND1A
SREK1		ENSBTAG00000031355	MKKS	TRAF2				SIDT2			CYBRD1	CISD1
MAN2C1		LY86	ENSBTAG00000037434	NEURL4				ELL2			TSHZ2	PRDX1
SCAMP1		TAGAP	RBM23	MAP2K3				TMEM94			CALCOCO2	TMEM128
NUDCD1		DENND1C	ZBTB14	ACADL				IFT140			FAM3C	LYAR
RND2		SELPLG	STK11IP	FAM118A				ATP6V0A2			CHN1	RELN
ALS2		PEPD	ZNF341	DDX56				SEMA6C			WNT2	PAAF1
PAPOLG		GPR183	PURG	PPP1R3B				PI4KB			POLDIP2	UCP2
SPNS2		ENSBTAG00000032450	LY6G5B	CUX1				XPC			MED10	SUN2
MYO9A		TCIM	CSNK1B	VARS2				NEIL1			PHKG1	GRAP
STT3B		FABP7	ORC5	F8				PDLIM2			EEF2KMT	EPAS1
SEC23IP		FAM149A	H1-10	TPGS1				RPL22L1			SPRY4	HACL1
AKAP9		CCR4	ENSBTAG00000040169	CARS1				LIF			PROCR	TDRD7
RAB11FIP2		ARRB2	MGC139164	HID1				TENM4			ARSB	NDUFS4
MIB1		TNFAIP8L1	RNF144A	ADCK5				FAAH			NOL4L	KCNMB4
NCOA3		ASPHD2	IQCK	IL17RA				PLA2G15			ACCS	TKT
PHLPP2		MRC1	ZSWIM7	C18H19orf48				INPP1			NFIC	AKIRIN2
CEP170		NOD1	PIGO	FTH1				ZNF414			TFE3	RCC1
TMX3		ENSBTAG00000038430	ENSBTAG00000045601	NINJ1				TRAPPC8			LSM4	LPAR3
UBXN7		CR2	LRRC41	ACTN4				NMT2			SEPTIN8	SCCPDH
BROX		MS4A7	PTBP1	MYO1B				SEC22B			ESRRA	ECM1
IRAK3		CD24	ENSBTAG00000045892	CCDC12				KDSR			EIF2B2	SMARCAL1
SHOC2		VAV1	SLC29A3	ZC3H12A				NAA50			UQCR11	CCNL1
ZFX		ENSBTAG00000039196	ZNF740	IER3				POFUT2			FEM1C	CYP2B6
AHR		ENSBTAG00000039289	DNAJB9	ENSBTAG00000011437				PIAS2			BOK	ZCCHC24
GTF3C3		CLEC4D	FAM107A	SCARF1				GCLM			DENND10	EMC3
BCLAF1		ENSBTAG00000039366	ARSH	CCDC106				AZIN1			VASH1	ECHDC1
MTPN		ENSBTAG00000039413	ENSBTAG00000047365	MED22				FBXW7			PDK2	TSPAN14
WWTR1		DPEP2	PRRT4	VPS18				TADA3			PRADC1	LARP6
NOTCH2		TMIGD3	SH3TC1	PLS3				TNPO1			UROC1	KIAA0408
TENT4B		ENSBTAG00000039813	ACTR1B	ATP2C1				STX17			HMG20B	NECAB3
NUCKS1		CCDC88B		TMLHE				LMAN2			ATPAF2	MYO7A
C1QTNF6		APOL3		PIGZ				PPARA			TRIM2	TMEM220
CEP350		MYCT1		SOX18				PCSK5			PURA	LMAN2L
SEL1L		SNTB1		ETAA1				ALDH1A1			TSPYL4	ITPRIP
AMMECR1L		LAT2		STARD3				STK17A			SLC7A4	UBE2D4
SHPRH		FERMT3		ARL1				SMPD2			MLXIPL	DGKA
PKIA		ENSBTAG00000045880		WASHC1				MICAL1			KMT2E	JUN
CAMSAP2		CFB		ZMIZ2				LIMD2			SPRYD4	ABAT
ZNF713		GIMAP4		BCAR1				SWSAP1			PANX2	SBDS
SLC39A7		ENSBTAG00000046324		GIT1				LRRC40			PDCD5	SERPINA5
OXR1		PTP4A3		JUNB				PLCB1			ANKRD27	IDI1
GPCPD1		WAS		SYMPK				KLHL21			CDON	AZI2
FN1		SPIN2B		ATP6AP1				CTDSP1			CPAMD8	ALAS1
CDKN1A		ENSBTAG00000046928		AASS				CLPX			SYNE1	CLYBL
FBXL20		LGMN		ARRDC1				HTRA1			AGTRAP	ACOX2
ITGA10		ENSBTAG00000047121		MIDN				APBA3			PSMC4	WDSUB1
FEM1B		ITGAM		TTC28				ABR			DMAC2	MLXIP
METTL25		ENSBTAG00000047265		AP5Z1				CDC25B			VEGFD	RARRES2
THOC2		KIF21B		SHARPIN				MEIS1			UQCRQ	GPM6A
ROCK1		FAM170B		ADGRL2				CALCRL			TMEM223	LYPLA1
ZFR		C25H16orf54		INKA1				PDE4B			KLKB1	H6PD
DELE1		ARHGAP4		KCTD9				FIGN			SMDT1	EVC2
LBR		ENSBTAG00000047621		TFEB				SERPINE2			ALKBH3	SRPX
SON		ENSBTAG00000047675		PEAR1				MANSC1			TCEANC2	EVC
LRIG2		BOLA-DOB		URB1				MAGED1			UBXN11	GSTA4
TRMT112		RENBP		SMAD7				MYEF2			UQCRH	NDUFA8
DIXDC1		KCNA3		FTO				XKR8			TAF5	UBR7
SLC6A9		ENSBTAG00000048049		DYRK1B				GPANK1			FGL2	SFXN2
MRTFB		TMEM86A		NCAPH2				RFX1			ADIPOR1	PDE1B
LAMA4		CFD		SCO2				RIPOR1			SF3B5	ACSL1
AMER1		ENSBTAG00000048135		PPAN				ANO10			ITPK1	CS
GOLGB1		SMIM10		HMGXB3				TMEM98			ENTPD6	PRELID3B
MRE11				SRF				SFI1			NDUFS6	KCNK2
CELF2				ENSBTAG00000012793				ENG			PGP	IVD
P2RX7				NIBAN2				ADIPOR2			ECI1	BAHD1
SOCS5				ITGA7				RNF144B			XRCC3	ALG14
PRR14L				ODF2L				MAP3K5			GALNT16	H2AZ1
TMTC3				TM6SF1				PRR14			IRF2	XPNPEP1
FAR1				SCRN3				CASD1			ENSBTAG00000010020	ADHFE1
ZNF572				ULK1				SPON1			C8H9orf72	TXNDC9
STAG2				GNAI3				GPM6B			KDM3B	PBXIP1
ALDH1A3				AMPD2				UHRF1BP1			BYSL	TPM4
ZBTB44				LRRC8A				TMEM100			MID1	PRRX1
PIK3CA				ALDH3B1				XYLT2			TPT1	ABHD10
ZNF638				STIM1				AFTPH			TADA2B	PYGB
TNKS2				ARMH3				PEX10			UAP1	NME1
KATNAL1				FAM110D				FYB2			LAMA2	COQ10B
MBTD1				ENPP2				MAPKAPK5			NDUFS5	SPATS2
EZH2				XPO1				IL34			DHRS11	DHCR24
RBBP6				DHX38				RRAGC			NOSTRIN	LTBP4
CLIC4				SUGP2				USP10			CLBA1	S100B
PTEN				PLA2G4A				SREK1IP1			PEF1	SDR39U1
TRIM23				FTL				LUZP1			DOCK9	GRP
SLC12A2				SIX5				PHETA2			XRCC5	NTAN1
UTRN				PRMT3				SUCLG2			C29H11orf98	PHKB
SLC25A46				RBM42				ATP2B1			UBXN1	MRPL35
TMEM184B				OSBPL7				PACSIN3			BLVRB	OLFML2A
PLEKHG1				SCLT1				SH3BGRL3			IL17B	PLEKHO1
TBC1D12				PHYKPL				PHF21A			AP2S1	PRDX6
GOLGA3				SLC66A1				RNASEH2A			DOLK	GALNT2
KREMEN1				ERC1				YBX3			TMED4	NDUFV2
GNAQ				CLASRP				SERPINF1			DPYSL3	FOXO4
CACNA1G				NFKBIE				ACAP3			LMO7	KRT19
CCN1				SNX8				KDELR3			DVL1	AGPAT5
NAV3				RNPEP				AP2A2			MRPL37	EXOSC9
DDX17				ITGA5				CAND1			ANGPTL1	BCORL1
DRAM2				DUSP1				SGPL1			PFDN6	MRS2
AGPS				GJA4				CPEB4			ABT1	WSB1
CHID1				SIPA1				RHOT1			ATG14	GLRX3
PAN3				RELA				SLC43A3			JAGN1	CAPN5
COL16A1				ZNF703				CCND3			SIAH1	FAM204A
HADHB				SH3BP2				SEMA3B			VSIR	TEC
SLC5A2				ELMOD2				PKN3			COPS9	THEM6
MIC2				HERC4				MAP3K6			CLIC2	CXCL12
SUCO				EXOC4				SYNRG			SCARB2	COX7A2
NUDT21				UNKL				MAPK1			LHPP	PSMD1
DHRS1				REM1				PWWP2A			CIB2	PNPLA2
ZNF24				RNF126				MINDY3			TPCN1	APCDD1
WASHC5				CHPF2				IKBKE			SLC38A2	ATP8B2
NPAT				ZNF653				RIN3			USP54	DSE
USP53				NOSIP				CYP2R1			NR2F6	TMEM14A
MDM2				CEP43				LSP1			SDC1	RNF14
LIFR				BRAT1				MARK1			ENSBTAG00000011161	MRPS33
MFN1				VAMP1				SERTAD3			PPP1CC	TGDS
VPS4B				TP53I13				CDK3			DNAJC11	MFN2
SLC40A1				NOP2				CEP76			ASAH1	VEGFA
MTREX				GMEB2				BRD3			TMEM259	LRRFIP1
SPIRE1				HMMR				SH3BGRL			TMEM104	BAG2
LIN54				ARMC7				MBD6			LAMB1	DENND2B
IFRD1				COPB2				ALKBH8			HINT2	HMBS
MAGI1				ENSBTAG00000014880				PFKL			NAXD	VRK3
NTRK2				PHF23				ADAM15			INPP5K	MOCS2
LIMCH1				CNOT3				KHNYN			SLC43A2	PPIL3
MIB2				SHB				DDR1			ZDHHC3	SHQ1
MMP23				TRAPPC14				THRA			LRP12	ADCY6
TACC2				C2CD2L				HMBOX1			STK32C	NDUFA9
CAMKK2				HADHA				PGRMC2			CHST2	TCAF2
EMSY				VNN1				SLC30A6			KRR1	PATZ1
MSX1				TNIP2				TIMP2			SGMS1	SQLE
NKAP				RUNDC1				STARD5			C7	CLU
PAGR1				CDK20				LIMS1			CLUH	STK19
SLC30A1				TPCN2				TTYH2			GET3	IGFBP2
EML4				SYDE1				BTF3L4			NOC4L	LITAF
TMED1				ILVBL				PTGR1			ACVR1	ARHGEF28
PIK3R1				MXD4				MON2			SLC25A25	TMSB10
CFLAR				LTBR				RTCB			BLOC1S1	YWHAE
SSH2				NECTIN2				POLD1			PLSCR4	AACS
ABI2				ZHX1				RTN4			PRDX2	ME1
ARPP19				SH2D3C				KPNA1			CCDC167	NSG1
IDS				ARHGAP18				PIEZO2			NDUFS8	CDHR4
ARID2				ZFPL1				TJAP1			PDE1A	ATP8B1
RAB8B				TLE3				CARD19			QPCTL	COQ2
PUM2				PRKD2				SLC4A2			DENND2C	PPM1K
FAM13A				WSCD1				MUTYH			CYC1	BCCIP
GALNT1				TMEM127				TBKBP1			TUBA1B	KIRREL1
FOXO3				WWP1				GOLGA2			AKR7A2	MICU1
MOB2				RAVER1				EMILIN1			FAH	TMEM14C
ATXN7				SASS6				OLFML3			ENDOG	MERTK
EYA1				TRMT13				NADK2			MTMR11	GRK2
HIPK1				WRAP73				LIN7A			GAS2L1	REXO2
CLASP2				ERGIC1				ETF1			PDZD3	FNTB
SLC9A3R1				ADH5				FKBP10			PCDH1	NDUFB6
PDZD8				PRICKLE3				NT5C3B			ZNF283	PARD6G
XRN1				PIGT				CPXM1			IFNGR1	EIF2S2
RBL1				ID1				ADORA1			GOLM2	HSD17B7
FAHD2A				PHLDB1				MYBPH			TECR	LAP3
CDC14B				ZNF74				KAZALD1			NDUFB7	S1PR1
QKI				MTARC2				WDR81			UROD	ISLR
PDS5B				ACOT13				PCGF2			CDK18	OGDH
EGFR				IER2				CPNE9			MYO19	CCN5
RBM27				FXR1				DAG1			SRRM2	BOLA1
MED13				CALU				MAMSTR			PSMB5	TMEM230
CRYL1				CYB5R3				SOS1			C1QBP	SUCLG1
GIPC2				NME3				HECTD2			MRPL2	DNASE2
LRP6				EME2				PTPN18			COX6A1	PINK1
PALS1				SPSB3				RAB11FIP1			PRKD1	FAM104A
MAL2				AXIN1				LENG8			REEP5	KATNIP
RESTB				PGAP6				PGAP3			MASP2	DYNLRB1
MED14				CAPN15				SLITRK4			COL4A1	WDR93
NF1				SLC2A4RG				WDR26			ACAD8	SUOX
SPPL2A				FMO4				STK38L			DKK2	RAB11FIP5
DUS3L				BAHCC1				COL6A1			CYP2U1	MFAP4
MORC3				ADAMTS15				ANGPTL2			VDAC2	ACTG1
B4GALT2				CAP2				ASPN			WLS	SLC25A17
RRAS2				PKN1				CLIP2			COMTD1	IDH3A
PRG4				ACP6				TDRD10			FAM210B	ACSBG1
CREBL2				ANO8				PANK3			CCDC126	NPR1
LAMC1				RNF135				CKAP4			NAPA	TLR4
FNIP2				ISYNA1				CD63			C7H5orf15	ENSBTAG00000006252
TBC1D2B				PCMTD1				DIS3L2			PLCB4	VSTM4
JAK2				GPAT3				KIAA0100			EMG1	DBT
EPG5				BRMS1				SOCS2			LPCAT3	RTCA
SLF2				KTN1				PANX1			EFCAB11	RBM5
TMEM87B				KIFAP3				RPL13			CD109	STAT6
TIPARP				CRACR2B				DNAJC3			CENPV	EXTL1
RAD9A				ALDH9A1				INTS2			FOXP3	BPHL
NAIF1				ENSBTAG00000017939				FBLN1			TBC1D20	NDUFAB1
WWC2				CRTC2				NTN1			PSMB6	GPI
ENSBTAG00000012208				EGLN2				RANBP6			ENO1	DCTN5
WAPL				MED15				ANKRD13D			GLRX5	ACO2
BLOC1S6				PXN				AEBP1			AHNAK	ATP5PB
MTR				PDXK				TMEM19			GCHFR	DLST
FAM131A				PHC1				CIZ1			CYP27A1	PTCD3
MTMR12				SRSF2				CSNK2A1			EML1	SOD2
SPAG9				RERE				NFX1			ERAP1	BCL2L1
CPD				FADD				MINDY2			TIMM13	ENSBTAG00000006530
KLHL9				PELP1				CCDC91			GET1	CDK5RAP2
AGT				TMEM109				RAPGEF2			FILIP1L	GSTA2
MED23				CRLF3				SF3B4			TBC1D1	MCCC1
SENP1				PTMS				CHP2			MRPS25	RASGEF1B
RBM15				ICE1				ADAMTS12			STMN1	PSMA1
PCNX1				CEP70				IARS2			PKP4	SGSM1
UVSSA				LRBA				NDST2			PBX1	KSR1
RAB3GAP2				INTS7				ZDHHC16			BCL10	C6H4orf19
GDAP1				IPO11				CYRIA			SPICE1	TANK
ZEB2				CEP290				TSPAN13			TRAPPC9	PCSK6
TRADD				TAF1C				PHF24			BCL2L13	FIBIN
INSR				GPSM1				SDF2			PI4KA	TECTB
CCPG1				SSH1				PTPRU			PLA2G6	MTX2
KLC4				GFOD2				LPL			SLC35A1	ACSL5
PTK7				WDR6				DTNBP1			PDK4	FBXO8
C7H5orf24				POLR1C				FAM53B			AMIGO1	PTGS1
ZNF428				MGRN1				NAA30			ARHGEF3	FGF16
DCUN1D1				PLBD2				IGF2			PCNX4	RBBP8
PDLIM5				NSMCE4A				COL1A1			TSR3	PFKFB4
ATG2B				GAK				ACTRT3			FOXRED1	MRPL13
DICER1				BMP6				DDHD2			BBLN	ARF2
HSPA13				MCRS1				ADAMTS4			NDFIP2	TMEM185A
PUS1				ENSBTAG00000019284				SNAI2			CCT8	PECR
LOX				LYL1				SPATA21			SMIM12	RAPGEF3
HAX1				KLC2				SMO			ATP6V1E1	MCAM
EXOC5				DVL3				SRSF4			SCARB1	AIFM1
NIPAL3				TSPAN4				PUM3			TMEM47	ACYP2
CBLB				SCARF2				CSRP2			ANTXR2	VWA2
IQGAP1				PKDCC				MARVELD1			MYCBPAP	ENSBTAG00000006864
HFE				BOLA-NC1				ZFYVE19			CETN3	PMPCB
PPP1R15B				SLC39A13				DDAH2			WDR19	ASRGL1
SMOC2				NUMBL				GABRE			UGDH	ABCA6
ATP13A3				ITPKC				UNC13D			MOB3A	GARNL3
MED1				ZNF513				ZNF532			NIBAN1	NFS1
CDK12				MAPK12				OSGIN2			TNFAIP8	TUBB
SGK3				ACKR4				PSMD10			SORL1	RYR1
RNF168				MBD5				RHOQ			NAPRT	ENOSF1
PLXNB1				PIDD1				KLHL17			EEF1D	COX11
NFAT5				RCE1				ORMDL3			CSPP1	CNPY4
HTATIP2				GATA2				HERC2			TMEM88	PREB
TAB2				REXO4				FAM20B			CLPP	MAP3K14
SPOPL				ADGRL4				FGD6			GAPDH	F3
ZBTB11				LMF1				CCDC9			CHD4	ASB2
CEP97				CAVIN3				CEP164			HOXA11	STEAP3
BNIP2				CIC				QSOX1			GUK1	TRRAP
WDFY3				RHBDF1				PRKAR2A			BICRAL	SMURF1
LGALS8				CASZ1				HHEX			MTX1	NYNRIN
MAVS				HAUS6				CPLANE2			SIRT5	GOT2
BRWD1				TRMT2A				TARS1			MLF2	KIFC3
GTF2A1				CUL9				HEATR5B			SEC61G	THAP6
NR2C2				DNPH1				SRFBP1			NDUFA2	STRIP2
PRAP1				METAP2				IFT22			ECSIT	SIRPA
SP2				ARMC8				CLK2			NDUFB1	NTNG2
NECTIN3				APLN				SORBS3			PNLDC1	TNFAIP6
HSPA12A				ZBTB7A				PBX2			ENSBTAG00000015176	EIF2B1
MAP3K1				REXO1				MTMR10			KLF6	FHL3
NEDD4				FNBP1				PRR12			RMC1	LARS2
RO60				OSBP				CAMK2D			AGO4	LRRC4C
RIOK1				TBL3				API5			RSRP1	ATP5MG
C25H16orf72				THSD1				NGRN			SLC18B1	KCNC4
SCYL2				DAPK3				SFXN1			COX19	TMEM43
KIN				MIS12				GLT8D1			SDHAF2	LSM3
PHC3				VSIG10L				DDX21			ARPC5L	CLIP4
AHCTF1				ASCC3				AFG1L			ASL	ZNF521
CALD1				CNTN1				LIG1			TRERF1	VAT1
UACA				ARHGEF15				ADAMTS2			DEPTOR	SLC7A8
TMOD2				MAP1S				NAGK			PLIN1	ACADS
G3BP2				HSF1				VEGFC			BMP7	PXMP2
ATP2B4				SBNO2				LRWD1			NTMT1	RAP1GDS1
SNX13				CABLES2				NT5DC2			MTIF2	GGH
KMT5C				BCL6B				CPZ			FADS3	PEX19
IDH2				PIEZO1				MYLK3			DOCK5	GLUD1
YTHDC2				NGFR				UBQLN1			PCDH18	NDUFAF6
IPO8				CLDND1				IL11RA			TIMM44	ADORA2B
ZNF507				GNB1L				LEP			SLCO2B1	ERLIN1
RCSD1				MFSD10				PLXNB2			FYCO1	CHUK
CCNT2				TENM3				SLC4A3			SCAP	GEM
MAP7D3				PPP6R1				THAP8			CREB3L2	FKBP4
IVNS1ABP				CKAP2				VCP			SIGMAR1	RNF170
SREBF2				VPS9D1				CARD10			TFPI2	FAM151B
ZCCHC14				FBXL5				CRPPA			NDUFB4	GNG7
IFT88				CENPI				PTGDS			TMEM147	TARS3
MCM2				S100A14				LGALS1			ISOC2	DHFR
ENSBTAG00000014417				DMWD				SLC16A1			KCTD13	PSMB1
AGER				UPK3B				FOXN2			NDE1	LPIN1
CCHCR1				ZC3H3				ST6GALNAC2			GAA	PHYH
VKORC1L1				USP36				CPSF7			EMC8	COLEC12
PLK1				ZBTB7B				SLC26A11			COX4I1	TGIF1
PDZD2				HIP1R				SLC25A36			MRPS7	MEMO1
NFKBIL1				IFTAP				DYNC2I2			TMEM120A	PUS7
FERMT2				SPECC1L				CNTFR			CETN4	ABCB8
KLB				SKA2				PDLIM4			COX4I2	CDK5
SMIM14				EME1				RRBP1			FGL1	HIBCH
SNAI1				ZNF574				NAMPT			MAOA	ENSBTAG00000007820
GUCY1A1				ARV1				LEMD2			PTGES2	RCOR2
ENSBTAG00000014593				NELFB				GCLC			AMOT	GPT
KDM1B				AP3M1				ERMP1			ME2	PPA1
PPP1R12A				KIF26A				SHFL			NACC1	HMGCR
ABCD4				DUSP7				BPNT2			TMEM205	ITIH4
ZFHX3				LARGE1				PLIN4			PEMT	ARHGAP22
SPNS1				CLDN5				RAB3IL1			ZBTB40	NAGPA
NEMP1				EPS8L2				MEOX1			CACHD1	PIPOX
ARFGEF1				IGHMBP2				UCKL1			C21H15orf40	ATP9A
AKAP11				SEPTIN10				OAZ2			FOXP1	CIDEC
PBRM1				TPRA1				GALT			NUDT22	GRK5
AKAP12				EOGT				FKBP11			MRPL28	NSD2
DPP8				NOTCH1				ENPP5			LVRN	FLCN
FYTTD1				UBE2V2				NSUN4			ENSBTAG00000016714	PPP5C
COX7A1				RPL28				RABL3			RRS1	PTGFRN
HIPK3				SH3BP5				CNPY3			SH3D19	UCHL3
DCBLD2				LIN7B				ARAP3			LBP	RILPL1
VCAN				POLR1G				NOL11			METTL1	NRBP2
OXSR1				BANP				SIKE1			TSFM	SELENBP1
TRAK2				FOSL2				HOXD9			PPIL4	CRTAC1
PTPN13				ENSBTAG00000023978				B3GNT8			CENPJ	TMEM97
PRKAR2B				ENSBTAG00000024272				GNB3			GRB10	OSR1
NCOA1				CENPF				ARSA			PHB	CD99
TBC1D23				EFCAB2				TRAK1			HSPG2	TNFAIP1
CENPO				NCOR2				PLP2			TMEM255A	TMEM199
KIF2A				HAUS3				SLC36A1			WDR76	RSPO3
ABL2				HIC1				ENAH			OPLAH	SLIRP
LATS1				IRF2BPL				SCRN1			OMA1	HOXA3
HERPUD2				RIOX1				NMD3			RUNX1T1	EGLN3
MGA				SF3A2				XRCC1			RASSF2	CHAF1A
MRGPRF				GNL1				EIF5			ZBTB47	CCT6A
PTPRB				B3GALT4				RPP25L			MAMDC2	PAIP2
TAF2				ACTB				CCNYL1			MYO18A	DAB2IP
CTDSPL2				ZNF629				ZNF784			KCTD7	GALNT15
TJP1				DGAT1				ZZEF1			EFEMP1	MRPS5
CPEB3				MPG				UVRAG			RPS19BP1	MEDAG
SRSF11				PLAGL1				OPTN			PLD1	EBF3
FADS2				ZNF142				ZNF622			FAM13C	FLI1
LYPLAL1				NEK1				SLC22A17			PPARD	ZBTB4
CPNE3				FGFRL1				TNKS1BP1			TUFT1	TMEM9B
DLC1				ZNF408				ST3GAL4			ADSS1	KLF15
TMF1				BRF2				ITGA1			GFER	SDHB
BMI1				IPO7				PIH1D1			APP	RNF19B
CILK1				GTF2H2				SLC25A30			ENSBTAG00000017759	ENPEP
RLIM				CDC42EP1				LHCGR			PDK3	ATOX1
RNF141				EGFL7				PRPF40B			RXRA	RBM8A
MAP4				DCP1B				RAB11FIP3			ATPSCKMT	ENSBTAG00000008370
MFHAS1				MAP7D1				CCDC142			CCT5	ITGA11
FLVCR1				PPP1R26				ANAPC7			DOLPP1	MRPL54
CARF				IFFO2				ZBTB48			FARS2	PFKFB3
PPP3CA				IFFO1				DNTTIP1			SETBP1	MYC
GCC2				FIZ1				MEPCE			HMGB1	PLEKHO2
GOPC				IER5L				PLK2			FBLN5	ABHD5
UGCG				ZDHHC12				SLC27A1			ATF1	LRP4
BTAF1				CHCHD6				RXRG			SEMA3A	PGAP2
DHRS12				ISY1				PDK1			NDUFC2	GCAT
SYCE2				ZNF576				MTO1			ALG8	PCDH12
KLF9				ZNF575				RPS6KB1			SLC4A7	SOCS3
BRWD3				EEFSEC				SAR1A			ARRDC4	TYW1
SLC12A6				PIGK				SGF29			SLC38A10	ZMYM3
AMDHD1				LRRC61				TRAPPC13			SETD3	MED25
ROGDI				ZNF746				MARCHF9			MED11	SLC25A1
PIK3R6				PSMG4				FLT1			ZMYND15	MGST1
OGFRL1				CD82				PHF19			PAOX	GTF2H5
TCF4				SPDYA				RBM28			ATP5MC1	ATF3
ATP11C				TLE5				PRKDC			IL33	FAM98A
FAM168A				DNAAF4				GASK1B			DPYSL2	ARHGEF10
PHACTR2				C6H4orf48				CDC37L1			SMS	GSTT2
LAMB3				DLL1				AK3			APLF	PRICKLE1
GOLGA4				NDUFA4L2				LARP4			MARS1	TRAF3IP2
NPRL3				ENSBTAG00000031523				MATN2			TENT5B	C1R
NEK9				DDIT3				ACER3			MRRF	PLEKHF1
CCND2				SLC49A3				GABBR1			GRIN3A	MTFR1
RELCH				FBRS				RHBDL1			NDUFS3	HOOK2
LACC1				ATXN2L				GPR108			AFF1	FAM136A
CLTC				TMEM117				PCDHGC3			OAZ1	LDHA
ANP32E				SPAG1				HDAC3			TTF1	CABLES1
PTBP3				SYBU				SAT1			MPLKIP	SSB
MYO6				EXOC1				HSF2BP			C13H20orf27	NCS1
CLIP1				IER3IP1				METTL16			MGAT5	SFXN4
SLC39A10				TTC27				ADAM9			PTPN3	PRDX3
LYST				YIPF4				CCDC88A			FBXL3	PM20D1
PAFAH1B1				TBC1D19				CRYBG1			MYCBP2	ALDH2
CSNK1G1				LIN9				PTGIS			PEX11G	DCXR
NEK7				SLC38A9				QRSL1			MAN2A2	SLC9A1
PCYT1A				SMCO4				CCSER2			NDUFAF3	FAM171A1
USP24				CEP112				ST3GAL3			SETMAR	RNASE1
USO1				VRK2				WHAMM			HMOX2	GID4
ABCB10				ENSBTAG00000034506				PLSCR3			NDUFA11	ADGRA2
DENND4A				DNAJC15				SMC1A			BAIAP2	SPOCK2
NUP153				PLCXD1				GPR173			GAS7	EXTL3
CLCC1				KYAT1				THRB			IFT122	SORT1
HYPK				ENSBTAG00000037539				SLC39A9			SCN7A	SIGLEC10
KIF13B				ENSBTAG00000037605				RNF19A			CYB561D2	NCBP2
ATAD2B				ZNF197				ITM2C			ZNF462	ZNF207
ACSL3				ZNF584				LAYN			THOC1	CREG1
PDE3A				ARMCX3				WDR91			TUFM	SRC
CNOT6				SH3RF3				COG3			P2RX6	CRB1
P3H1				ZNF628				NELFA			PLXDC1	SH3PXD2B
KPNA4				NAA80				LMF2			MALSU1	CRIM1
PREPL				DYNLT3				CENATAC			CLK4	DNAJC30
RCAN3				FOCAD				AHI1			NDUFS7	GALNT12
JADE1				REPIN1				ZYX			PDCD4	ENSBTAG00000009049
FCHO2				ENSBTAG00000038411				CLN3			ASB3	MMP19
KITLG				TYSND1				DTX3			SLC25A39	RNF207
RBM26				TRAF4				GNAT1			ALKBH6	ATG3
ESCO1				ENSBTAG00000039132				ACADSB			PC	GNG10
GFPT1				CTU1				LCAT			MANBA	FANCI
RPS6KA3				ERAP2				SLC12A4			USP5	LDLRAD4
NUP50				ENSBTAG00000039453				RAB22A			TPI1	FAM210A
TET2				ZSCAN25				WDR13			POLR3K	PYGO1
TRPS1				TMEM167A				TSPO			SNRNP25	SLC15A4
IL6ST				FAM98C				TBC1D10A			TGFBR2	BCAT2
RIBC1				CCDC97				PPM1A			MRPL40	DNAJC28
AKT3				ENSBTAG00000039671				ITGB4			HAS2	GART
PDS5A				MTUS1				HEXD			PKD2	SLC2A4
SEC13				FBRSL1				EPB41L5			TNFRSF21	OSBPL10
SCLY				EIF4G3				ENSBTAG00000018275			ABCC3	TOMM40L
CD36				MEX3D				NIF3L1			LONRF1	HVCN1
CAV1				LIMK1				VAMP5			LETM1	FBLN7
KCTD15				NUBPL				SEMA3F			RBFOX2	NSDHL
CD164				TUBGCP3				ADCY4			TEK	PNMA1
TNRC6A				THAP7				NCK1			F2R	MIDEAS
NR1D2				AMIGO3				UBE2J1			CNN3	ZC3H4
PODXL2				ZNF319				ZDHHC14			PLEKHM1	EBP
TGFBR1				MTERF1				ALDH6A1			NDUFB9	SIN3B
PSMB10				NTN3				VLDLR			GXYLT2	NDUFA5
CDR2				CENPB				LDAF1			NACC2	AMZ2
KMT2A				NPDC1				SFRP2			ACP1	ATXN10
ACVR2A				ANAPC2				LOXL3			ABCD1	FASTKD3
MAP2				ARPC1B				PTPN21			ABCB6	SIAE
TBCEL				CEBPD				HSPB6			DGKD	ZFAND5
SLC1A3				PHRF1				VGLL4			LNX1	MYRIP
SMC6				ST6GALNAC4				PCBP4			TSPAN11	JDP2
MFSD11				GGACT				ACSS3			MRPL55	MTCL1
GPX7				ZDHHC18				BTG3			NCLN	MDH2
MBNL2				CBX6				SLC25A34			CNN2	C4H7orf25
SEC24A				BRD1				C5H12orf29			FIBP	PLXDC2
TMEM175				POLR2A				TPX2			POLR2E	PIR
PRKG1				MAN1B1				ATN1			RAPGEF1	STAT5A
DENND6A				NRAS				APC			UHRF2	NDUFA6
SMC5				ZNF358				ACD			PTPRK	TGFBI
CAVIN2				MARCKSL1				TRIM47			PGAP4	DBI
CUL4B				AP5B1				CDIP1			SLC16A13	ESYT1
PROSER3				TBC1D17				RAB11A			PELI1	EHBP1L1
GOLIM4				NDOR1				XPO5			FNBP4	KANK2
SUZ12				LRP3				ITGB7			RUVBL1	ANGPTL8
SLC39A11				FJX1				JAZF1			MARCHF2	CDC25A
CLN5				AVPR2				EEPD1			ARNT	STAMBP
RAB4A				LRFN1				TMC8			FTSJ3	TMEM120B
ZNF451				ENSBTAG00000047266				RHOBTB1			ID2	ANXA2
ARID4A				HEPH				INPPL1			MRPL16	SLC2A1
AMOTL1				ENSBTAG00000047483				BAIAP2L1			EHD2	SMPD3
TBC1D9				ZNF580				RTN3			TES	MTHFD1
PRDM10				VEGFB				TYW5			VWA5A	ALDH7A1
ARHGAP28				CCDC188				TXNDC5			ZSWIM6	LPAR1
GABPA				TPRN				RPL36A			CYP4V2	TNS3
FCHSD2				FNDC10				MMP2			PSMB4	PPP2R3C
RNPC3				UBE2E2				COL6A2			SLC19A3	PSMA6
ZNF326				SMIM15				BCL2			FLRT2	RWDD1
TASOR2				GLTPD2				PCDH9			CFL1	CALHM2
PTGER3				UAP1L1				TRARG1			PSMD3	CDC42BPG
GLA				KDM6B				DACT1			CTTNBP2	MPHOSPH6
ABCC9				TSSK2				CTDNEP1			TSPAN18	RNFT1
USP25				DNAAF5				PTGES			MRPL27	LIX1
IL13RA1				FLRT1				OPA1			RPS6KA2	RAB32
SLC6A4								ELN			DOC2G	SCIN
IGFBP7								FBXO28			MGST2	INVS
FNDC3B								NCOA4			RAB5IF	ENSBTAG00000009824
CNIH4								CFAP410			IFNAR1	FLOT1
NR3C1								SCARA5			ENPP1	PDCL3
USP6NL								ENSBTAG00000019672			NCKIPSD	MORC2
CNIH1								RPS15			CACNB2	ENSBTAG00000009976
KDM8								CD276			DDT	IGSF8
ADTRP								IDE			FSTL1	SIN3A
SMU1								PALM			DPP3	ANO1
PI15								CPEB2			TCTA	EMC2
EGFLAM								ABCE1			RAC3	DNAJA3
RGL1								DDHD1			NBEA	MED20
TRIM52								GAS6			ENSBTAG00000023367	HAT1
ZYG11B								RASA3			VAMP8	APOE
RLF								FRK			ECM2	NAP1L5
HLTF								RCAN1			LSM10	MTERF2
UBE4A								LPCAT4			PTCH2	ANXA3
ANKEF1								TMC4			SLC19A1	CCL21
TASOR								DNASE1			TGFBR3	GRPEL1
TMEM106B								UBE2O			MAN1A1	PAK1
REEP3								UBE2K			ENSBTAG00000024407	ZER1
MIER2								EFNA1			ENSBTAG00000024623	SUV39H2
PPP2R5E								NLGN2			MRPL17	ZNF318
COL27A1								SIK2			METTL7A	CAPN1
SMURF2								PPP2R1B			EMC6	MGST3
OTUD4								GAREM1			ABHD15	ETNPPL
NRP1								UBR3			FBXL21	MMRN1
CYB5R1								MTG1			COL4A2	CHKA
ITGAV								USP20			PARP4	TTC1
N4BP1								MYOC			SYNE2	HYOU1
ASXL2								SLC30A9			PAQR8	AADAT
FAM13B								AREL1			MRPS18A	TALDO1
NCEH1								MAST2			NOP10	ABHD11
USP32								SBNO1			EMC9	XPNPEP2
BAZ1A								IDH1			MPV17L2	TTC13
TMED5								PCOLCE			RBM3	TPST2
ENSBTAG00000020185								CHPF			TLN1	MYH9
DCLRE1A								PPP2R2C			HPGD	RASSF5
LRRC8B								SMTNL2			UBE2F	MKLN1
ANXA7								GLB1L			LRATD2	AKAP8L
WNT5A								GPC4			RMI2	MOCS1
CCDC186								FAT1			MRPS34	SMIM3
NIN								GFRA2			ENSBTAG00000026836	TIMM9
EIF4G2								LTB			HHIPL1	FZD6
NCOA2								ENSBTAG00000020684			PNN	HMGXB4
DLG1								PPP1R13L			NR3C2	PSMG2
WDR47								HECW2			ROMO1	CD34
MARF1								ARHGEF7			SVIL	ELOVL6
UFL1								MAP3K12			MALT1	DDIT4L
KIF27								TWF1			SNX18	ARSG
KDM5A								STXBP5			PCDHA13	PIK3IP1
HNRNPLL								NRDC			NSMF	GLI3
IFITM5								NOP53			PDXP	PCCA
PRKCE								ACOT7			EDF1	DLAT
TSSK3								C2CD2			GBGT1	NOP16
BAZ2B								VWA1			ALDH4A1	BLOC1S2
ABCA1								AGFG1			RDH13	PKD2L1
FNDC3A								BTBD1			KLK7	REV3L
MEF2C								CSK			ENSBTAG00000030499	NDUFAF1
SMG1								CRTAP			SMIM33	RFC3
FAM76B								MUS81			SLC35A4	SEH1L
USP33								EFEMP2			ZCCHC10	CMBL
EXOC6B								COL3A1			MANSC4	LRP1
PIK3CG								IGFBP6			MPST	IL17RE
CHD1								CDH23			PCNT	TMEM181
FBXW9								TMEM216			DNAJC6	CNNM3
HIF1A								RANBP9			KPTN	LONP2
CAT								TMEM138			L3HYPDH	RPS6KA5
ZMYM4								TAMALIN			TUBA3E	PPP1R1A
TNRC6B								MADD			POLR2L	SRXN1
UBR1								BDKRB2			SNX24	CRTC3
ANKFY1								ANXA5			SLC9A9	TRAPPC2
NUP160								RASEF			ENSBTAG00000031205	SSBP1
MYH10								CUL3			CCNI2	DNAJC12
DOCK4								ERCC4			REPS2	APOO
UBR5								SELENON			ZNF554	CXHXorf58
HES2								RCN3			ENSBTAG00000031483	HINT1
SAR1B								DEPDC7			DACT2	NFKBIZ
C25H7orf26								DDX39A			HSD17B13	PRND
RSAD1								TCEA2			ZNF566	MRPS36
ARHGEF12								RGS19			FRMD6	CDKN2C
ZNF518A								CXXC1			PCMTD2	ADK
SEPTIN11								PDE9A			NUDT2	PLPBP
HEG1								SEMA4C			NKAPL	ERGIC2
SSR4								STRBP			FBXO21	EML6
ENSBTAG00000021433								SLAIN2			ENSBTAG00000032281	SLC8B1
TWIST2								TRIM65			CTHRC1	MYO9B
DDX46								LAMB2			RP9	STK38
PTPN14								LENG1			TMEM63B	FAM162A
ZFYVE16								PPP2R3A			CALM	NDUFA4
WRN								SIAH2			ADIRF	PFN2
ZC3HAV1								B9D2			GPRASP2	TTC23
PJA2								C18H19orf54			P4HA1	ZBTB16
ZDHHC17								HACD2			OSMR	DLG3
BRAF								ENSBTAG00000023670			PSD3	DNM1
STRN3								ENSBTAG00000023845			EPDR1	TMEM110
THAP5								FAM102A			CCDC152	S1PR3
PKN2								RDH14			CNTN4	DNM1L
TBL1XR1								PNPLA8			METTL24	UNC13B
PTPRG								C16H1orf174			ENSBTAG00000033449	YARS2
ZMYM6								DCHS2			C17H4orf46	DBN1
TMEM168								PIK3C2B			GALNT10	HSPA9
PATJ								ENSBTAG00000024657			BCO2	NPR2
RASSF8								DENND6B			VWA3B	POLA2
GATAD1								TRIP6			HMGA1	MID1IP1
ITSN1								HSBP1			ERO1B	ELP6
GUCD1								ACE			UBTD2	PYGL
ATXN2								FAM214A			ALPK1	MRPL44
TMEM65								FBXO47			SERINC2	SMIM11A
PREX2								LRRC75A			TMEM249	MLLT6
ENSBTAG00000022275								DOC2B			ANKRD39	SPG21
RYBP								FBXL12			ENSBTAG00000035572	ACIN1
EPM2AIP1								RAB24			COLGALT2	APEH
CDC42BPA								SORD			S100A2	MST1
CACUL1								MDC1			ZNF22	HABP4
HEATR5A								RPL36AL			TSEN2	PLPP3
ENSBTAG00000023106								ENSBTAG00000025756			ENSBTAG00000037981	ZNF512B
ITSN2								CNP			C16H1orf21	THRSP
N4BP2L2								HOMER1			CD302	PAPLN
ENSBTAG00000023464								LBH			ENSBTAG00000038495	GLI2
IKZF5								ASPH			SH3D21	TIMM23
RC3H2								HDAC7			FAM124B	TYK2
KMT2C								ARPIN			ENSBTAG00000038770	CDC37
HECA								CHP1			RILP	IMPA1
PHIP								LAMA3			ENSBTAG00000039129	LAMTOR2
ANKRD28								SORCS2			C22H3orf22	ENSBTAG00000011758
SETX								NUDT12			SLC2A9	GABARAPL1
CCNF								AXIN2			ENSBTAG00000039555	ISCU
PDE5A								SHANK3			ENSBTAG00000039563	FDX1
MAN2A1								MAPK11			SAP25	TXNRD3
ENSBTAG00000025146								MYCBP			HGH1	PLIN3
KIF3A								TUBG2			ZFP62	ALDH18A1
ZNF618								ID3			ENSBTAG00000039995	HMGCS1
P3H4								FUCA1			FZD4	TCTN3
MAST4								ECSCR			COLQ	FYN
MOSPD3								PROB1			CHCHD2	IPPK
MSTO1								FAM53C			EBF2	PCBD1
IBTK								PRRG2			PCDHGA3	NNT
ARHGAP5								ENSBTAG00000030608			ZNF175	HDHD2
ARHGAP26								RAVER2			ND4L	CPQ
RAPH1								RADIL			ND3	GPAM
ENSBTAG00000027319								NT5M			TXNRD2	PLEC
APBB2								ENSBTAG00000030882			PAWR	PCK2
PLPP5								TUBA4A			CFAP418	ODR4
C1QTNF5								LDAH			EYA3	GOT1
PPIG								SH3GLB1			B4GALT6	ERG28
ACOX1								PHLDA2			ZDHHC2	PPIA
RASGRF2								SELENOM			DUSP4	CYB5A
ENSBTAG00000030470								TMEM158			ENSBTAG00000045497	SLC29A2
TBC1D5								SMIM24			C10H15orf61	PDE4A
SMOC1								CCM2L			RAF1	PHACTR1
BCNT2								ENSBTAG00000031548			C3H1orf122	GMDS
ODAD1								PRSS53			MCRIP2	MVD
ZBTB21								RSRC1			ZFP37	VOPP1
ZNF557								GNL3L			TSC22D3	BCKDHB
DNAJC25								VAV3			ENSBTAG00000046004	SLC7A6
ACAD11								THAP12			ENSBTAG00000046135	RAD18
MIGA1								OGFR			ENSBTAG00000046486	TECPR2
TRPM7								TNFSF12			SUN1	BMF
TTC17								GDPD5			CISD3	DKKL1
DPYD								SPATA16			RTN4R	SNX33
ADRA1A								SART3			COASY	HOXA5
SEMA6B								TMEM119			MCOLN2	CSPG4
ANKRD44								H2BC15			TEDC1	KPNA2
ZNF322								AMPH			ENSBTAG00000046941	SLC37A3
RSBN1								LRP11			TIMM17A	MXRA8
HECTD1								CDC42EP2			IDNK	MOCOS
ITPRIPL2								CDH11			B3GNT6	PNPO
PLEKHH2								SBK1			SPRING1	VWF
ERCC6								PLA2R1			GRIN1	AASDHPPT
TEAD1								FBXO44			ENSBTAG00000047213	RIPOR3
SENP5								C24H18orf25			TRAPPC1	LDLR
TFRC								NUFIP2			ENSBTAG00000047277	LRRC71
LRCH3								LRRC3B			C10H15orf62	ZNF34
ZFHX4								ENSBTAG00000033143			BTNL9	ANP32A
CD200								TFAP4			SFR1	ECHDC3
PACRGL								SMYD3			ZNF789	POSTN
ENSBTAG00000033515								CCAR1			GNAZ	FDFT1
ENSBTAG00000033642								HLCS			TSC22D1	ENOX1
NCKAP1								CCNJ			CRELD2	SPOUT1
STARD8								MPZ			ENSBTAG00000047836	TMEM266
WASHC4								ZNF35			NUDT14	ETFA
MAB21L1								LHFPL6			ENSBTAG00000048153	RARA
ASIP								OLFML2B			ENSBTAG00000048257	ARHGEF17
AGMO								ENSBTAG00000034225				PODN
PDPK1								RCBTB1				XDH
AGGF1								CDH13				ENSBTAG00000012540
TOR1AIP1								MAL				HSPD1
TOR1AIP2								MKS1				HSPE1
TMX4								TMEM192				RIDA
MCC								BIRC2				SMAD3
DDX3X								ENSBTAG00000035882				CNKSR3
EMP1								FBXW8				COLGALT1
JRKL								ENSBTAG00000036258				GTF2E2
EBF1								ABHD14B				PGAM1
FABP4								TNRC18				GLO1
FKBPL								AHDC1				DEGS1
SFT2D2								ZNF500				UBTD1
MAML2								EBAG9				HOGA1
ABCD2								VIPR2				C10H14orf93
ZNF420								CERS1				NDUFB3
ENSBTAG00000038088								EBF4				CAPN2
ZNF25								FLT3LG				TRIAP1
NAA16								ENSBTAG00000038116				GATC
RELB								ATG10				MMAA
ATRX								ZDHHC1				SRP19
ENSBTAG00000038461								LIPE				JAG1
ENSBTAG00000038619								SLC26A6				GSDMB
ZNF677								EFS				CNNM2
TMEM245								UBE2I				PDZD11
ZNF805								RAI2				EIF4G1
TMEM145								PTP4A2				ACAT1
ANKRD65								SLITRK2				SLC25A3
TOGARAM1								CDR2L				IFNGR2
SLC9A5								GPRC5A				MMP15
ADRA2A								PRR5				TMEM70
YAP1								SYNDIG1				KIF24
ZBTB34								OBSL1				ALDOA
LEMD3								AAGAB				PDE6A
WIPI1								SAMD14				PAPSS1
ENSBTAG00000039662								MMP27				PRUNE2
PHGDH								SLA2				ITIH5
ZNF12								NOTCH3				PLAA
ZBTB6								KAT2A				UBE2L3
RPH3AL								ITGBL1				GAB3
COPZ2								CLOCK				GPR153
TUBA1C								LMBR1L				SNX19
MARVELD2								PTK6				PSPH
ZBTB38								SPIDR				PIGS
GPC6								ST6GALNAC6				ALDOC
XIAP								ZMPSTE24				SPAG5
CRACD								SDK2				RRM1
ENSBTAG00000040442								EPPK1				VDAC1
ZBTB1								STARD4				PLAUR
TMEM33								CITED1				NIPSNAP1
MPDZ								MAGEL2				GFRA4
SLC2A13								ENSBTAG00000046079				ADAM33
SBF2								ZNF470				SMYD2
RBM12								RAB34				SIGLEC1
TEN1								PRKAR1B				RPA3
PITPNC1								ATXN1L				DLG5
SNX30								RGS4				PSEN2
MLLT10								TSPOAP1				SLC25A4
KLF7								CST6				OSR2
EHBP1								PDP2				RMND1
NHSL2								GAS1				TINAGL1
SMIM1								GGT1				ITPR3
TOM1								TWIST1				SPIN2
GNA13								SEMA3G				TTC19
BTBD7								ENSBTAG00000046974				PHF8
ENSBTAG00000046193								ENSBTAG00000047319				DYSF
LCOR								TMEM200B				R3HDM1
CCER2								NPY1R				ACSS2
ZNF445								MTA1				GSPT2
ZNF383								MRO				ATP5F1B
NCOA7								ENSBTAG00000047749				DHDH
SLC7A10								ENSBTAG00000047815				BAX
SECISBP2L								ENSBTAG00000047904				GYG2
ZNF292								NAGLU				DMPK
PALM3								DPP7				ZNF274
PABPC4L								PRPS2				PPT1
STYX								GSK3B				COL14A1
DOK6								PRPF40A				ANKH
CGGBP1								ICMT				ARHGEF40
ENSBTAG00000047073												AGBL5
ENTPD7												NXPE3
ENSBTAG00000047144												PRKAG3
CRYBG3												ATP6V1C1
ZNF793												CMIP
GNAS												PGD
BCL2L14												CENPS
ENSBTAG00000047286												CLIC1
NRIP1												ACVR1B
FABP5												KDM3A
ENSBTAG00000047341												WDR1
RNF208												UCHL5
CMTR2												GLUL
IRX2												DGKZ
FKBP5												BAG3
THUMPD1												SEC14L1
DNTTIP2												ATG4A
ENSBTAG00000047783												UMPS
EFR3A												TBCE
PAK2												ITGB5
ENTPD2												SRRM1
TAB3												LEO1
												ACTR6
												ADGRD1
												GADD45A
												SH3BP4
												WWC1
												PTDSS1
												BOC
												POLR3GL
												TXNRD1
												GATB
												DSN1
												QPCT
												FCGRT
												ATP5F1C
												NTPCR
												DAGLA
												PSAT1
												SOD3
												SPTSSA
												MAP1A
												PPIP5K1
												POMP
												VEZT
												VDAC3
												SH3GL2
												PRKCZ
												MGC148714
												SNED1
												WDR17
												POLR1B
												STRAP
												RALGAPA2
												NCOA5
												CCDC86
												BZW2
												MMUT
												DOP1B
												PYROXD2
												CHD3
												EIF3I
												KLF10
												KMT2D
												PSMA4
												ANAPC13
												ALDH1L1
												TUBGCP4
												ATP12A
												IQCE
												LIAS
												PDGFA
												PLXNA4
												MRPL34
												DUS2
												CPT2
												PTCD2
												SHROOM1
												TADA2A
												CARD11
												TMOD1
												TAPBPL
												MRPL51
												NCAPD2
												CD9
												NUDCD2
												STAB1
												HNRNPDL
												ATP2A3
												ANXA6
												OXA1L
												MMP14
												CACNA1A
												PPP1R3C
												GBA
												SLC20A2
												GYPC
												COA5
												FMOD
												SRD5A3
												GTPBP4
												IBA57
												BBS2
												ARSL
												IQSEC2
												LAMTOR5
												PTGER4
												GRAMD2B
												PARD3
												FANCG
												PTRHD1
												CALCOCO1
												FSD2
												STN1
												GAREM2
												MST1R
												CFL2
												FBXO9
												TOB2
												ARGLU1
												SDC4
												KLK10
												SLC29A1
												MAPKBP1
												S100A10
												METTL3
												ECI2
												NPC1
												L2HGDH
												DMAC2L
												IFNAR2
												PCCB
												TCOF1
												PLA2G12A
												EPHX2
												ITGAE
												MRPS10
												GSDME
												MINDY1
												MTMR4
												SFRP4
												GREB1
												ARHGEF37
												APC2
												LETM2
												SRD5A1
												HEXB
												CCDC28A
												GFM2
												MRPS31
												CHCHD4
												RAPGEF5
												RIOX2
												TTC32
												SQSTM1
												ZNF385A
												KAZN
												TBC1D9B
												DNAJC21
												CRIPT
												NSUN3
												TXNL1
												PSMC6
												RMDN1
												GIGYF1
												MRC2
												ENSBTAG00000015741
												ICAM3
												COQ5
												EML2
												RNF10
												NES
												EFNB1
												SIPA1L1
												ZNF609
												CCDC115
												SDHC
												TULP3
												PPFIA4
												CC2D1B
												ARHGAP32
												PARM1
												SDHAF3
												NECTIN1
												MICU2
												WDR61
												MMADHC
												ZC3H8
												ACSF3
												STK40
												GLRX2
												FASN
												CDH1
												PCOLCE2
												BCKDHA
												TRIB2
												CREM
												KLHL25
												CYB5R2
												ZNF16
												GCDH
												WIPF3
												DUOX2
												RNF157
												LSM12
												SDHD
												SERPING1
												PREP
												UNK
												GPD1
												ATP6V1D
												LGALS4
												ECH1
												KCNIP2
												POU6F1
												LRPPRC
												TSEN15
												LRP10
												MCM10
												RETREG1
												DHCR7
												ARHGAP1
												AGAP1
												CTDSP2
												ZNF331
												MBOAT1
												CYSTM1
												ABHD6
												TCAIM
												ADCY9
												CYB561D1
												BSG
												PTER
												ETFDH
												NFKBIA
												ENSBTAG00000016688
												KIAA1143
												CDK8
												DTX1
												RASAL1
												ACLY
												ASB10
												LRRFIP2
												ARL4D
												DNAJB1
												ANPEP
												ANKS1A
												NIPA2
												ARHGAP23
												HNRNPA0
												IL27RA
												RARS2
												FUNDC2
												S100G
												LSR
												LY6E
												BUD23
												CTSV
												SHMT1
												CGRRF1
												PDIA4
												TBC1D7
												TM2D1
												MACROD1
												MECR
												VBP1
												ITGA6
												COX5A
												C3
												AAMDC
												KLC1
												TMEM178A
												LACTB
												ZNF423
												AK5
												MIEF1
												STK10
												NUCB2
												ADARB1
												CCND1
												ATP23
												CGN
												ACACA
												LMNA
												PLCG1
												NR2F1
												AK2
												EIF1AX
												EEF2K
												SCG3
												CYP2W1
												ABCG2
												ECHS1
												CA2
												TNK1
												SLIT3
												HDAC4
												GSTM1
												HSD17B10
												TSPYL2
												ERH
												ATP6AP2
												ALS2CL
												STX8
												FXYD1
												PMVK
												RBMS2
												PRELP
												F11R
												C9H6orf163
												LRRC3
												BUB3
												CA4
												EMP3
												NUPR1
												LANCL2
												B3GNT2
												MKNK2
												PTPRS
												KIAA1522
												YARS1
												QPRT
												AHCY
												PEBP1
												GK5
												MYADM
												FNDC4
												KLHL31
												OGFOD3
												NARF
												CCDC8
												SIPA1L3
												NFIX
												MGLL
												CHRNA1
												CDKN1B
												ACTN1
												PDHX
												ATP5PO
												ACAA1
												EXOSC7
												CLEC3B
												PLAGL2
												SYT15
												TMEM132A
												TEFM
												KIAA1217
												TSC22D2
												DDX5
												ACKR3
												PSMD7
												NAV2
												RABGGTB
												NUMA1
												ADAMTS16
												VIM
												IL6R
												FHL1
												SFRP5
												SLC7A1
												TMBIM6
												CC2D2A
												TNRC6C
												RCL1
												DCUN1D2
												RHOU
												ADCY3
												PCTP
												DENND4B
												SPEN
												MTCH2
												HSDL1
												ADCY5
												RPS4X
												CELSR2
												SLC25A35
												THBS2
												IDH3B
												IQCA1L
												SOD1
												CENPU
												DPH2
												PSMD11
												CTIF
												LSS
												HIF3A
												PRKN
												EIF2B3
												NAT14
												ATG16L2
												ELF4
												SYNGR2
												PMP22
												COMMD10
												PAK6
												DAD1
												PLEKHH3
												UQCRC1
												CNTNAP1
												SLC25A37
												NPLOC4
												EIF1B
												PNRC1
												WDHD1
												CCT2
												GLOD4
												MRM3
												SOBP
												BIN1
												S100A4
												ZFTA
												RAD1
												MAIP1
												MAGOHB
												SC5D
												EPB41L3
												TOP2A
												AGK
												KCNH3
												PACSIN2
												MDH1
												STRADB
												TPMT
												ZMIZ1
												PLA2G7
												MDFI
												RFK
												CAPRIN2
												CHAC2
												CDC123
												G6PD
												TRNT1
												MRPL39
												ENSBTAG00000019545
												LDHB
												VASP
												IFT52
												RNASE4
												PHTF1
												NDRG3
												EHHADH
												THY1
												DECR1
												PRPS1
												COQ3
												MDM1
												AARS1
												MRPS11
												PDHA1
												BORA
												WNK4
												COA3
												GSN
												AFAP1L1
												GRPEL2
												CMPK1
												HIKESHI
												HAGH
												MTHFS
												RBP1
												FITM2
												CYB5RL
												CLMP
												MLEC
												CEP44
												COL12A1
												TXNIP
												ZW10
												LLGL2
												EPHX3
												AQP7
												TRAP1
												MYO10
												CLCN3
												HBS1L
												SYN2
												TIMP4
												SLC19A2
												SLC66A3
												DBNDD1
												BTG1
												COQ6
												KLF4
												RIN2
												GPC3
												EP400
												THOP1
												AGPAT3
												AHSA1
												ARRB1
												SEMA6A
												MTRFR
												CDK2AP1
												RASD1
												BCAP31
												PRDM8
												SCUBE2
												TMEM126B
												FMO3
												RGS2
												KCMF1
												NQO1
												VPS45
												TIMP3
												PSMA5
												ZDHHC13
												ZC3H6
												RASL11B
												ENSBTAG00000020668
												MTHFR
												CLCN6
												ZNF526
												SELP
												PCBP2
												CYRIB
												MAT2A
												LOXL4
												JAK3
												PLAC9
												TRIM7
												MPC2
												RFT1
												C21H15orf39
												PJA1
												PRR5L
												SGK2
												CTSK
												ADM
												PSMC5
												SMARCD2
												GALM
												ADD1
												TBC1D31
												SIRT4
												CRISPLD2
												ATP5PD
												KCTD2
												COQ7
												SLC16A7
												POGZ
												STXBP6
												ACSF2
												IRS1
												MFF
												C24H18orf32
												OAF
												TLCD5
												MED12
												TNK2
												S100A13
												MTRES1
												PRXL2A
												OLFML1
												NDUFV3
												IGF1R
												RWDD3
												MYO1E
												TCF7L2
												MTFMT
												MSRA
												UQCRC2
												SMIM8
												SOGA1
												SLC31A1
												JADE2
												FH
												PSMD14
												GLYCTK
												TBX3
												PDHB
												DNAJB4
												NDUFB2
												HBEGF
												PTTG1IP
												NDUFV1
												APOOL
												GRAMD4
												CACNB3
												ANGPT4
												AMACR
												SLC27A3
												ALDH5A1
												EZH1
												NAV1
												RETSAT
												RTRAF
												NID2
												NPC2
												LTBP2
												GPX8
												SPR
												NDUFS1
												PARVB
												CPT1A
												FLNB
												CBR4
												SCOC
												MXRA5
												B4GAT1
												TIMM8A
												CD5L
												NRADD
												CYCS
												CISH
												SSR1
												ENSBTAG00000022837
												RNF128
												SLC25A16
												ENSBTAG00000023487
												GKAP1
												APOD
												NUDT19
												PROS1
												YPEL5
												ECT2
												ENSBTAG00000023823
												ELP4
												COL18A1
												RHBDD1
												ATOH8
												NRXN1
												TMEM35B
												MRPS15
												DYNC2I1
												ACADM
												ENSBTAG00000024311
												HOXA6
												MRPS21
												CKS1B
												DHRS3
												SPSB1
												PIGC
												CHCHD3
												ENDOD1
												CX3CL1
												H3-3B
												MRPL45
												ENSBTAG00000025023
												RNF145
												MNT
												AGPAT2
												CCDC85C
												ENSBTAG00000025283
												IL17D
												ZFP36L1
												GADD45B
												RPS4Y1
												LIMD1
												AZGP1
												CCL24
												ZHX2
												A4GALT
												MGC127055
												ADAT2
												ETFRF1
												ENSBTAG00000026650
												TAF12
												SYNC
												RNF41
												TMEM37
												PRR13
												PXDC1
												NCALD
												SDHAF4
												ATP10A
												UBE2V1
												SLC4A11
												ENSBTAG00000027412
												ZNF227
												SFRP1
												C15H11orf42
												GFM1
												MPC1
												ENSBTAG00000027962
												TAF9
												JPT1
												FBF1
												COL6A3
												ENSBTAG00000030274
												AOC3
												ZNF217
												LIN52
												BHLHE41
												LASP1
												TMCO6
												CWC25
												ENSBTAG00000030593
												COX16
												TST
												FGGY
												AK4
												MNAT1
												SSC5D
												MRPL3
												MCM7
												UQCC1
												MEGF8
												YWHAH
												ZDBF2
												CDKN1C
												ADIG
												SLC22A4
												SERPINB9
												RBKS
												SLC6A20
												ENSBTAG00000031354
												ENSBTAG00000031359
												FZR1
												ASXL1
												FXYD5
												PRSS42
												ENSBTAG00000031458
												SHMT2
												ENSBTAG00000031595
												NIPSNAP2
												LRG1
												HIGD1A
												SLC35E2
												ZSCAN26
												TMEM251
												ENSBTAG00000031913
												ENSBTAG00000032057
												PNPLA6
												LTV1
												ENSBTAG00000032217
												RAD54L2
												FHOD1
												DENR
												RETREG3
												MUSTN1
												TTC7A
												CHIC2
												DYNLT2B
												NAPB
												TOMM5
												ENSBTAG00000032812
												GHITM
												ENSBTAG00000032831
												SLC11A2
												FAHD1
												TRPM6
												HACD1
												OXCT1
												PGM5
												DUSP11
												TMEM60
												LYRM9
												DNAJC1
												IP6K3
												MAP2K1
												NKD2
												LNP1
												PON3
												ENSBTAG00000034662
												ZNRF1
												DDAH1
												RGCC
												MCTS1
												ITPRIPL1
												DONSON
												MCEE
												ATG7
												TNFAIP2
												CKB
												AS3MT
												GBE1
												ENSBTAG00000037415
												CRCP
												C4A
												GSTM1
												SRPX2
												C5AR2
												DLK1
												DSEL
												SLC25A26
												ENSBTAG00000038051
												ENSBTAG00000038058
												FUT4
												ENSBTAG00000038112
												FCGR2A
												CERCAM
												ENSBTAG00000038240
												TMEM243
												GLYAT
												PLIN5
												ZNF613
												ENSBTAG00000038527
												ENSBTAG00000038540
												OLFM1
												CIR1
												ENSBTAG00000038640
												SKI
												GLB1L3
												STARD3NL
												PHYHD1
												MRPL30
												SLC22A3
												MAGEH1
												ENSBTAG00000039130
												ENSBTAG00000039218
												TRIM11
												ZFP69
												ANGPTL6
												ARRDC2
												SCN4B
												ENSBTAG00000039406
												TPBG
												ENSBTAG00000039523
												PROSER2
												NDUFC1
												ZNF862
												CAVIN1
												PPP1R18
												RND3
												SUMF1
												MAGED2
												NARS2
												GYS1
												PIP4P2
												HOXA10
												GCH1
												H4C4
												GSTT1
												ENSBTAG00000040323
												LFNG
												POLR2M
												CCDC3
												KCNB2
												ARHGEF18
												ENSBTAG00000040564
												ND6
												CYTB
												GPX3
												COX2
												ND1
												COX3
												ND5
												ND2
												ND4
												ATP6
												IMPA2
												TDRP
												PDGFC
												MTHFD2L
												SLIT1
												AVEN
												FAXC
												CD248
												FOXO1
												MSRB2
												UCK2
												SH3PXD2A
												LDLRAD3
												C17H4orf33
												MCCC2
												MAF
												ENSBTAG00000045523
												ENSBTAG00000045574
												EXOC1L
												TTC9
												COX15
												ENSBTAG00000045729
												UBE2A
												ENSBTAG00000045783
												TNNT2
												SAMM50
												SDHA
												UBFD1
												SLC25A5
												CLCF1
												ENSBTAG00000046121
												ENSBTAG00000046153
												RGN
												ENSBTAG00000046172
												AK6
												KLF11
												ADAMTSL5
												XG
												TUBB6
												VASN
												PACS2
												RPL23A
												RAB1B
												TCFL5
												RAB31
												MEF2D
												CIDEA
												TSC22D1
												TTC9B
												MLX
												ENSBTAG00000046753
												UQCRFS1
												ENSBTAG00000046794
												ENSBTAG00000046808
												ACOT2
												ENSBTAG00000046821
												IRF2BP2
												MANEAL
												PSCA
												ENSBTAG00000047029
												ENSBTAG00000047098
												ENSBTAG00000047136
												C28H10orf71
												KRT9
												SH2D7
												KCNA6
												CRIP1
												MTARC1
												ENSBTAG00000047302
												DCBLD1
												BCOR
												RCN1
												PIN4
												TNFSF18
												SLC25A6
												TRIP10
												ENSBTAG00000047432
												ENSBTAG00000047441
												ENSBTAG00000047496
												ENSBTAG00000047514
												MPV17L
												RTL5
												ENSBTAG00000047569
												CSNK1E
												C23H6orf141
												ENSBTAG00000047605
												MRPS22
												HTRA3
												ENSBTAG00000047637
												C27H8orf48
												AUH
												CHST8
												OTUD1
												CNTROB
												FBXO48
												CCDC127
												DNAH1
												SAPCD2
												MOGAT3
												CCDC96
												ENSBTAG00000047869
												ULBP21
												DESI1
												GATA5
												DOK5
												TAF4
												COL5A1
												EPOP
												ENSBTAG00000048087
												TCEAL9
												TUBG1
												FCN1
												ENSBTAG00000048206
												FGF9
												DPP4
												ACTR5
												MICAL3
