# Supplementary material for: Identification of the hub genes related to adipose tissue metabolism of bovine
Source: Front Vet Sci. 2022 Nov 9;9:1014286. doi: 10.3389/fvets.2022.1014286 (PMC9682410; doi:10.3389/fvets.2022.1014286)
Supplement: Supplementary file 2 [file Table_2.XLSX]

## Sheet: Sheet1
TableS2 . GO enrichment results of three modules
module	source	term_name	term_id	p_value	negative_log10_of_adjusted_p_value	term_size	query_size	intersection_size	effective_domain_size	intersections
MEgrey60	GO:CC	nucleoplasm	GO:0005654	0.00335797	2.47392	2996	108	35	19011	SKAP1,MSL2,LUC7L3,TCF12,ZRANB2,SP1,ZNF606,ASPSCR1,SKAP2,EPB41L2,ENSBTAG00000006878,PSIP1,POLA1,ALYREF,WDR74,POGK,AEBP2,SIX1,SLC3A2,NFE2L1,SNAPC2,IRAK1,S100PBP,TBX18,TIA1,NSRP1,ERCC6L2,HOXB3,WDR4,ZRANB3,CDC14A,RBM19,SPRED1,CEP20,UPF3B
MEmagenta	GO:BP	carbohydrate derivative metabolic process	GO:1901135	0.00709868	2.14882	870	196	24	20110	POMGNT2,NDST1,ALG3,IDUA,SPHK2,NT5C,FCSK,GPC1,G6PC3,OGA,PGLS,ATP5ME,GNPTAB,ACOT8,TMEM258,JMJD8,GFUS,DCTPP1,ATP8,MAGT1,ALG12,NME2,ENSBTAG00000047845,PIGX
	GO:CC	intracellular anatomical structure	GO:0005622	6.07418e-05	4.21651	15417	212	187	20877	PRKAA1,ENSBTAG00000000154,SP3,POMGNT2,SELENOO,TSEN54,SLC25A22,NEURL1B,PPIP5K2,SH3RF1,NDST1,COX8B,MLLT1,FBXL15,ZNF787,SESN1,MRPL57,ZFYVE21,HSPBP1,ANGEL2,FAM89B,GAMT,TRAPPC5,BOD1L1,C29H11ORF24,CCDC124,RAI1,PFN1,NXT1,HSPBAP1,MIER1,EPS15,SCAND1,ALG3,SMC4,BTBD8,DRAP1,PALB2,OSBPL11,PI4K2B,ARL8A,NUDT16L1,WTIP,POMC,ENSBTAG00000008137,TOLLIP,RNF149,ATP13A2,TLR3,DR1,SF3B1,TOMM6,UBE2S,PPWD1,NDUFB10,PUS10,SP…
	GO:CC	cytoplasm	GO:0005737	9.2602e-05	4.03338	9899	212	137	20877	PRKAA1,POMGNT2,SELENOO,SLC25A22,NEURL1B,PPIP5K2,SH3RF1,NDST1,COX8B,MLLT1,FBXL15,SESN1,MRPL57,ZFYVE21,HSPBP1,ANGEL2,FAM89B,GAMT,TRAPPC5,C29H11ORF24,CCDC124,PFN1,NXT1,HSPBAP1,EPS15,ALG3,SMC4,BTBD8,OSBPL11,PI4K2B,ARL8A,WTIP,POMC,ENSBTAG00000008137,TOLLIP,RNF149,ATP13A2,TLR3,TOMM6,NDUFB10,PUS10,SPHK2,FDX2,FBXW5,SH3GLB2,MEF2A,LIMK2,CLTB,FMO5,HDAC10,ALMS1,RABEP1,ATP8B4,HSPB1,IRS2,ZMYND19,RPGRIP1L,TAOK3…
	GO:CC	intracellular membrane-bounded organelle	GO:0043231	0.000291917	3.53474	12037	212	156	20877	PRKAA1,ENSBTAG00000000154,SP3,POMGNT2,SELENOO,TSEN54,SLC25A22,NEURL1B,SH3RF1,NDST1,COX8B,MLLT1,ZNF787,SESN1,MRPL57,ZFYVE21,HSPBP1,ANGEL2,GAMT,TRAPPC5,BOD1L1,C29H11ORF24,RAI1,NXT1,MIER1,EPS15,SCAND1,ALG3,SMC4,BTBD8,DRAP1,PALB2,OSBPL11,PI4K2B,ARL8A,NUDT16L1,WTIP,POMC,ENSBTAG00000008137,ATP13A2,DR1,SF3B1,TOMM6,UBE2S,PPWD1,NDUFB10,PUS10,SPHK2,FDX2,SH3GLB2,MEF2A,LIMK2,CLTB,FMO5,HDAC10,ZNF644,TRMT1L,NS…
	GO:CC	membrane-bounded organelle	GO:0043227	0.00123565	2.90811	12469	212	158	20877	PRKAA1,ENSBTAG00000000154,SP3,POMGNT2,SELENOO,TSEN54,SLC25A22,NEURL1B,SH3RF1,NDST1,TTC14,COX8B,MLLT1,ZNF787,SESN1,MRPL57,ZFYVE21,HSPBP1,ANGEL2,GAMT,TRAPPC5,BOD1L1,C29H11ORF24,RAI1,NXT1,MIER1,EPS15,SCAND1,ALG3,SMC4,BTBD8,DRAP1,PALB2,OSBPL11,PI4K2B,ARL8A,NUDT16L1,WTIP,POMC,ENSBTAG00000008137,ATP13A2,DR1,SF3B1,TOMM6,UBE2S,PPWD1,NDUFB10,PUS10,SPHK2,FDX2,SH3GLB2,MEF2A,LIMK2,CLTB,FMO5,HDAC10,ZNF644,TRM…
	GO:CC	nucleoplasm	GO:0005654	0.00172466	2.7633	3064	212	56	20877	PRKAA1,MLLT1,SESN1,ANGEL2,BOD1L1,RAI1,NXT1,MIER1,SMC4,BTBD8,PALB2,OSBPL11,DR1,SF3B1,PPWD1,SPHK2,SH3GLB2,MEF2A,HDAC10,NSL1,SURF6,CEP152,RPGRIP1L,FMR1,CHCHD1,LRIF1,RACGAP1,DNLZ,POT1,TAF1A,SIRT1,NAPEPLD,NAA38,GADD45GIP1,CASP8,GPC1,SMARCAD1,L3MBTL3,PNISR,ZNF219,TRIM8,ZNF771,CWC22,CABIN1,ABHD17A,SPATA7,CDCA4,ORC2,SGO2,FAM114A1,CYHR1,METTL22,CRKL,HRAS,RNH1,FAM222B
	GO:CC	organelle	GO:0043226	0.018528	1.73217	14008	212	168	20877	PRKAA1,ENSBTAG00000000154,SP3,POMGNT2,SELENOO,TSEN54,SLC25A22,NEURL1B,SH3RF1,NDST1,TTC14,COX8B,MLLT1,ZNF787,SESN1,MRPL57,ZFYVE21,HSPBP1,ANGEL2,GAMT,TRAPPC5,BOD1L1,C29H11ORF24,CCDC124,RAI1,PFN1,NXT1,MIER1,EPS15,SCAND1,ALG3,SMC4,BTBD8,DRAP1,PALB2,OSBPL11,PI4K2B,ARL8A,NUDT16L1,WTIP,POMC,ENSBTAG00000008137,ATP13A2,DR1,SF3B1,TOMM6,UBE2S,PPWD1,NDUFB10,PUS10,SPHK2,FDX2,SH3GLB2,MEF2A,LIMK2,CLTB,FMO5,HDAC…
	GO:CC	intracellular organelle	GO:0043229	0.0217772	1.662	13703	212	165	20877	PRKAA1,ENSBTAG00000000154,SP3,POMGNT2,SELENOO,TSEN54,SLC25A22,NEURL1B,SH3RF1,NDST1,COX8B,MLLT1,ZNF787,SESN1,MRPL57,ZFYVE21,HSPBP1,ANGEL2,GAMT,TRAPPC5,BOD1L1,C29H11ORF24,CCDC124,RAI1,PFN1,NXT1,MIER1,EPS15,SCAND1,ALG3,SMC4,BTBD8,DRAP1,PALB2,OSBPL11,PI4K2B,ARL8A,NUDT16L1,WTIP,POMC,ENSBTAG00000008137,ATP13A2,DR1,SF3B1,TOMM6,UBE2S,PPWD1,NDUFB10,PUS10,SPHK2,FDX2,SH3GLB2,MEF2A,LIMK2,CLTB,FMO5,HDAC10,ALM…
	GO:CC	negative cofactor 2 complex	GO:0017054	0.0318748	1.49655	2	212	2	20877	DRAP1,DR1
	GO:CC	mitochondrial protein-containing complex	GO:0098798	0.0437589	1.35893	328	212	12	20877	COX8B,MRPL57,ENSBTAG00000008137,TOMM6,NDUFB10,MRPL52,ATP5ME,ATP5MJ,ENSBTAG00000031764,MRPL41,ATP8,ENSBTAG00000047845
MEpink	GO:MF	binding	GO:0005488	1.95237e-05	4.70944	14091	621	524	18633	NUP37,SIRT7,LRPAP1,LRFN3,GUF1,UPF2,NUDT13,ERF,ZNF212,HGS,DGCR2,BTBD9,EXO5,TUBGCP6,PGS1,CSDE1,ARHGEF10L,PASK,DDX49,EPHA2,ESAM,ZNF598,SF1,PALLD,ANKRD13B,PLXNA2,SEPTIN7,RBM14,MYO1C,DTX2,NOP14,PITPNM2,PHF1,CDC42,GYG1,DUSP10,SYT4,PLXND1,MEF2B,PNKP,PER2,ZNF276,ARG2,SNRNP70,RERG,CRAMP1,STEAP4,TRIM24,ANGPTL4,RAB11B,VPS35,MRI1,ZSWIM4,FANCM,MARK4,IPO4,CDC27,MSH2,KMT2B,PTPN23,PDGFRB,ZNF777,U2AF2,LRCH1,LRCH4…
	GO:MF	protein binding	GO:0005515	5.13407e-05	4.28954	7726	621	321	18633	NUP37,LRPAP1,LRFN3,UPF2,ZNF212,HGS,DGCR2,BTBD9,TUBGCP6,ARHGEF10L,EPHA2,ESAM,SF1,PALLD,ANKRD13B,PLXNA2,MYO1C,NOP14,PITPNM2,PHF1,CDC42,GYG1,DUSP10,SYT4,PLXND1,MEF2B,PNKP,PER2,TRIM24,ANGPTL4,VPS35,MRI1,MARK4,IPO4,CDC27,MSH2,KMT2B,PTPN23,PDGFRB,U2AF2,LRCH1,LRCH4,LRRCC1,EPHB4,PPP1R13B,TRIM3,ELL,CROCC,PTPN12,SSBP4,SDK1,CAPZA2,MAP3K11,GPHN,GTPBP3,BTC,FOS,ROBO4,CKAP5,SPPL2B,ENSBTAG00000004771,UBE2T,INTS8…
	GO:MF	enzyme binding	GO:0019899	0.000211095	3.67552	1594	621	90	18633	LRPAP1,HGS,MYO1C,NOP14,PITPNM2,PHF1,CDC42,DUSP10,MEF2B,IPO4,CDC27,MSH2,PTPN23,PDGFRB,U2AF2,ELL,MAP3K11,ENSBTAG00000004771,UBE2T,CHEK2,SYVN1,STRN4,FANCL,DAAM1,MET,SCAF1,MSH3,PPP1R16A,SREBF1,SPHK1,ZFP36,CAMTA2,HM13,BCL3,EGR1,PCIF1,PITPNM1,TRAF2,MAP2K3,PPP1R3B,ENSBTAG00000011437,BCAR1,ATP6AP1,ARRDC1,TTC28,INKA1,TFEB,SMAD7,ULK1,XPO1,DUSP1,RELA,EXOC4,CEP43,COPB2,LTBR,PRKD2,TMEM127,AXIN1,CAP2,PKN1,BRMS…
	GO:MF	ion binding	GO:0043167	0.000613677	3.21206	4904	621	216	18633	SIRT7,GUF1,NUDT13,ZNF212,HGS,EXO5,PGS1,PASK,DDX49,EPHA2,ZNF598,SF1,PLXNA2,SEPTIN7,MYO1C,DTX2,PITPNM2,PHF1,CDC42,GYG1,SYT4,PLXND1,ZNF276,ARG2,RERG,STEAP4,TRIM24,RAB11B,ZSWIM4,FANCM,MARK4,MSH2,KMT2B,PDGFRB,ZNF777,EPHB4,CHURC1,TRIM3,ZNF316,MAP3K11,GPHN,GTPBP3,ZNF18,PKMYT1,UBE2T,TRMT44,MTHFD2,CHEK2,SYVN1,ENO3,CYGB,ZNF205,EHMT2,FUS,RNF31,ABCC10,FANCL,MET,WRNIP1,CLP1,LARS1,PLA2G4B,DHX34,PRR3,PPP1R10,PP…
	GO:MF	transcription regulator activity	GO:0140110	0.00139193	2.85638	1619	621	88	18633	SIRT7,ERF,ZNF212,RBM14,MEF2B,TRIM24,ZNF777,CSRNP1,ZNF316,FOS,ZNF18,BCL9L,ZNF205,SOX17,FUS,MECOM,RREB1,NAB2,PPRC1,MYBL2,SREBF1,DMRT2,SOX13,FOSB,CAMTA2,ARID3A,GLIS2,BCL3,ZXDC,ZNF181,E4F1,EGR1,CUX1,ACTN4,MED22,SOX18,ZMIZ2,JUNB,TFEB,DYRK1B,SRF,NIBAN2,SIX5,RELA,ZNF653,GMEB2,MXD4,ZHX1,TLE3,ZNF74,SLC2A4RG,PKN1,MED15,PXN,RERE,LYL1,GATA2,CIC,CASZ1,ZBTB7A,HSF1,BCL6B,ZBTB7B,ZNF574,NOTCH1,FOSL2,NCOR2,HIC1,IR…
	GO:MF	DNA binding	GO:0003677	0.00276677	2.55803	2164	621	109	18633	UPF2,ERF,ZNF212,EXO5,PHF1,MEF2B,PNKP,PER2,ZNF276,TRIM24,FANCM,MSH2,KMT2B,ZNF777,CSRNP1,SSBP4,ZNF316,FOS,ZNF18,ZNF205,EHMT2,SOX17,DEDD2,MECOM,RREB1,WRNIP1,MSH3,MYBL2,SREBF1,DMRT2,SOX13,FOSB,SPHK1,CAMTA2,ARID3A,SMC2,POLI,GLIS2,ZNF181,E4F1,EGR1,CUX1,ACTN4,ZC3H12A,SOX18,JUNB,TFEB,SMAD7,HMGXB3,SRF,SIX5,RELA,GMEB2,MXD4,ZHX1,ZNF74,EME2,SLC2A4RG,PHC1,RERE,CRLF3,TAF1C,POLR1C,LYL1,ZNF513,MBD5,GATA2,REXO4,C…
	GO:MF	chromatin binding	GO:0003682	0.0128734	1.89031	497	621	35	18633	SIRT7,PHF1,ZNF276,CRAMP1,TRIM24,FANCM,MSH2,FOS,UBE2T,EHMT2,FUS,SREBF1,CAMTA2,ARID3A,SMC2,EGR1,ACTN4,ZC3H12A,NCAPH2,SRF,RELA,BAHCC1,PKN1,PHC1,RERE,PELP1,MBD5,CIC,HSF1,SBNO2,NOTCH1,FOSL2,REPIN1,CENPB,KDM6B
	GO:MF	sequence-specific DNA binding	GO:0043565	0.0238548	1.62242	1425	621	75	18633	UPF2,ERF,ZNF212,MEF2B,PER2,ZNF276,TRIM24,MSH2,KMT2B,ZNF777,CSRNP1,ZNF316,FOS,ZNF18,ZNF205,EHMT2,SOX17,MECOM,RREB1,MYBL2,SREBF1,DMRT2,SOX13,FOSB,CAMTA2,GLIS2,ZNF181,E4F1,EGR1,CUX1,ACTN4,SOX18,JUNB,TFEB,SRF,SIX5,RELA,GMEB2,MXD4,ZNF74,SLC2A4RG,RERE,TAF1C,LYL1,ZNF513,GATA2,CIC,CASZ1,ZBTB7A,HSF1,BCL6B,ZBTB7B,ZNF574,FOSL2,HIC1,ZNF629,PLAGL1,ZNF408,BRF2,ZNF576,ZNF575,ZNF746,DDIT3,ZNF197,ZNF584,ZNF628,EN…
	GO:MF	DNA-binding transcription activator activity, RNA polymerase II-specific	GO:0001228	0.0425043	1.37157	403	621	29	18633	MEF2B,CSRNP1,FOS,SOX17,MECOM,RREB1,MYBL2,SREBF1,DMRT2,FOSB,GLIS2,E4F1,EGR1,SOX18,JUNB,SRF,SIX5,RELA,GMEB2,CASZ1,ZBTB7B,ZNF574,FOSL2,ZNF629,PLAGL1,DDIT3,ZNF628,ZNF319,ZNF580
	GO:MF	transferase activity	GO:0016740	0.0471068	1.32692	2210	621	105	18633	SIRT7,CRLS1,PGS1,PASK,EPHA2,ZNF598,GTDC1,PLXNA2,DTX2,CDC42,GYG1,PLXND1,PNKP,TRIM24,MARK4,KMT2B,PDGFRB,EPHB4,TRIM3,MAP3K11,GPHN,SETD1B,CKAP5,TARBP1,ENSBTAG00000004586,PKMYT1,UBE2T,TRMT44,CHEK2,SYVN1,SRM,EHMT2,RNF31,FANCL,CDS2,MET,CLP1,ZDHHC8,BUB1B,CHST7,SPHK1,POGLUT3,RNASEL,POLI,DOT1L,PCIF1,PLXNB3,MRM1,TRAF2,NEURL4,MAP2K3,ENSBTAG00000011437,VPS18,PIGZ,SHARPIN,DYRK1B,ULK1,PLA2G4A,PRMT3,PHYKPL,HERC4…
	GO:BP	regulation of RNA metabolic process	GO:0051252	3.07e-09	8.51345	3134	642	168	20110	SIRT7,ERF,ZNF212,DDX49,SF1,RBM14,PHF1,MEF2B,PER2,ZNF276,TRIM24,KMT2B,ZNF777,U2AF2,CHURC1,ELL,CSRNP1,SSBP4,ZNF316,BICRA,FOS,ZNF18,BBS7,CHEK2,BCL9L,ZNF205,SLC39A8,EHMT2,SOX17,FUS,MECOM,RREB1,NOCT,MET,NAB2,RBM15B,CBY1,DHX34,PPM1F,PPRC1,MYBL2,SREBF1,DMRT2,SOX13,FOSB,SPHK1,ZFP36,CAMTA2,ARID3A,FUBP1,RNASEL,GLIS2,BCL3,CCNH,LARP7,ZXDC,ZNF181,E4F1,DOT1L,EGR1,CACTIN,SERTAD1,TRAF2,MAP2K3,CUX1,ACTN4,ZC3H12A,…
	GO:BP	regulation of nucleobase-containing compound metabolic process	GO:0019219	1.29e-08	7.88993	3342	642	174	20110	SIRT7,ERF,ZNF212,DDX49,SF1,RBM14,PHF1,MEF2B,PNKP,PER2,ZNF276,TRIM24,MSH2,KMT2B,ZNF777,U2AF2,CHURC1,ELL,CSRNP1,SSBP4,ZNF316,BICRA,FOS,ZNF18,BBS7,CHEK2,BCL9L,ZNF205,SLC39A8,EHMT2,SOX17,FUS,MECOM,RREB1,NOCT,MET,WRNIP1,NAB2,RBM15B,CBY1,DHX34,PPP1R10,PPM1F,PPRC1,MSH3,MYBL2,SREBF1,DMRT2,SOX13,FOSB,SPHK1,ZFP36,CAMTA2,ARID3A,FUBP1,RNASEL,GLIS2,BCL3,CCNH,LARP7,ZXDC,ZNF181,E4F1,DOT1L,EGR1,CACTIN,SERTAD1,TR…
	GO:BP	regulation of transcription, DNA-templated	GO:0006355	2.38e-08	7.62362	2881	642	155	20110	SIRT7,ERF,ZNF212,RBM14,PHF1,MEF2B,PER2,ZNF276,TRIM24,KMT2B,ZNF777,CHURC1,ELL,CSRNP1,SSBP4,ZNF316,BICRA,FOS,ZNF18,BBS7,CHEK2,BCL9L,ZNF205,SLC39A8,EHMT2,SOX17,FUS,MECOM,RREB1,MET,NAB2,CBY1,PPM1F,PPRC1,MYBL2,SREBF1,DMRT2,SOX13,FOSB,SPHK1,ZFP36,CAMTA2,ARID3A,FUBP1,RNASEL,GLIS2,BCL3,CCNH,LARP7,ZXDC,ZNF181,E4F1,DOT1L,EGR1,CACTIN,SERTAD1,TRAF2,MAP2K3,CUX1,ACTN4,ZC3H12A,ENSBTAG00000011437,MED22,SOX18,ZMI…
	GO:BP	regulation of nucleic acid-templated transcription	GO:1903506	2.38e-08	7.62362	2881	642	155	20110	SIRT7,ERF,ZNF212,RBM14,PHF1,MEF2B,PER2,ZNF276,TRIM24,KMT2B,ZNF777,CHURC1,ELL,CSRNP1,SSBP4,ZNF316,BICRA,FOS,ZNF18,BBS7,CHEK2,BCL9L,ZNF205,SLC39A8,EHMT2,SOX17,FUS,MECOM,RREB1,MET,NAB2,CBY1,PPM1F,PPRC1,MYBL2,SREBF1,DMRT2,SOX13,FOSB,SPHK1,ZFP36,CAMTA2,ARID3A,FUBP1,RNASEL,GLIS2,BCL3,CCNH,LARP7,ZXDC,ZNF181,E4F1,DOT1L,EGR1,CACTIN,SERTAD1,TRAF2,MAP2K3,CUX1,ACTN4,ZC3H12A,ENSBTAG00000011437,MED22,SOX18,ZMI…
	GO:BP	regulation of RNA biosynthetic process	GO:2001141	2.58e-08	7.58842	2884	642	155	20110	SIRT7,ERF,ZNF212,RBM14,PHF1,MEF2B,PER2,ZNF276,TRIM24,KMT2B,ZNF777,CHURC1,ELL,CSRNP1,SSBP4,ZNF316,BICRA,FOS,ZNF18,BBS7,CHEK2,BCL9L,ZNF205,SLC39A8,EHMT2,SOX17,FUS,MECOM,RREB1,MET,NAB2,CBY1,PPM1F,PPRC1,MYBL2,SREBF1,DMRT2,SOX13,FOSB,SPHK1,ZFP36,CAMTA2,ARID3A,FUBP1,RNASEL,GLIS2,BCL3,CCNH,LARP7,ZXDC,ZNF181,E4F1,DOT1L,EGR1,CACTIN,SERTAD1,TRAF2,MAP2K3,CUX1,ACTN4,ZC3H12A,ENSBTAG00000011437,MED22,SOX18,ZMI…
	GO:BP	nucleic acid-templated transcription	GO:0097659	6.27e-08	7.20269	3019	642	159	20110	SIRT7,ERF,ZNF212,RBM14,PHF1,MEF2B,PER2,ZNF276,TRIM24,KMT2B,ZNF777,CHURC1,ELL,CSRNP1,SSBP4,ZNF316,BICRA,FOS,ZNF18,BBS7,CHEK2,BCL9L,ZNF205,SLC39A8,EHMT2,SOX17,FUS,MECOM,RREB1,MET,NAB2,CBY1,PPM1F,PPRC1,MYBL2,SREBF1,DMRT2,SOX13,FOSB,SPHK1,ZFP36,CAMTA2,ARID3A,FUBP1,RNASEL,GLIS2,BCL3,CCNH,LARP7,ZXDC,ZNF181,E4F1,DOT1L,EGR1,CACTIN,SERTAD1,TRAF2,MAP2K3,CUX1,ACTN4,ZC3H12A,ENSBTAG00000011437,MED22,SOX18,ZMI…
	GO:BP	transcription, DNA-templated	GO:0006351	6.27e-08	7.20269	3019	642	159	20110	SIRT7,ERF,ZNF212,RBM14,PHF1,MEF2B,PER2,ZNF276,TRIM24,KMT2B,ZNF777,CHURC1,ELL,CSRNP1,SSBP4,ZNF316,BICRA,FOS,ZNF18,BBS7,CHEK2,BCL9L,ZNF205,SLC39A8,EHMT2,SOX17,FUS,MECOM,RREB1,MET,NAB2,CBY1,PPM1F,PPRC1,MYBL2,SREBF1,DMRT2,SOX13,FOSB,SPHK1,ZFP36,CAMTA2,ARID3A,FUBP1,RNASEL,GLIS2,BCL3,CCNH,LARP7,ZXDC,ZNF181,E4F1,DOT1L,EGR1,CACTIN,SERTAD1,TRAF2,MAP2K3,CUX1,ACTN4,ZC3H12A,ENSBTAG00000011437,MED22,SOX18,ZMI…
	GO:BP	RNA biosynthetic process	GO:0032774	8.32e-08	7.07969	3030	642	159	20110	SIRT7,ERF,ZNF212,RBM14,PHF1,MEF2B,PER2,ZNF276,TRIM24,KMT2B,ZNF777,CHURC1,ELL,CSRNP1,SSBP4,ZNF316,BICRA,FOS,ZNF18,BBS7,CHEK2,BCL9L,ZNF205,SLC39A8,EHMT2,SOX17,FUS,MECOM,RREB1,MET,NAB2,CBY1,PPM1F,PPRC1,MYBL2,SREBF1,DMRT2,SOX13,FOSB,SPHK1,ZFP36,CAMTA2,ARID3A,FUBP1,RNASEL,GLIS2,BCL3,CCNH,LARP7,ZXDC,ZNF181,E4F1,DOT1L,EGR1,CACTIN,SERTAD1,TRAF2,MAP2K3,CUX1,ACTN4,ZC3H12A,ENSBTAG00000011437,MED22,SOX18,ZMI…
	GO:BP	regulation of cellular metabolic process	GO:0031323	2.15e-07	6.66656	5027	642	232	20110	SIRT7,LRPAP1,GUF1,ERF,ZNF212,HGS,PASK,DDX49,EPHA2,SF1,ANKRD13B,RBM14,PHF1,CDC42,DUSP10,MEF2B,PNKP,PER2,ZNF276,ARG2,TRIM24,VPS35,FANCM,MSH2,KMT2B,PDGFRB,ZNF777,U2AF2,EPHB4,CHURC1,ELL,CSRNP1,SSBP4,ZNF316,MAP3K11,BICRA,BTC,FOS,ZNF18,SLC24A5,BBS7,CHEK2,BCL9L,ZNF205,SLC39A8,EHMT2,SOX17,FUS,MECOM,RREB1,NOCT,MET,WRNIP1,NAB2,RBM15B,CBY1,DHX34,PPP1R10,PPM1F,PPRC1,MSH3,MYBL2,PPP1R16A,SREBF1,DMRT2,SOX13,FOS…
	GO:BP	regulation of macromolecule biosynthetic process	GO:0010556	2.36e-07	6.62704	3278	642	167	20110	SIRT7,GUF1,ERF,ZNF212,PASK,RBM14,PHF1,MEF2B,PNKP,PER2,ZNF276,TRIM24,KMT2B,ZNF777,CHURC1,ELL,CSRNP1,SSBP4,ZNF316,BICRA,FOS,ZNF18,BBS7,CHEK2,BCL9L,ZNF205,SLC39A8,EHMT2,SOX17,FUS,MECOM,RREB1,NOCT,MET,WRNIP1,NAB2,CBY1,PPM1F,PPRC1,MYBL2,SREBF1,DMRT2,SOX13,FOSB,SPHK1,ZFP36,CAMTA2,ARID3A,FUBP1,RNASEL,GLIS2,BCL3,CCNH,LARP7,ZXDC,ZNF181,E4F1,DOT1L,EGR1,PCIF1,CACTIN,SERTAD1,TRAF2,MAP2K3,PPP1R3B,CUX1,ACTN4,Z…
	GO:BP	positive regulation of cellular process	GO:0048522	7.48e-07	6.12627	4480	642	210	20110	SIRT7,GUF1,HGS,ARHGEF10L,DDX49,EPHA2,PLXNA2,RBM14,MYO1C,PHF1,CDC42,DUSP10,SYT4,PLXND1,MEF2B,PNKP,ARG2,TRIM24,VPS35,FANCM,MARK4,CDC27,MSH2,KMT2B,PTPN23,PDGFRB,U2AF2,EPHB4,CHURC1,ELL,CROCC,CSRNP1,SSBP4,MAP3K11,BICRA,BTC,FOS,CKAP5,BBS7,CHEK2,LRRC24,BCL9L,CHERP,ZNF205,SOX17,FUS,DEDD2,RNF31,MECOM,RREB1,NOCT,MET,LPAR6,LARS1,DHX34,RASGEF1A,PPP1R10,PPM1F,JAG2,PPRC1,MYBL2,SREBF1,DMRT2,SOX13,FOSB,SCRIB,SPH…
	GO:BP	regulation of biosynthetic process	GO:0009889	7.71e-07	6.11268	3433	642	171	20110	SIRT7,GUF1,ERF,ZNF212,PASK,SF1,RBM14,PHF1,MEF2B,PNKP,PER2,ZNF276,ARG2,TRIM24,KMT2B,ZNF777,CHURC1,ELL,CSRNP1,SSBP4,ZNF316,BICRA,FOS,ZNF18,SLC24A5,BBS7,CHEK2,BCL9L,ZNF205,SLC39A8,EHMT2,SOX17,FUS,MECOM,RREB1,NOCT,MET,WRNIP1,NAB2,CBY1,PPM1F,PPRC1,MYBL2,SREBF1,DMRT2,SOX13,FOSB,SPHK1,ZFP36,CAMTA2,ARID3A,FUBP1,RNASEL,GLIS2,BCL3,CCNH,LARP7,ZXDC,ZNF181,E4F1,DOT1L,EGR1,PCIF1,CACTIN,SERTAD1,TRAF2,MAP2K3,PPP…
	GO:BP	regulation of cellular biosynthetic process	GO:0031326	8.56e-07	6.06757	3385	642	169	20110	SIRT7,GUF1,ERF,ZNF212,PASK,RBM14,PHF1,MEF2B,PNKP,PER2,ZNF276,TRIM24,KMT2B,ZNF777,CHURC1,ELL,CSRNP1,SSBP4,ZNF316,BICRA,FOS,ZNF18,SLC24A5,BBS7,CHEK2,BCL9L,ZNF205,SLC39A8,EHMT2,SOX17,FUS,MECOM,RREB1,NOCT,MET,WRNIP1,NAB2,CBY1,PPM1F,PPRC1,MYBL2,SREBF1,DMRT2,SOX13,FOSB,SPHK1,ZFP36,CAMTA2,ARID3A,FUBP1,RNASEL,GLIS2,BCL3,CCNH,LARP7,ZXDC,ZNF181,E4F1,DOT1L,EGR1,PCIF1,CACTIN,SERTAD1,TRAF2,MAP2K3,PPP1R3B,CUX1…
	GO:BP	positive regulation of RNA metabolic process	GO:0051254	8.56e-07	6.06736	1459	642	91	20110	SIRT7,RBM14,MEF2B,TRIM24,KMT2B,U2AF2,CHURC1,ELL,CSRNP1,SSBP4,BICRA,FOS,CHEK2,BCL9L,SOX17,FUS,MECOM,RREB1,NOCT,MET,PPRC1,MYBL2,SREBF1,DMRT2,FOSB,ZFP36,CAMTA2,ARID3A,RNASEL,GLIS2,BCL3,LARP7,ZXDC,E4F1,DOT1L,EGR1,SERTAD1,MAP2K3,ACTN4,ZC3H12A,SOX18,ZMIZ2,JUNB,TFEB,FTO,DYRK1B,SRF,NIBAN2,SIX5,RELA,GMEB2,CNOT3,PRKD2,IER2,AXIN1,PKN1,CRTC2,RERE,FADD,PELP1,CRLF3,ICE1,BMP6,MCRS1,LYL1,DVL3,ZNF513,CASZ1,HSF1,S…
	GO:BP	macromolecule biosynthetic process	GO:0009059	1.155e-06	5.93742	4337	642	204	20110	SIRT7,GUF1,ERF,ZNF212,PASK,MRPS26,ZNF598,RBM14,PHF1,GYG1,RPLP2,MEF2B,PNKP,PER2,ZNF276,TRIM24,FANCM,KMT2B,ZNF777,CHURC1,DPM3,ELL,CSRNP1,SSBP4,ZNF316,BICRA,FOS,ENSBTAG00000004586,ZNF18,BBS7,CHEK2,BCL9L,ZNF205,SLC39A8,EHMT2,SOX17,FUS,MECOM,RREB1,NOCT,MET,WRNIP1,NAB2,CBY1,ZDHHC8,LARS1,PPM1F,PPRC1,CHST7,TONSL,MYBL2,SREBF1,DMRT2,SOX13,FOSB,SPHK1,ZFP36,CAMTA2,ARID3A,POGLUT3,FUBP1,RNASEL,POLI,GLIS2,BCL3,…
	GO:BP	regulation of primary metabolic process	GO:0080090	1.82564e-06	5.73859	4857	642	222	20110	SIRT7,GUF1,ERF,ZNF212,HGS,PASK,DDX49,SF1,RBM14,PHF1,CDC42,DUSP10,MEF2B,PNKP,PER2,ZNF276,TRIM24,VPS35,FANCM,MSH2,KMT2B,PDGFRB,ZNF777,U2AF2,CHURC1,ELL,CSRNP1,SSBP4,ZNF316,MAP3K11,BICRA,BTC,FOS,ZNF18,BBS7,CHEK2,BCL9L,ZNF205,SLC39A8,EHMT2,SOX17,FUS,MECOM,RREB1,NOCT,MET,WRNIP1,NAB2,RBM15B,CBY1,DHX34,PPP1R10,PPM1F,PPRC1,MSH3,MYBL2,PPP1R16A,SREBF1,DMRT2,SOX13,FOSB,SPHK1,ZFP36,CAMTA2,ARID3A,IGFBP4,FUBP1,…
	GO:BP	transcription by RNA polymerase II	GO:0006366	2.76301e-06	5.55862	2234	642	122	20110	SIRT7,ERF,ZNF212,RBM14,MEF2B,PER2,ZNF276,ZNF777,ELL,CSRNP1,SSBP4,ZNF316,FOS,ZNF18,BBS7,BCL9L,ZNF205,EHMT2,SOX17,FUS,MECOM,RREB1,MET,PPRC1,MYBL2,SREBF1,DMRT2,SOX13,FOSB,ZFP36,CAMTA2,ARID3A,RNASEL,GLIS2,BCL3,CCNH,LARP7,ZXDC,ZNF181,E4F1,DOT1L,EGR1,SERTAD1,CUX1,ZC3H12A,MED22,SOX18,ZMIZ2,JUNB,TFEB,SMAD7,SRF,SIX5,RELA,ZNF653,GMEB2,TNIP2,MXD4,ZHX1,PRKD2,ID1,ZNF74,IER2,AXIN1,SLC2A4RG,PKN1,BRMS1,CRTC2,MED…
	GO:BP	positive regulation of nucleic acid-templated transcription	GO:1903508	2.943e-06	5.53121	1358	642	85	20110	SIRT7,RBM14,MEF2B,TRIM24,KMT2B,CHURC1,ELL,CSRNP1,SSBP4,BICRA,FOS,CHEK2,BCL9L,SOX17,FUS,MECOM,RREB1,MET,PPRC1,MYBL2,SREBF1,DMRT2,FOSB,CAMTA2,ARID3A,RNASEL,GLIS2,BCL3,LARP7,ZXDC,E4F1,DOT1L,EGR1,SERTAD1,MAP2K3,ACTN4,ZC3H12A,SOX18,ZMIZ2,JUNB,TFEB,DYRK1B,SRF,NIBAN2,SIX5,RELA,GMEB2,PRKD2,IER2,AXIN1,PKN1,CRTC2,RERE,FADD,PELP1,CRLF3,ICE1,BMP6,MCRS1,LYL1,DVL3,ZNF513,CASZ1,HSF1,SBNO2,NGFR,CKAP2,ZBTB7B,ZNF5…
	GO:BP	positive regulation of transcription, DNA-templated	GO:0045893	2.943e-06	5.53121	1358	642	85	20110	SIRT7,RBM14,MEF2B,TRIM24,KMT2B,CHURC1,ELL,CSRNP1,SSBP4,BICRA,FOS,CHEK2,BCL9L,SOX17,FUS,MECOM,RREB1,MET,PPRC1,MYBL2,SREBF1,DMRT2,FOSB,CAMTA2,ARID3A,RNASEL,GLIS2,BCL3,LARP7,ZXDC,E4F1,DOT1L,EGR1,SERTAD1,MAP2K3,ACTN4,ZC3H12A,SOX18,ZMIZ2,JUNB,TFEB,DYRK1B,SRF,NIBAN2,SIX5,RELA,GMEB2,PRKD2,IER2,AXIN1,PKN1,CRTC2,RERE,FADD,PELP1,CRLF3,ICE1,BMP6,MCRS1,LYL1,DVL3,ZNF513,CASZ1,HSF1,SBNO2,NGFR,CKAP2,ZBTB7B,ZNF5…
	GO:BP	positive regulation of RNA biosynthetic process	GO:1902680	3.15689e-06	5.50074	1360	642	85	20110	SIRT7,RBM14,MEF2B,TRIM24,KMT2B,CHURC1,ELL,CSRNP1,SSBP4,BICRA,FOS,CHEK2,BCL9L,SOX17,FUS,MECOM,RREB1,MET,PPRC1,MYBL2,SREBF1,DMRT2,FOSB,CAMTA2,ARID3A,RNASEL,GLIS2,BCL3,LARP7,ZXDC,E4F1,DOT1L,EGR1,SERTAD1,MAP2K3,ACTN4,ZC3H12A,SOX18,ZMIZ2,JUNB,TFEB,DYRK1B,SRF,NIBAN2,SIX5,RELA,GMEB2,PRKD2,IER2,AXIN1,PKN1,CRTC2,RERE,FADD,PELP1,CRLF3,ICE1,BMP6,MCRS1,LYL1,DVL3,ZNF513,CASZ1,HSF1,SBNO2,NGFR,CKAP2,ZBTB7B,ZNF5…
	GO:BP	regulation of transcription by RNA polymerase II	GO:0006357	3.77635e-06	5.42293	2147	642	118	20110	SIRT7,ERF,ZNF212,RBM14,MEF2B,PER2,ZNF276,ZNF777,ELL,CSRNP1,SSBP4,ZNF316,FOS,ZNF18,BBS7,BCL9L,ZNF205,EHMT2,SOX17,FUS,MECOM,RREB1,MET,PPRC1,MYBL2,SREBF1,DMRT2,SOX13,FOSB,ZFP36,CAMTA2,ARID3A,RNASEL,GLIS2,BCL3,CCNH,LARP7,ZXDC,ZNF181,E4F1,DOT1L,EGR1,SERTAD1,CUX1,ZC3H12A,MED22,SOX18,ZMIZ2,JUNB,TFEB,SMAD7,SRF,SIX5,RELA,ZNF653,GMEB2,TNIP2,MXD4,ZHX1,PRKD2,ID1,ZNF74,IER2,SLC2A4RG,PKN1,BRMS1,CRTC2,MED15,FAD…
	GO:BP	nucleobase-containing compound biosynthetic process	GO:0034654	5.65941e-06	5.24723	3364	642	165	20110	SIRT7,ERF,ZNF212,RBM14,PHF1,MEF2B,PNKP,PER2,ZNF276,TRIM24,KMT2B,ZNF777,CHURC1,ELL,CSRNP1,SSBP4,ZNF316,BICRA,FOS,ZNF18,BBS7,CHEK2,BCL9L,ZNF205,SLC39A8,EHMT2,SOX17,FUS,MECOM,RREB1,MET,WRNIP1,NAB2,CBY1,PPM1F,PPRC1,MYBL2,SREBF1,DMRT2,SOX13,FOSB,SPHK1,ZFP36,CAMTA2,ARID3A,FUBP1,RNASEL,POLI,GLIS2,BCL3,CCNH,LARP7,ZXDC,ZNF181,E4F1,DOT1L,EGR1,CACTIN,SERTAD1,TRAF2,MAP2K3,CUX1,ACTN4,ZC3H12A,ENSBTAG0000001143…
	GO:BP	regulation of nitrogen compound metabolic process	GO:0051171	5.72095e-06	5.24253	4722	642	215	20110	SIRT7,GUF1,ERF,ZNF212,HGS,DDX49,SF1,RBM14,PHF1,DUSP10,MEF2B,PNKP,PER2,ZNF276,TRIM24,VPS35,FANCM,MSH2,KMT2B,PDGFRB,ZNF777,U2AF2,CHURC1,ELL,CSRNP1,SSBP4,ZNF316,MAP3K11,BICRA,BTC,FOS,ZNF18,BBS7,CHEK2,BCL9L,ZNF205,SLC39A8,EHMT2,SOX17,FUS,MECOM,RREB1,NOCT,MET,WRNIP1,NAB2,RBM15B,CBY1,DHX34,PPP1R10,PPM1F,PPRC1,MSH3,MYBL2,PPP1R16A,SREBF1,DMRT2,SOX13,FOSB,SPHK1,ZFP36,CAMTA2,ARID3A,FUBP1,RNASEL,GLIS2,FAM16…
	GO:BP	heterocycle biosynthetic process	GO:0018130	8.18329e-06	5.08707	3434	642	167	20110	SIRT7,ERF,ZNF212,RBM14,PHF1,MEF2B,PNKP,PER2,ZNF276,TRIM24,KMT2B,ZNF777,CHURC1,ELL,CSRNP1,SSBP4,ZNF316,BICRA,GPHN,FOS,ZNF18,BBS7,CHEK2,BCL9L,ZNF205,SLC39A8,EHMT2,SOX17,FUS,MECOM,RREB1,MET,WRNIP1,NAB2,CBY1,PPM1F,PPRC1,MYBL2,SREBF1,DMRT2,SOX13,FOSB,SPHK1,ZFP36,CAMTA2,ARID3A,FUBP1,RNASEL,POLI,GLIS2,BCL3,CCNH,LARP7,ZXDC,ZNF181,E4F1,DOT1L,EGR1,CACTIN,SERTAD1,TRAF2,MAP2K3,CUX1,ACTN4,ZC3H12A,ENSBTAG00000…
	GO:BP	positive regulation of nucleobase-containing compound metabolic process	GO:0045935	8.29353e-06	5.08126	1597	642	94	20110	SIRT7,RBM14,MEF2B,PNKP,TRIM24,MSH2,KMT2B,U2AF2,CHURC1,ELL,CSRNP1,SSBP4,BICRA,FOS,CHEK2,BCL9L,SOX17,FUS,MECOM,RREB1,NOCT,MET,PPP1R10,PPRC1,MYBL2,SREBF1,DMRT2,FOSB,ZFP36,CAMTA2,ARID3A,RNASEL,GLIS2,BCL3,LARP7,ZXDC,E4F1,DOT1L,EGR1,SERTAD1,MAP2K3,ACTN4,ZC3H12A,SOX18,ZMIZ2,JUNB,TFEB,FTO,DYRK1B,SRF,NIBAN2,SIX5,RELA,GMEB2,CNOT3,PRKD2,IER2,AXIN1,PKN1,CRTC2,RERE,FADD,PELP1,CRLF3,ICE1,BMP6,MCRS1,LYL1,DVL3,Z…
	GO:BP	aromatic compound biosynthetic process	GO:0019438	9.50292e-06	5.02214	3441	642	167	20110	SIRT7,ERF,ZNF212,RBM14,PHF1,MEF2B,PNKP,PER2,ZNF276,TRIM24,KMT2B,ZNF777,CHURC1,ELL,CSRNP1,SSBP4,ZNF316,BICRA,FOS,ZNF18,SLC24A5,BBS7,CHEK2,BCL9L,ZNF205,SLC39A8,EHMT2,SOX17,FUS,MECOM,RREB1,MET,WRNIP1,NAB2,CBY1,PPM1F,PPRC1,MYBL2,SREBF1,DMRT2,SOX13,FOSB,SPHK1,ZFP36,CAMTA2,ARID3A,FUBP1,RNASEL,POLI,GLIS2,BCL3,CCNH,LARP7,ZXDC,ZNF181,E4F1,DOT1L,EGR1,CACTIN,SERTAD1,TRAF2,MAP2K3,CUX1,ACTN4,ZC3H12A,ENSBTAG00…
	GO:BP	organic cyclic compound biosynthetic process	GO:1901362	1.0444e-05	4.98113	3552	642	171	20110	SIRT7,ERF,ZNF212,SF1,RBM14,PHF1,MEF2B,PNKP,PER2,ZNF276,TRIM24,KMT2B,ZNF777,CHURC1,ELL,CSRNP1,SSBP4,ZNF316,BICRA,GPHN,FOS,ZNF18,SLC24A5,BBS7,CHEK2,BCL9L,ZNF205,SLC39A8,EHMT2,SOX17,FUS,MECOM,RREB1,MET,WRNIP1,NAB2,CBY1,PPM1F,PPRC1,MYBL2,SREBF1,DMRT2,SOX13,FOSB,SPHK1,ZFP36,CAMTA2,ARID3A,FUBP1,RNASEL,POLI,GLIS2,BCL3,CCNH,LARP7,ZXDC,ZNF181,E4F1,DOT1L,EGR1,CACTIN,SERTAD1,TRAF2,MAP2K3,CUX1,ACTN4,ZC3H12A,…
	GO:BP	cellular biosynthetic process	GO:0044249	1.10427e-05	4.95692	5094	642	227	20110	SIRT7,CRLS1,GUF1,ERF,ZNF212,PGS1,PASK,MRPS26,ZNF598,RBM14,PHF1,GYG1,RPLP2,MEF2B,PNKP,PER2,ZNF276,ARG2,TRIM24,MRI1,FANCM,KMT2B,ZNF777,CHURC1,DPM3,ELL,CSRNP1,SSBP4,ZNF316,BICRA,GPHN,FOS,ENSBTAG00000004586,ZNF18,SLC24A5,BBS7,CHEK2,BCL9L,SRM,ZNF205,SLC39A8,EHMT2,SOX17,FUS,MECOM,RREB1,NOCT,CDS2,MET,WRNIP1,NAB2,CBY1,ZDHHC8,LARS1,PPM1F,PPRC1,CHST7,TONSL,MYBL2,SREBF1,DMRT2,SOX13,FOSB,SPHK1,ZFP36,CAMTA2,A…
	GO:BP	biosynthetic process	GO:0009058	1.68718e-05	4.77284	5231	642	231	20110	SIRT7,CRLS1,GUF1,ERF,ZNF212,PGS1,PASK,MRPS26,ZNF598,SF1,RBM14,PHF1,GYG1,RPLP2,MEF2B,PNKP,PER2,ZNF276,ARG2,TRIM24,MRI1,FANCM,KMT2B,ZNF777,CHURC1,DPM3,ELL,CSRNP1,SSBP4,ZNF316,BICRA,GPHN,FOS,ENSBTAG00000004586,ZNF18,SLC24A5,BBS7,CHEK2,BCL9L,SRM,ZNF205,SLC39A8,EHMT2,SOX17,FUS,MECOM,RREB1,NOCT,CDS2,MET,WRNIP1,NAB2,CBY1,ZDHHC8,LARS1,PPM1F,PPRC1,CHST7,TONSL,MYBL2,SREBF1,DMRT2,SOX13,FOSB,SPHK1,ZFP36,CAMT…
	GO:BP	positive regulation of biological process	GO:0048518	1.99424e-05	4.70022	4958	642	221	20110	SIRT7,GUF1,HGS,ARHGEF10L,DDX49,EPHA2,PLXNA2,RBM14,MYO1C,PHF1,CDC42,DUSP10,SYT4,PLXND1,MEF2B,PNKP,ARG2,FRMD8,TRIM24,VPS35,FANCM,MARK4,CDC27,MSH2,KMT2B,PTPN23,PDGFRB,U2AF2,EPHB4,CHURC1,ELL,CROCC,CSRNP1,SSBP4,MAP3K11,BICRA,BTC,FOS,CKAP5,BBS7,CHEK2,LRRC24,BCL9L,CHERP,ZNF205,SOX17,FUS,DEDD2,RNF31,MECOM,RREB1,NOCT,MET,LPAR6,ZDHHC8,LARS1,DHX34,RASGEF1A,PPP1R10,PPM1F,JAG2,PPRC1,MYBL2,SREBF1,DMRT2,SOX13,F…
	GO:BP	organic substance biosynthetic process	GO:1901576	2.35361e-05	4.62827	5165	642	228	20110	SIRT7,CRLS1,GUF1,ERF,ZNF212,PGS1,PASK,MRPS26,ZNF598,SF1,RBM14,PHF1,GYG1,RPLP2,MEF2B,PNKP,PER2,ZNF276,ARG2,TRIM24,MRI1,FANCM,KMT2B,ZNF777,CHURC1,DPM3,ELL,CSRNP1,SSBP4,ZNF316,BICRA,GPHN,FOS,ENSBTAG00000004586,ZNF18,SLC24A5,BBS7,CHEK2,BCL9L,SRM,ZNF205,SLC39A8,EHMT2,SOX17,FUS,MECOM,RREB1,NOCT,CDS2,MET,WRNIP1,NAB2,CBY1,ZDHHC8,LARS1,PPM1F,PPRC1,CHST7,TONSL,MYBL2,SREBF1,DMRT2,SOX13,FOSB,SPHK1,ZFP36,CAMT…
	GO:BP	cellular response to stress	GO:0033554	4.40417e-05	4.35614	1463	642	86	20110	SIRT7,EXO5,ARHGEF10L,EPHA2,PHF1,DUSP10,PNKP,ARG2,FANCM,MSH2,MAP3K11,FOS,UBE2T,CHEK2,SYVN1,EHMT2,FUS,FANCL,MECOM,OARD1,MET,WRNIP1,LARS1,PPP1R10,VPS41,MSH3,TONSL,SREBF1,SPHK1,ZFP36,HM13,POLI,BCL3,DOT1L,EGR1,TRAF2,MAP2K3,ZC3H12A,IER3,ENSBTAG00000011437,SCARF1,ETAA1,AP5Z1,TFEB,FTO,SRF,DUSP1,RELA,RNF126,BRAT1,VNN1,LTBR,MTARC2,EME2,AXIN1,EGLN2,TMEM109,INTS7,NSMCE4A,PIDD1,REXO4,ZBTB7A,ASCC3,HSF1,ZBTB7B,…
	GO:BP	positive regulation of transcription by RNA polymerase II	GO:0045944	5.43614e-05	4.26471	1036	642	67	20110	SIRT7,RBM14,MEF2B,ELL,CSRNP1,SSBP4,FOS,BCL9L,SOX17,MECOM,RREB1,MET,PPRC1,MYBL2,SREBF1,DMRT2,FOSB,CAMTA2,ARID3A,RNASEL,GLIS2,BCL3,LARP7,E4F1,DOT1L,EGR1,SERTAD1,ZC3H12A,SOX18,ZMIZ2,JUNB,TFEB,SRF,SIX5,RELA,GMEB2,PRKD2,IER2,CRTC2,FADD,PELP1,CRLF3,BMP6,MCRS1,DVL3,ZNF513,CASZ1,HSF1,SBNO2,CKAP2,ZBTB7B,ZNF574,NOTCH1,FOSL2,IRF2BPL,ZNF629,PLAGL1,ZNF142,FIZ1,ZNF746,DLL1,DDIT3,ARMCX3,ZNF628,ZNF319,ZNF580,KDM…
	GO:BP	positive regulation of macromolecule biosynthetic process	GO:0010557	7.57601e-05	4.12056	1528	642	88	20110	SIRT7,GUF1,RBM14,MEF2B,PNKP,TRIM24,KMT2B,CHURC1,ELL,CSRNP1,SSBP4,BICRA,FOS,CHEK2,BCL9L,SOX17,FUS,MECOM,RREB1,MET,PPRC1,MYBL2,SREBF1,DMRT2,FOSB,CAMTA2,ARID3A,RNASEL,GLIS2,BCL3,LARP7,ZXDC,E4F1,DOT1L,EGR1,PCIF1,SERTAD1,MAP2K3,ACTN4,ZC3H12A,SOX18,ZMIZ2,JUNB,TFEB,DYRK1B,SRF,NIBAN2,SIX5,RELA,GMEB2,PRKD2,IER2,AXIN1,PKN1,CRTC2,RERE,FADD,PELP1,CRLF3,ICE1,BMP6,MCRS1,LYL1,DVL3,ZNF513,CASZ1,HSF1,SBNO2,NGFR,C…
	GO:BP	regulation of macromolecule metabolic process	GO:0060255	8.11086e-05	4.09093	5552	642	239	20110	SIRT7,LRPAP1,GUF1,UPF2,ERF,ZNF212,HGS,CSDE1,PASK,DDX49,EPHA2,NDRG2,SF1,ANKRD13B,RBM14,PHF1,DUSP10,MEF2B,PNKP,PER2,ZNF276,ARG2,FRMD8,TRIM24,VPS35,FANCM,MSH2,KMT2B,PDGFRB,ZNF777,U2AF2,CHURC1,ELL,CSRNP1,SSBP4,ZNF316,MAP3K11,BICRA,BTC,FOS,ZNF18,BBS7,CHEK2,BCL9L,ZNF205,SLC39A8,EHMT2,SOX17,FUS,MECOM,RREB1,NOCT,MET,WRNIP1,NAB2,EDC4,CLP1,RBM15B,CBY1,DHX34,PPP1R10,PPM1F,NFKBID,PPRC1,MSH3,MYBL2,PPP1R16A,SR…
	GO:BP	regulation of gene expression	GO:0010468	8.3673e-05	4.07741	4340	642	196	20110	SIRT7,GUF1,UPF2,ERF,ZNF212,HGS,CSDE1,DDX49,EPHA2,NDRG2,SF1,RBM14,PHF1,MEF2B,PER2,ZNF276,ARG2,FRMD8,TRIM24,VPS35,MSH2,KMT2B,ZNF777,U2AF2,CHURC1,ELL,CSRNP1,SSBP4,ZNF316,BICRA,FOS,ZNF18,BBS7,CHEK2,BCL9L,ZNF205,SLC39A8,EHMT2,SOX17,FUS,MECOM,RREB1,NOCT,MET,NAB2,EDC4,CLP1,RBM15B,CBY1,DHX34,PPM1F,NFKBID,PPRC1,MYBL2,SREBF1,DMRT2,SOX13,FOSB,SCRIB,SPHK1,ZFP36,CAMTA2,ARID3A,FUBP1,RNASEL,TTC37,GLIS2,BCL3,CCN…
	GO:BP	positive regulation of nitrogen compound metabolic process	GO:0051173	0.000160955	3.79329	2473	642	125	20110	SIRT7,GUF1,RBM14,PHF1,MEF2B,PNKP,TRIM24,VPS35,FANCM,MSH2,KMT2B,PDGFRB,U2AF2,CHURC1,ELL,CSRNP1,SSBP4,MAP3K11,BICRA,BTC,FOS,BBS7,CHEK2,BCL9L,SOX17,FUS,MECOM,RREB1,NOCT,MET,PPP1R10,PPM1F,PPRC1,MYBL2,SREBF1,DMRT2,FOSB,SPHK1,ZFP36,CAMTA2,ARID3A,RNASEL,GLIS2,FAM161A,BCL3,LARP7,ZXDC,E4F1,DOT1L,EGR1,PCIF1,SERTAD1,TRAF2,MAP2K3,ACTN4,ZC3H12A,SOX18,ETAA1,ZMIZ2,JUNB,SYMPK,TFEB,SMAD7,FTO,DYRK1B,SRF,NIBAN2,ENP…
	GO:BP	cellular nitrogen compound biosynthetic process	GO:0044271	0.000168469	3.77348	4213	642	190	20110	SIRT7,GUF1,ERF,ZNF212,MRPS26,ZNF598,RBM14,PHF1,RPLP2,MEF2B,PNKP,PER2,ZNF276,ARG2,TRIM24,KMT2B,ZNF777,CHURC1,ELL,CSRNP1,SSBP4,ZNF316,BICRA,FOS,ZNF18,BBS7,CHEK2,BCL9L,SRM,ZNF205,SLC39A8,EHMT2,SOX17,FUS,MECOM,RREB1,NOCT,MET,WRNIP1,NAB2,CBY1,LARS1,PPM1F,PPRC1,MYBL2,SREBF1,DMRT2,SOX13,FOSB,SPHK1,ZFP36,CAMTA2,ARID3A,FUBP1,RNASEL,POLI,GLIS2,BCL3,CCNH,LARP7,ZXDC,ZNF181,DARS1,E4F1,DOT1L,EGR1,PCIF1,CACTIN,…
	GO:BP	positive regulation of cellular metabolic process	GO:0031325	0.000173361	3.76105	2631	642	131	20110	SIRT7,GUF1,EPHA2,RBM14,PHF1,CDC42,MEF2B,PNKP,TRIM24,VPS35,FANCM,MSH2,KMT2B,PDGFRB,U2AF2,EPHB4,CHURC1,ELL,CSRNP1,SSBP4,MAP3K11,BICRA,BTC,FOS,BBS7,CHEK2,BCL9L,ZNF205,SOX17,FUS,MECOM,RREB1,NOCT,MET,DHX34,PPP1R10,PPM1F,PPRC1,MYBL2,SREBF1,DMRT2,FOSB,SCRIB,SPHK1,ZFP36,CAMTA2,ARID3A,RNASEL,GLIS2,FAM161A,BCL3,LARP7,ZXDC,E4F1,DOT1L,EGR1,PCIF1,SERTAD1,TRAF2,MAP2K3,ACTN4,ZC3H12A,SOX18,ETAA1,ZMIZ2,JUNB,SYMPK…
	GO:BP	positive regulation of cellular biosynthetic process	GO:0031328	0.000268989	3.57027	1596	642	89	20110	SIRT7,GUF1,RBM14,MEF2B,PNKP,TRIM24,KMT2B,CHURC1,ELL,CSRNP1,SSBP4,BICRA,FOS,CHEK2,BCL9L,ZNF205,SOX17,FUS,MECOM,RREB1,MET,PPRC1,MYBL2,SREBF1,DMRT2,FOSB,CAMTA2,ARID3A,RNASEL,GLIS2,BCL3,LARP7,ZXDC,E4F1,DOT1L,EGR1,PCIF1,SERTAD1,MAP2K3,ACTN4,ZC3H12A,SOX18,ZMIZ2,JUNB,TFEB,DYRK1B,SRF,NIBAN2,SIX5,RELA,GMEB2,PRKD2,IER2,AXIN1,PKN1,CRTC2,RERE,FADD,PELP1,CRLF3,ICE1,BMP6,MCRS1,LYL1,DVL3,ZNF513,CASZ1,HSF1,SBNO2…
	GO:BP	positive regulation of macromolecule metabolic process	GO:0010604	0.000355994	3.44856	2795	642	136	20110	SIRT7,GUF1,HGS,RBM14,PHF1,MEF2B,PNKP,FRMD8,TRIM24,VPS35,FANCM,MSH2,KMT2B,PDGFRB,U2AF2,CHURC1,ELL,CSRNP1,SSBP4,MAP3K11,BICRA,BTC,FOS,BBS7,CHEK2,BCL9L,SOX17,FUS,MECOM,RREB1,NOCT,MET,DHX34,PPP1R10,PPM1F,PPRC1,MYBL2,SREBF1,DMRT2,FOSB,SCRIB,SPHK1,ZFP36,CAMTA2,ARID3A,RNASEL,GLIS2,FAM161A,BCL3,LARP7,ZXDC,E4F1,DOT1L,EGR1,PCIF1,SERTAD1,TRAF2,MAP2K3,IL17RA,ACTN4,ZC3H12A,SOX18,ETAA1,ZMIZ2,JUNB,SYMPK,TFEB,SM…
	GO:BP	regulation of metabolic process	GO:0019222	0.00042581	3.37078	5976	642	250	20110	SIRT7,LRPAP1,GUF1,UPF2,ERF,ZNF212,HGS,CSDE1,PASK,DDX49,EPHA2,NDRG2,SF1,ANKRD13B,RBM14,PHF1,CDC42,DUSP10,MEF2B,PNKP,PER2,ZNF276,ARG2,FRMD8,TRIM24,VPS35,FANCM,MSH2,KMT2B,PDGFRB,ZNF777,U2AF2,EPHB4,CHURC1,ELL,CSRNP1,SSBP4,ZNF316,MAP3K11,BICRA,BTC,FOS,ZNF18,SLC24A5,BBS7,CHEK2,BCL9L,ZNF205,SLC39A8,EHMT2,SOX17,FUS,MECOM,RREB1,NOCT,MET,WRNIP1,NAB2,EDC4,CLP1,RBM15B,CBY1,DHX34,PPP1R10,PPM1F,NFKBID,PPRC1,MS…
	GO:BP	positive regulation of biosynthetic process	GO:0009891	0.000477891	3.32067	1617	642	89	20110	SIRT7,GUF1,RBM14,MEF2B,PNKP,TRIM24,KMT2B,CHURC1,ELL,CSRNP1,SSBP4,BICRA,FOS,CHEK2,BCL9L,ZNF205,SOX17,FUS,MECOM,RREB1,MET,PPRC1,MYBL2,SREBF1,DMRT2,FOSB,CAMTA2,ARID3A,RNASEL,GLIS2,BCL3,LARP7,ZXDC,E4F1,DOT1L,EGR1,PCIF1,SERTAD1,MAP2K3,ACTN4,ZC3H12A,SOX18,ZMIZ2,JUNB,TFEB,DYRK1B,SRF,NIBAN2,SIX5,RELA,GMEB2,PRKD2,IER2,AXIN1,PKN1,CRTC2,RERE,FADD,PELP1,CRLF3,ICE1,BMP6,MCRS1,LYL1,DVL3,ZNF513,CASZ1,HSF1,SBNO2…
	GO:BP	cellular macromolecule metabolic process	GO:0044260	0.000937739	3.02792	5305	642	225	20110	SIRT7,LRPAP1,USP40,GUF1,UPF2,HGS,EXO5,CSDE1,PASK,DDX49,EPHA2,MRPS26,ZNF598,ANKRD13B,RBM14,DTX2,PHF1,CDC42,GYG1,DUSP10,RPLP2,PNKP,TRIM24,RAB11B,VPS35,FANCM,MARK4,CDC27,MSH2,KMT2B,PTPN23,PDGFRB,U2AF2,MTMR6,EPHB4,DPM3,TRIM3,PTPN12,MAP3K11,GPHN,SETD1B,GTPBP3,BTC,TARBP1,ENSBTAG00000004586,PKMYT1,ENSBTAG00000004771,UBE2T,TRMT44,BBS7,CHEK2,SYVN1,SLC39A8,EHMT2,FUS,RNF31,FANCL,OARD1,NOCT,DENND3,MET,WRNIP1…
	GO:BP	macromolecule modification	GO:0043412	0.00108863	2.96312	3413	642	157	20110	SIRT7,USP40,HGS,PASK,EPHA2,ZNF598,RBM14,DTX2,PHF1,CDC42,DUSP10,PNKP,TRIM24,FANCM,MARK4,CDC27,KMT2B,PTPN23,PDGFRB,U2AF2,MTMR6,EPHB4,DPM3,TRIM3,PTPN12,MAP3K11,GPHN,SETD1B,GTPBP3,BTC,TARBP1,ENSBTAG00000004586,PKMYT1,ENSBTAG00000004771,UBE2T,TRMT44,CHEK2,SYVN1,SLC39A8,EHMT2,RNF31,FANCL,OARD1,MET,ZDHHC8,PPM1F,BUB1B,PPP1R16A,SREBF1,ENSBTAG00000007966,KLHL36,SPHK1,PALD1,POGLUT3,DCAF15,ASB6,RNASEL,FAM161…
	GO:BP	negative regulation of cellular process	GO:0048523	0.00120023	2.92074	3856	642	173	20110	SIRT7,LRPAP1,ERF,HGS,PASK,EPHA2,NDRG2,ANKRD13B,PLXNA2,RBM14,PHF1,CDC42,DUSP10,SYT4,PLXND1,PNKP,PER2,ARG2,FRMD8,RERG,TRIM24,ANGPTL4,VPS35,MSH2,PTPN23,ZNF777,U2AF2,LRCH1,LZTS2,RHBDF2,PPP1R13B,CAPZA2,BTC,SLC24A5,CHEK2,SYVN1,BCL9L,CHERP,ZNF205,EHMT2,SOX17,FUS,RNF31,MECOM,RREB1,NOCT,CAMSAP1,MET,NAB2,CBY1,DHX34,PPP1R10,PPM1F,BUB1B,MSH3,SREBF1,SOX13,SCRIB,MPHOSPH9,SPHK1,ZFP36,CGNL1,CLN8,GLIS2,EVL,BCL3,L…
	GO:BP	positive regulation of metabolic process	GO:0009893	0.00193769	2.71272	3040	642	142	20110	SIRT7,GUF1,HGS,EPHA2,RBM14,PHF1,CDC42,MEF2B,PNKP,FRMD8,TRIM24,VPS35,FANCM,MSH2,KMT2B,PDGFRB,U2AF2,EPHB4,CHURC1,ELL,CSRNP1,SSBP4,MAP3K11,BICRA,BTC,FOS,BBS7,CHEK2,BCL9L,ZNF205,SOX17,FUS,MECOM,RREB1,NOCT,MET,DHX34,PPP1R10,PPM1F,PPRC1,MYBL2,SREBF1,DMRT2,FOSB,SCRIB,SPHK1,ZFP36,CAMTA2,ARID3A,RNASEL,GLIS2,FAM161A,BCL3,LARP7,ZXDC,E4F1,DOT1L,EGR1,PCIF1,SERTAD1,TRAF2,MAP2K3,IL17RA,ACTN4,ZC3H12A,SOX18,ETAA1…
	GO:BP	regulation of cellular process	GO:0050794	0.00673779	2.17148	10398	642	388	20110	SIRT7,LRPAP1,GUF1,ERF,ZNF212,HGS,BTBD9,ARHGEF10L,PASK,DDX49,EPHA2,NDRG2,ESAM,SF1,ANKRD13B,PLXNA2,RBM14,MYO1C,DTX2,PITPNM2,PHF1,CDC42,DUSP10,SYT4,PLXND1,MEF2B,PNKP,PER2,ZNF276,ARG2,FRMD8,RERG,TRIM24,ANGPTL4,RAB11B,VPS35,FANCM,MARK4,CDC27,MSH2,KMT2B,PTPN23,PDGFRB,ZNF777,U2AF2,LRCH1,IFI27L2,LZTS2,RHBDF2,EPHB4,CHURC1,PPP1R13B,ELL,CROCC,PTPN12,CSRNP1,SSBP4,ZNF316,CAPZA2,MAP3K11,BICRA,RALGDS,BTC,FOS,RO…
	GO:BP	regulation of cellular component organization	GO:0051128	0.00841139	2.07513	1732	642	89	20110	SIRT7,LRPAP1,BTBD9,ARHGEF10L,DDX49,EPHA2,ESAM,ANKRD13B,PLXNA2,RBM14,MYO1C,CDC42,SYT4,PLXND1,PNKP,RERG,VPS35,MARK4,CDC27,PTPN23,CROCC,CAPZA2,BTC,CKAP5,LRRC24,ZNF205,EHMT2,SOX17,RREB1,CAMSAP1,MET,RABEP2,PPP1R10,PPM1F,BUB1B,SREBF1,MPHOSPH9,SPHK1,CGNL1,IGFBP4,EVL,PLXNB3,SERTAD1,TRAF2,SCARF1,GIT1,ADGRL2,SMAD7,SRF,ODF2L,ULK1,ARMH3,ENPP2,XPO1,CEP43,BRAT1,PHF23,SYDE1,ARHGAP18,WRAP73,PHLDB1,CRLF3,ICE1,CEP…
	GO:BP	protein modification process	GO:0036211	0.0146512	1.83413	3236	642	145	20110	SIRT7,USP40,HGS,PASK,EPHA2,ZNF598,RBM14,DTX2,PHF1,CDC42,DUSP10,PNKP,TRIM24,FANCM,MARK4,CDC27,KMT2B,PTPN23,PDGFRB,U2AF2,MTMR6,EPHB4,DPM3,TRIM3,PTPN12,MAP3K11,GPHN,SETD1B,BTC,ENSBTAG00000004586,PKMYT1,ENSBTAG00000004771,UBE2T,CHEK2,SYVN1,SLC39A8,EHMT2,RNF31,FANCL,OARD1,MET,ZDHHC8,PPM1F,BUB1B,PPP1R16A,SREBF1,ENSBTAG00000007966,KLHL36,SPHK1,PALD1,POGLUT3,DCAF15,ASB6,RNASEL,FAM161A,DOT1L,EGR1,CACTIN,T…
	GO:BP	cellular protein modification process	GO:0006464	0.0146512	1.83413	3236	642	145	20110	SIRT7,USP40,HGS,PASK,EPHA2,ZNF598,RBM14,DTX2,PHF1,CDC42,DUSP10,PNKP,TRIM24,FANCM,MARK4,CDC27,KMT2B,PTPN23,PDGFRB,U2AF2,MTMR6,EPHB4,DPM3,TRIM3,PTPN12,MAP3K11,GPHN,SETD1B,BTC,ENSBTAG00000004586,PKMYT1,ENSBTAG00000004771,UBE2T,CHEK2,SYVN1,SLC39A8,EHMT2,RNF31,FANCL,OARD1,MET,ZDHHC8,PPM1F,BUB1B,PPP1R16A,SREBF1,ENSBTAG00000007966,KLHL36,SPHK1,PALD1,POGLUT3,DCAF15,ASB6,RNASEL,FAM161A,DOT1L,EGR1,CACTIN,T…
	GO:BP	cellular response to DNA damage stimulus	GO:0006974	0.0201309	1.69614	668	642	43	20110	SIRT7,EXO5,EPHA2,PHF1,PNKP,FANCM,MSH2,UBE2T,CHEK2,FUS,FANCL,OARD1,WRNIP1,PPP1R10,MSH3,TONSL,POLI,BCL3,DOT1L,ZC3H12A,IER3,ETAA1,AP5Z1,FTO,BRAT1,EME2,TMEM109,INTS7,NSMCE4A,PIDD1,REXO4,ZBTB7A,ASCC3,HSF1,EME1,UBE2V2,HIC1,GNL1,MPG,GTF2H2,CHCHD6,SPDYA,UBE2E2
	GO:BP	negative regulation of RNA metabolic process	GO:0051253	0.0216098	1.66535	1131	642	63	20110	SIRT7,ERF,PER2,TRIM24,ZNF777,U2AF2,ZNF205,EHMT2,FUS,MECOM,RREB1,NOCT,NAB2,CBY1,DHX34,PPM1F,SREBF1,SOX13,ZFP36,GLIS2,BCL3,LARP7,E4F1,EGR1,TRAF2,ZC3H12A,SOX18,SMAD7,SRF,NIBAN2,SIX5,RBM42,RELA,ZNF703,ZNF653,ZHX1,TLE3,WWP1,ID1,AXIN1,BRMS1,PHC1,RERE,BMP6,CIC,ZBTB7A,HSF1,SBNO2,BCL6B,ZBTB7B,NELFB,NOTCH1,CENPF,NCOR2,HIC1,IRF2BPL,RIOX1,PLAGL1,ZNF746,TLE5,DDIT3,THAP7,CBX6
	GO:BP	negative regulation of cellular biosynthetic process	GO:0031327	0.0262161	1.58143	1259	642	68	20110	SIRT7,ERF,PASK,PER2,TRIM24,ZNF777,SLC24A5,ZNF205,EHMT2,MECOM,RREB1,NOCT,NAB2,CBY1,PPM1F,SREBF1,SOX13,SPHK1,ZFP36,GLIS2,BCL3,LARP7,E4F1,EGR1,PCIF1,ZC3H12A,ENSBTAG00000011437,SOX18,SMAD7,FTO,SRF,NIBAN2,SIX5,PRMT3,RELA,ZNF703,ZNF653,CNOT3,ZHX1,TLE3,WWP1,ID1,AXIN1,BRMS1,PHC1,RERE,BMP6,CIC,ZBTB7A,DAPK3,HSF1,SBNO2,BCL6B,ZBTB7B,NELFB,NOTCH1,CENPF,NCOR2,HIC1,IRF2BPL,RIOX1,PLAGL1,DCP1B,ZNF746,TLE5,DDIT3,T…
	GO:BP	negative regulation of nucleobase-containing compound metabolic process	GO:0045934	0.0362464	1.44074	1223	642	66	20110	SIRT7,ERF,PER2,TRIM24,MSH2,ZNF777,U2AF2,ZNF205,EHMT2,FUS,MECOM,RREB1,NOCT,NAB2,CBY1,DHX34,PPM1F,MSH3,SREBF1,SOX13,ZFP36,GLIS2,BCL3,LARP7,E4F1,EGR1,TRAF2,ZC3H12A,SOX18,GIT1,SMAD7,SRF,NIBAN2,SIX5,RBM42,RELA,ZNF703,ZNF653,ZHX1,TLE3,WWP1,ID1,AXIN1,BRMS1,PHC1,RERE,BMP6,CIC,ZBTB7A,HSF1,SBNO2,BCL6B,ZBTB7B,NELFB,NOTCH1,CENPF,NCOR2,HIC1,IRF2BPL,RIOX1,PLAGL1,ZNF746,TLE5,DDIT3,THAP7,CBX6
	GO:BP	negative regulation of biosynthetic process	GO:0009890	0.0412283	1.3848	1277	642	68	20110	SIRT7,ERF,PASK,PER2,TRIM24,ZNF777,SLC24A5,ZNF205,EHMT2,MECOM,RREB1,NOCT,NAB2,CBY1,PPM1F,SREBF1,SOX13,SPHK1,ZFP36,GLIS2,BCL3,LARP7,E4F1,EGR1,PCIF1,ZC3H12A,ENSBTAG00000011437,SOX18,SMAD7,FTO,SRF,NIBAN2,SIX5,PRMT3,RELA,ZNF703,ZNF653,CNOT3,ZHX1,TLE3,WWP1,ID1,AXIN1,BRMS1,PHC1,RERE,BMP6,CIC,ZBTB7A,DAPK3,HSF1,SBNO2,BCL6B,ZBTB7B,NELFB,NOTCH1,CENPF,NCOR2,HIC1,IRF2BPL,RIOX1,PLAGL1,DCP1B,ZNF746,TLE5,DDIT3,T…
	GO:CC	nucleoplasm	GO:0005654	5.6e-14	13.2518	3064	647	174	20877	NUP37,SIRT7,ERF,ZNF212,MRPS26,SF1,RBM14,MYO1C,COMMD8,DTX2,NOP14,PHF1,DUSP10,MEF2B,PNKP,PER2,FRMD8,RERG,STEAP4,HCFC1R1,TRIM24,MRI1,FANCM,CDC27,MSH2,KMT2B,PTPN23,U2AF2,LRCH4,NOL6,PPP1R13B,ELL,SETD1B,FOS,SPPL2B,PKMYT1,UBE2T,CHEK2,SYVN1,EHMT2,FUS,DEDD2,FANCL,MECOM,OARD1,RREB1,EDC4,CLP1,CBY1,LARS1,PPP1R10,PPRC1,TONSL,MYBL2,SOX13,FOSB,SCRIB,ARID3A,SMC2,POLI,TTC37,GLIS2,NXF1,BCL3,CCNH,LARP7,CNDP2,E4F1,D…
	GO:CC	cytoplasm	GO:0005737	9.41e-09	8.02661	9899	647	389	20877	SIRT7,CRLS1,LRPAP1,USP40,GUF1,UPF2,ERF,HGS,EXO5,TUBGCP6,PGS1,CSDE1,ARHGEF10L,PASK,MRPS26,NDRG2,PALLD,ANKRD13B,SEPTIN7,RBM14,MYO1C,COMMD8,DTX2,PITPNM2,CDC42,DUSP10,RPLP2,SYT4,MEF2B,PER2,ARG2,FRMD8,RERG,PPL,STEAP4,HCFC1R1,TRIM24,RAB11B,VPS35,MRI1,MARK4,IPO4,CDC27,PTPN23,PDGFRB,LRCH1,MTMR6,IFI27L2,LZTS2,NOL6,LRRCC1,RHBDF2,DPM3,PPP1R13B,TRIM3,ELL,PTGR2,GRAMD1A,CROCC,PTPN12,CAPZA2,GPHN,GTPBP3,FOS,CKAP…
	GO:CC	intracellular anatomical structure	GO:0005622	1.07e-07	6.9718	15417	647	543	20877	NUP37,SIRT7,CRLS1,LRPAP1,USP40,GUF1,UPF2,ERF,CCDC137,ZNF212,HGS,EXO5,TUBGCP6,PGS1,CSDE1,ARHGEF10L,PASK,DDX49,MRPS26,NDRG2,SF1,PALLD,ANKRD13B,SEPTIN7,RBM14,MYO1C,COMMD8,DTX2,NOP14,PITPNM2,PHF1,CDC42,DUSP10,RPLP2,SYT4,MEF2B,PNKP,PER2,ZNF276,ARG2,SNRNP70,FRMD8,RERG,PPL,CRAMP1,STEAP4,HCFC1R1,TRIM24,RAB11B,VPS35,MRI1,FANCM,MARK4,IPO4,CDC27,MSH2,KMT2B,PTPN23,PDGFRB,U2AF2,LRCH1,MTMR6,IFI27L2,LRCH4,LZTS2…
	GO:CC	nuclear body	GO:0016604	3.78356e-06	5.4221	695	647	51	20877	SIRT7,SF1,RBM14,MYO1C,DUSP10,PTPN23,U2AF2,LRCH4,ELL,CHEK2,EHMT2,FANCL,MECOM,RREB1,CBY1,LARS1,PPP1R10,TONSL,POLI,GLIS2,NXF1,CACTIN,ACTN4,SYMPK,AP5Z1,FTO,SUGP2,ARHGAP18,SLC2A4RG,SRSF2,ICE1,INTS7,NSMCE4A,ITPKC,REXO4,HAUS6,REXO1,DAPK3,ASCC3,HSF1,CENPI,USP36,IGHMBP2,SH3BP5,NCOR2,PLAGL1,ATXN2L,LIMK1,THAP7,CENPB,BRD1
	GO:CC	membrane-bounded organelle	GO:0043227	4.25847e-06	5.37075	12469	647	454	20877	NUP37,SIRT7,CRLS1,LRPAP1,USP40,GUF1,UPF2,ERF,CCDC137,ZNF212,HGS,EXO5,PGS1,CSDE1,PASK,DDX49,MRPS26,NDRG2,SF1,PALLD,ANKRD13B,SEPTIN7,RBM14,MYO1C,COMMD8,DTX2,NOP14,PHF1,CDC42,DUSP10,SYT4,MEF2B,PNKP,PER2,ZNF276,ARG2,SNRNP70,FRMD8,RERG,CRAMP1,STEAP4,HCFC1R1,TRIM24,RAB11B,VPS35,MRI1,FANCM,MARK4,IPO4,CDC27,MSH2,KMT2B,PTPN23,PDGFRB,U2AF2,MTMR6,IFI27L2,LRCH4,LZTS2,NOL6,RHBDF2,DPM3,PPP1R13B,ELL,GRAMD1A,CRO…
	GO:CC	organelle	GO:0043226	7.61232e-06	5.11848	14008	647	497	20877	NUP37,SIRT7,CRLS1,LRPAP1,USP40,GUF1,UPF2,ERF,CCDC137,ZNF212,HGS,EXO5,TUBGCP6,PGS1,CSDE1,PASK,DDX49,MRPS26,NDRG2,SF1,PALLD,ANKRD13B,SEPTIN7,RBM14,MYO1C,COMMD8,DTX2,NOP14,PHF1,CDC42,DUSP10,RPLP2,SYT4,MEF2B,PNKP,PER2,ZNF276,ARG2,SNRNP70,FRMD8,RERG,PPL,CRAMP1,STEAP4,HCFC1R1,TRIM24,RAB11B,VPS35,MRI1,FANCM,MARK4,IPO4,CDC27,MSH2,KMT2B,PTPN23,PDGFRB,U2AF2,MTMR6,IFI27L2,LRCH4,LZTS2,NOL6,LRRCC1,RHBDF2,DPM3…
	GO:CC	nuclear lumen	GO:0031981	1.91809e-05	4.71713	4171	647	185	20877	NUP37,SIRT7,ERF,CCDC137,ZNF212,MRPS26,SF1,RBM14,MYO1C,COMMD8,DTX2,NOP14,PHF1,DUSP10,MEF2B,PNKP,PER2,FRMD8,RERG,STEAP4,HCFC1R1,TRIM24,MRI1,FANCM,CDC27,MSH2,KMT2B,PTPN23,U2AF2,LRCH4,NOL6,PPP1R13B,ELL,SETD1B,FOS,CKAP5,SPPL2B,PKMYT1,UBE2T,CHEK2,SYVN1,EHMT2,FUS,DEDD2,FANCL,MECOM,OARD1,RREB1,EDC4,CLP1,CBY1,LARS1,PPP1R10,ENSBTAG00000007105,PPRC1,TONSL,MYBL2,SOX13,FOSB,SCRIB,ARID3A,SMC2,POLI,TTC37,GLIS2,…
	GO:CC	intracellular membrane-bounded organelle	GO:0043231	3.14768e-05	4.50201	12037	647	437	20877	NUP37,SIRT7,CRLS1,LRPAP1,USP40,GUF1,UPF2,ERF,CCDC137,ZNF212,HGS,EXO5,PGS1,CSDE1,PASK,DDX49,MRPS26,NDRG2,SF1,PALLD,ANKRD13B,RBM14,MYO1C,COMMD8,DTX2,NOP14,PHF1,CDC42,DUSP10,SYT4,MEF2B,PNKP,PER2,ZNF276,ARG2,SNRNP70,FRMD8,RERG,CRAMP1,STEAP4,HCFC1R1,TRIM24,RAB11B,VPS35,MRI1,FANCM,IPO4,CDC27,MSH2,KMT2B,PTPN23,PDGFRB,U2AF2,MTMR6,IFI27L2,LRCH4,NOL6,RHBDF2,DPM3,PPP1R13B,ELL,GRAMD1A,PTPN12,CSRNP1,SSBP4,ZNF…
	GO:CC	intracellular organelle lumen	GO:0070013	3.52112e-05	4.45332	4548	647	197	20877	NUP37,SIRT7,LRPAP1,GUF1,ERF,CCDC137,ZNF212,MRPS26,SF1,RBM14,MYO1C,COMMD8,DTX2,NOP14,PHF1,DUSP10,MEF2B,PNKP,PER2,FRMD8,RERG,STEAP4,HCFC1R1,TRIM24,MRI1,FANCM,CDC27,MSH2,KMT2B,PTPN23,PDGFRB,U2AF2,LRCH4,NOL6,PPP1R13B,ELL,SETD1B,FOS,CKAP5,SPPL2B,PKMYT1,UBE2T,CHEK2,SYVN1,EHMT2,FUS,DEDD2,FANCL,MECOM,OARD1,RREB1,EDC4,CLP1,CBY1,LARS1,PPP1R10,ENSBTAG00000007105,PPRC1,TONSL,MYBL2,SOX13,FOSB,SCRIB,ARID3A,SMC…
	GO:CC	organelle lumen	GO:0043233	3.52112e-05	4.45332	4548	647	197	20877	NUP37,SIRT7,LRPAP1,GUF1,ERF,CCDC137,ZNF212,MRPS26,SF1,RBM14,MYO1C,COMMD8,DTX2,NOP14,PHF1,DUSP10,MEF2B,PNKP,PER2,FRMD8,RERG,STEAP4,HCFC1R1,TRIM24,MRI1,FANCM,CDC27,MSH2,KMT2B,PTPN23,PDGFRB,U2AF2,LRCH4,NOL6,PPP1R13B,ELL,SETD1B,FOS,CKAP5,SPPL2B,PKMYT1,UBE2T,CHEK2,SYVN1,EHMT2,FUS,DEDD2,FANCL,MECOM,OARD1,RREB1,EDC4,CLP1,CBY1,LARS1,PPP1R10,ENSBTAG00000007105,PPRC1,TONSL,MYBL2,SOX13,FOSB,SCRIB,ARID3A,SMC…
	GO:CC	membrane-enclosed lumen	GO:0031974	3.52112e-05	4.45332	4548	647	197	20877	NUP37,SIRT7,LRPAP1,GUF1,ERF,CCDC137,ZNF212,MRPS26,SF1,RBM14,MYO1C,COMMD8,DTX2,NOP14,PHF1,DUSP10,MEF2B,PNKP,PER2,FRMD8,RERG,STEAP4,HCFC1R1,TRIM24,MRI1,FANCM,CDC27,MSH2,KMT2B,PTPN23,PDGFRB,U2AF2,LRCH4,NOL6,PPP1R13B,ELL,SETD1B,FOS,CKAP5,SPPL2B,PKMYT1,UBE2T,CHEK2,SYVN1,EHMT2,FUS,DEDD2,FANCL,MECOM,OARD1,RREB1,EDC4,CLP1,CBY1,LARS1,PPP1R10,ENSBTAG00000007105,PPRC1,TONSL,MYBL2,SOX13,FOSB,SCRIB,ARID3A,SMC…
	GO:CC	intracellular organelle	GO:0043229	3.94775e-05	4.40365	13703	647	485	20877	NUP37,SIRT7,CRLS1,LRPAP1,USP40,GUF1,UPF2,ERF,CCDC137,ZNF212,HGS,EXO5,TUBGCP6,PGS1,CSDE1,PASK,DDX49,MRPS26,NDRG2,SF1,PALLD,ANKRD13B,SEPTIN7,RBM14,MYO1C,COMMD8,DTX2,NOP14,PHF1,CDC42,DUSP10,RPLP2,SYT4,MEF2B,PNKP,PER2,ZNF276,ARG2,SNRNP70,FRMD8,RERG,PPL,CRAMP1,STEAP4,HCFC1R1,TRIM24,RAB11B,VPS35,MRI1,FANCM,MARK4,IPO4,CDC27,MSH2,KMT2B,PTPN23,PDGFRB,U2AF2,MTMR6,IFI27L2,LRCH4,LZTS2,NOL6,LRRCC1,RHBDF2,DPM3…
	GO:CC	cytosol	GO:0005829	5.55598e-05	4.25524	3171	647	147	20877	USP40,UPF2,ERF,HGS,EXO5,TUBGCP6,CSDE1,ARHGEF10L,PASK,PALLD,COMMD8,CDC42,DUSP10,RPLP2,MEF2B,PER2,FRMD8,RERG,VPS35,MRI1,MARK4,PTPN23,LZTS2,PPP1R13B,ELL,GRAMD1A,CROCC,PTPN12,GPHN,FOS,CTNNAL1,ENO3,RNF31,DAAM1,CLP1,RABEP2,LARS1,PLA2G4B,PPM1F,SPHK1,ZFP36,PALD1,ARID3A,TTC37,CORO7,BCL3,DOCK6,LARP7,CNDP2,DARS1,CACTIN,UQCC3,PITPNM1,TRAF2,VARS2,CARS1,HID1,ACTN4,CCDC106,PLS3,ETAA1,ARL1,WASHC1,GIT1,SYMPK,MIDN…
	GO:CC	centrosome	GO:0005813	0.000687372	3.16281	537	647	38	20877	TUBGCP6,PHF1,CDC42,FRMD8,MARK4,CDC27,LZTS2,LRRCC1,CROCC,CCDC15,MAP3K11,CKAP5,SPPL2B,SLC18A2,BBS7,RABEP2,MPHOSPH9,FAM161A,TPGS1,GIT1,SMAD7,ODF2L,GNAI3,SCLT1,ERC1,CEP43,HMMR,TRAPPC14,SASS6,WRAP73,KIFAP3,CEP70,HAUS6,HSF1,CKAP2,HAUS3,NEK1,TUBGCP3
	GO:CC	nuclear speck	GO:0016607	0.00085971	3.06565	320	647	27	20877	SIRT7,RBM14,DUSP10,U2AF2,ELL,EHMT2,MECOM,RREB1,CBY1,POLI,GLIS2,NXF1,CACTIN,AP5Z1,FTO,ARHGAP18,SLC2A4RG,SRSF2,ITPKC,REXO4,HAUS6,ASCC3,USP36,ATXN2L,LIMK1,THAP7,BRD1
	GO:CC	microtubule organizing center	GO:0005815	0.00175177	2.75652	691	647	44	20877	TUBGCP6,PHF1,CDC42,FRMD8,MARK4,CDC27,PTPN23,LZTS2,LRRCC1,CROCC,CCDC15,MAP3K11,CKAP5,SPPL2B,SLC18A2,BBS7,DAAM1,RABEP2,CBY1,MPHOSPH9,FAM161A,TPGS1,WASHC1,GIT1,SMAD7,ODF2L,GNAI3,SCLT1,ERC1,CEP43,HMMR,TRAPPC14,SASS6,WRAP73,KIFAP3,CEP70,HAUS6,HSF1,CKAP2,SPECC1L,HAUS3,NEK1,TUBGCP3,TSSK2
	GO:CC	microtubule cytoskeleton	GO:0015630	0.0041473	2.38223	1119	647	61	20877	TUBGCP6,SEPTIN7,PHF1,CDC42,FRMD8,MARK4,CDC27,PTPN23,LZTS2,LRRCC1,CROCC,CCDC15,MAP3K11,CKAP5,SPPL2B,SLC18A2,BBS7,DAAM1,CAMSAP1,RABEP2,CBY1,VPS41,MPHOSPH9,FAM161A,E4F1,KIF23,PCIF1,TPGS1,HID1,WASHC1,GIT1,SMAD7,ODF2L,GNAI3,SCLT1,ERC1,CEP43,HMMR,TRAPPC14,ARHGAP18,SASS6,WRAP73,AXIN1,KIFAP3,CEP70,KLC2,HAUS6,MAP1S,HSF1,CKAP2,SPECC1L,SKA2,SEPTIN10,CENPF,HAUS3,NEK1,MAP7D1,SYBU,DYNLT3,TUBGCP3,TSSK2
	GO:CC	nucleus	GO:0005634	0.00465576	2.33201	8228	647	307	20877	NUP37,SIRT7,USP40,UPF2,ERF,CCDC137,ZNF212,EXO5,PASK,DDX49,MRPS26,NDRG2,SF1,PALLD,RBM14,MYO1C,COMMD8,DTX2,NOP14,PHF1,DUSP10,MEF2B,PNKP,PER2,ZNF276,SNRNP70,FRMD8,RERG,CRAMP1,STEAP4,HCFC1R1,TRIM24,MRI1,FANCM,IPO4,CDC27,MSH2,KMT2B,PTPN23,U2AF2,MTMR6,LRCH4,NOL6,PPP1R13B,ELL,PTPN12,CSRNP1,SSBP4,ZNF316,BICRA,SETD1B,FOS,CKAP5,SPPL2B,ZNF18,PKMYT1,ENSBTAG00000004771,UBE2T,TRMT44,INTS8,CHEK2,SYVN1,BCL9L,ZNF…
	GO:CC	endomembrane system	GO:0012505	0.00498605	2.30224	3177	647	138	20877	NUP37,LRPAP1,HGS,PGS1,CSDE1,NDRG2,ANKRD13B,MYO1C,DTX2,CDC42,DUSP10,SYT4,STEAP4,RAB11B,VPS35,PTPN23,PDGFRB,MTMR6,RHBDF2,AIG1,DPM3,GRAMD1A,FOS,SPPL2B,PKMYT1,SLC18A2,SLC24A5,CHEK2,SYVN1,FANCL,CDS2,RABEP2,CBY1,ZDHHC8,LARS1,NRM,VPS41,CHST7,SLC35B2,SEPTIN5,MPHOSPH9,SPHK1,CLN8,POGLUT3,HM13,TRAM2,CORO7,NXF1,TRAF2,CUX1,HID1,MYO1B,ZC3H12A,VPS18,ATP2C1,PIGZ,STARD3,ARL1,WASHC1,ATP6AP1,ULK1,GNAI3,STIM1,ARMH3,…
	GO:CC	chromosome	GO:0005694	0.0160589	1.79429	1072	647	57	20877	NUP37,SIRT7,CCDC137,SEPTIN7,PHF1,PNKP,ZNF276,TRIM24,IPO4,MSH2,NOL6,BICRA,SETD1B,CKAP5,CHEK2,EHMT2,OARD1,WRNIP1,PPP1R10,BUB1B,TONSL,BCL7C,CAMTA2,SMC2,DOT1L,EGR1,SOX18,ETAA1,ZMIZ2,DYRK1B,NCAPH2,SRF,XPO1,RELA,BRMS1,KIFAP3,INTS7,NSMCE4A,MCRS1,DVL3,CASZ1,ZBTB7A,MIS12,HSF1,CENPI,SKA2,EME1,CENPF,NCOR2,HIC1,FIZ1,DYNLT3,REPIN1,ENSBTAG00000038411,CENPB,CBX6,POLR2A
	GO:CC	cytoskeleton	GO:0005856	0.0195915	1.70793	1910	647	89	20877	TUBGCP6,PALLD,SEPTIN7,MYO1C,PHF1,CDC42,FRMD8,PPL,MARK4,CDC27,PTPN23,LZTS2,LRRCC1,CROCC,PTPN12,CCDC15,CAPZA2,MAP3K11,CKAP5,SPPL2B,SLC18A2,BBS7,CTNNAL1,DAAM1,CAMSAP1,RABEP2,CBY1,VPS41,SEPTIN5,MPHOSPH9,CGNL1,FAM161A,EVL,E4F1,KIF23,PCIF1,TPGS1,HID1,ACTN4,MYO1B,ZC3H12A,VPS18,PLS3,WASHC1,BCAR1,GIT1,SMAD7,ODF2L,GNAI3,SCLT1,ERC1,CEP43,HMMR,TRAPPC14,ARHGAP18,SASS6,WRAP73,ZNF74,AXIN1,KIFAP3,PXN,CEP70,CEP29…
	GO:CC	condensed chromosome	GO:0000793	0.0216746	1.66405	204	647	18	20877	NUP37,SEPTIN7,ZNF276,NOL6,CKAP5,BUB1B,SMC2,NCAPH2,XPO1,KIFAP3,NSMCE4A,MIS12,HSF1,CENPI,SKA2,CENPF,DYNLT3,CENPB
