# Supplementary material for: Identification of the hub genes related to adipose tissue metabolism of bovine
Source: Front Vet Sci. 2022 Nov 9;9:1014286. doi: 10.3389/fvets.2022.1014286 (PMC9682410; doi:10.3389/fvets.2022.1014286)
Supplement: Supplementary file 3 [file Table_3.XLSX]

## Sheet: Sheet1
Table S3. KEGG enrichment results in three modules
Module	#Term	Database	ID	Input number	Background number	P-Value	Corrected P-Value	Input
MEgrey60	Yersinia infection	KEGG PATHWAY	bta05135	4	131	0.00321963	0.256629	ITGB1|SKAP2|WIPF1|IRAK1
	Protein export	KEGG PATHWAY	bta03060	2	23	0.00556834	0.256629	SEC61A1|SEC62
	Axon guidance	KEGG PATHWAY	bta04360	4	180	0.00951629	0.256629	ROBO1|ITGB1|TRPC1|EFNA2
	Mucin type O-glycan biosynthesis	KEGG PATHWAY	bta00512	2	31	0.00957449	0.256629	GALNT7|GCNT1
	Herpes simplex virus 1 infection	KEGG PATHWAY	bta05168	6	405	0.0106045	0.256629	ZNF606|ZNF529|ZNF484|ALYREF|ZNF568|IRAK1
	Protein digestion and absorption	KEGG PATHWAY	bta04974	3	113	0.0153587	0.261813	SLC3A2|SLC3A1|ATP1A1
	Regulation of actin cytoskeleton	KEGG PATHWAY	bta04810	4	212	0.0162954	0.261813	ARHGEF6|ITGB1|PDGFD|IQGAP2
	Rap1 signaling pathway	KEGG PATHWAY	bta04015	4	216	0.0173099	0.261813	ITGB1|SKAP1|PDGFD|EFNA2
	MAPK signaling pathway	KEGG PATHWAY	bta04010	4	292	0.0442625	0.46676	MAP4K3|IRAK1|PDGFD|EFNA2
	Arrhythmogenic right ventricular cardiomyopathy (ARVC)	KEGG PATHWAY	bta05412	2	76	0.0478225	0.46676	ITGB1|SGCB
	Leishmaniasis	KEGG PATHWAY	bta05140	2	76	0.0478225	0.46676	ITGB1|IRAK1
	Pertussis	KEGG PATHWAY	bta05133	2	77	0.0489244	0.46676	ITGB1|IRAK1
	Transcriptional misregulation in cancer	KEGG PATHWAY	bta05202	3	188	0.0545655	0.46676	SP1|ASPSCR1|SIX1
	Hypertrophic cardiomyopathy (HCM)	KEGG PATHWAY	bta05410	2	92	0.0665008	0.46676	ITGB1|SGCB
	mRNA surveillance pathway	KEGG PATHWAY	bta03015	2	95	0.0702351	0.46676	UPF3B|ALYREF
	Pancreatic secretion	KEGG PATHWAY	bta04972	2	97	0.072762	0.46676	TRPC1|ATP1A1
	Dilated cardiomyopathy (DCM)	KEGG PATHWAY	bta05414	2	99	0.075318	0.46676	ITGB1|SGCB
	Choline metabolism in cancer	KEGG PATHWAY	bta05231	2	100	0.0766067	0.46676	SP1|PDGFD
	Glycerophospholipid metabolism	KEGG PATHWAY	bta00564	2	103	0.0805145	0.46676	GPD1L|PLA2G16
	Glycosaminoglycan biosynthesis - chondroitin sulfate / dermatan sulfate	KEGG PATHWAY	bta00532	1	20	0.0898784	0.46676	B4GALT7
	Toxoplasmosis	KEGG PATHWAY	bta05145	2	113	0.0939663	0.46676	ITGB1|IRAK1
	Ras signaling pathway	KEGG PATHWAY	bta04014	3	242	0.0975769	0.46676	PLA2G16|PDGFD|EFNA2
	Glycosaminoglycan degradation	KEGG PATHWAY	bta00531	1	22	0.0980082	0.46676	GUSB
	Proximal tubule bicarbonate reclamation	KEGG PATHWAY	bta04964	1	22	0.0980082	0.46676	ATP1A1
	Vitamin digestion and absorption	KEGG PATHWAY	bta04977	1	23	0.102046	0.46676	FOLH1B
	Glycosaminoglycan biosynthesis - heparan sulfate / heparin	KEGG PATHWAY	bta00534	1	24	0.106066	0.46676	B4GALT7
	Neurotrophin signaling pathway	KEGG PATHWAY	bta04722	2	122	0.106582	0.46676	IRAK1|KIDINS220
	Cell cycle	KEGG PATHWAY	bta04110	2	123	0.108011	0.46676	STAG1|CDC14A
	Spliceosome	KEGG PATHWAY	bta03040	2	133	0.122571	0.483472	ALYREF|RBMX
	Hippo signaling pathway - multiple species	KEGG PATHWAY	bta04392	1	29	0.125899	0.483472	TEAD3
	alpha-Linolenic acid metabolism	KEGG PATHWAY	bta00592	1	29	0.125899	0.483472	PLA2G16
	Pentose and glucuronate interconversions	KEGG PATHWAY	bta00040	1	31	0.13371	0.483472	GUSB
	Autophagy - other	KEGG PATHWAY	bta04136	1	33	0.141451	0.483472	ULK2
	DNA replication	KEGG PATHWAY	bta03030	1	36	0.152934	0.483472	POLA1
	Linoleic acid metabolism	KEGG PATHWAY	bta00591	1	36	0.152934	0.483472	PLA2G16
	mTOR signaling pathway	KEGG PATHWAY	bta04150	2	154	0.154514	0.483472	SLC3A2|ULK2
	Alanine, aspartate and glutamate metabolism	KEGG PATHWAY	bta00250	1	37	0.156728	0.483472	FOLH1B
	Aldosterone-regulated sodium reabsorption	KEGG PATHWAY	bta04960	1	37	0.156728	0.483472	ATP1A1
	Cell adhesion molecules (CAMs)	KEGG PATHWAY	bta04514	2	159	0.162342	0.483472	ITGB1|CD58
	Porphyrin and chlorophyll metabolism	KEGG PATHWAY	bta00860	1	40	0.168008	0.483472	GUSB
	Carbohydrate digestion and absorption	KEGG PATHWAY	bta04973	1	40	0.168008	0.483472	ATP1A1
	RNA transport	KEGG PATHWAY	bta03013	2	164	0.170242	0.483472	UPF3B|ALYREF
	Protein processing in endoplasmic reticulum	KEGG PATHWAY	bta04141	2	165	0.171829	0.483472	SEC61A1|SEC62
	Glycine, serine and threonine metabolism	KEGG PATHWAY	bta00260	1	43	0.179139	0.483472	SDSL
	Phagosome	KEGG PATHWAY	bta04145	2	170	0.179804	0.483472	ITGB1|SEC61A1
	Ferroptosis	KEGG PATHWAY	bta04216	1	45	0.186477	0.488413	SLC3A2
	Endocrine and other factor-regulated calcium reabsorption	KEGG PATHWAY	bta04961	1	46	0.190122	0.488413	ATP1A1
	Mineral absorption	KEGG PATHWAY	bta04978	1	47	0.193751	0.488413	ATP1A1
	Cysteine and methionine metabolism	KEGG PATHWAY	bta00270	1	49	0.200959	0.496246	SDSL
	Fanconi anemia pathway	KEGG PATHWAY	bta03460	1	52	0.211652	0.502156	FANCE
	Ether lipid metabolism	KEGG PATHWAY	bta00565	1	52	0.211652	0.502156	PLA2G16
	Focal adhesion	KEGG PATHWAY	bta04510	2	198	0.225317	0.508647	ITGB1|PDGFD
	Regulation of lipolysis in adipocytes	KEGG PATHWAY	bta04923	1	58	0.232615	0.508647	PLA2G16
	PI3K-Akt signaling pathway	KEGG PATHWAY	bta04151	3	373	0.237249	0.508647	ITGB1|PDGFD|EFNA2
	Cortisol synthesis and secretion	KEGG PATHWAY	bta04927	1	65	0.256373	0.508647	SP1
	Mitophagy - animal	KEGG PATHWAY	bta04137	1	66	0.259706	0.508647	SP1
	Epstein-Barr virus infection	KEGG PATHWAY	bta05169	2	228	0.274891	0.508647	CD58|IRAK1
	Renin secretion	KEGG PATHWAY	bta04924	1	72	0.2794	0.508647	PDE1C
	Melanoma	KEGG PATHWAY	bta05218	1	73	0.282632	0.508647	PDGFD
	Biosynthesis of amino acids	KEGG PATHWAY	bta01230	1	73	0.282632	0.508647	SDSL
	Thyroid hormone synthesis	KEGG PATHWAY	bta04918	1	74	0.285849	0.508647	ATP1A1
	Gastric acid secretion	KEGG PATHWAY	bta04971	1	74	0.285849	0.508647	ATP1A1
	Bacterial invasion of epithelial cells	KEGG PATHWAY	bta05100	1	74	0.285849	0.508647	ITGB1
	Pancreatic cancer	KEGG PATHWAY	bta05212	1	74	0.285849	0.508647	ARHGEF6
	Viral myocarditis	KEGG PATHWAY	bta05416	1	76	0.29224	0.508647	SGCB
	Drug metabolism - other enzymes	KEGG PATHWAY	bta00983	1	76	0.29224	0.508647	GUSB
	Taste transduction	KEGG PATHWAY	bta04742	1	79	0.30172	0.508647	PDE1C
	EGFR tyrosine kinase inhibitor resistance	KEGG PATHWAY	bta01521	1	80	0.304852	0.508647	PDGFD
	Bile secretion	KEGG PATHWAY	bta04976	1	83	0.314165	0.508647	ATP1A1
	Arachidonic acid metabolism	KEGG PATHWAY	bta00590	1	83	0.314165	0.508647	PLA2G16
	Peroxisome	KEGG PATHWAY	bta04146	1	84	0.317242	0.508647	PEX11A
	Insulin secretion	KEGG PATHWAY	bta04911	1	85	0.320305	0.508647	ATP1A1
	ECM-receptor interaction	KEGG PATHWAY	bta04512	1	87	0.32639	0.508647	ITGB1
	Gap junction	KEGG PATHWAY	bta04540	1	90	0.335416	0.508647	PDGFD
	Cardiac muscle contraction	KEGG PATHWAY	bta04260	1	90	0.335416	0.508647	ATP1A1
	Metabolic pathways	KEGG PATHWAY	bta01100	8	1468	0.340509	0.508647	PLA2G16|GCNT1|PDE1C|FOLH1B|SDSL|GALNT7|B4GALT7|GUSB
	Morphine addiction	KEGG PATHWAY	bta05032	1	92	0.341367	0.508647	PDE1C
	TGF-beta signaling pathway	KEGG PATHWAY	bta04350	1	93	0.344323	0.508647	SP1
	Salivary secretion	KEGG PATHWAY	bta04970	1	93	0.344323	0.508647	ATP1A1
	Small cell lung cancer	KEGG PATHWAY	bta05222	1	94	0.347265	0.508647	ITGB1
	Endocrine resistance	KEGG PATHWAY	bta01522	1	94	0.347265	0.508647	SP1
	Fc gamma R-mediated phagocytosis	KEGG PATHWAY	bta04666	1	94	0.347265	0.508647	MARCKS
	Prostate cancer	KEGG PATHWAY	bta05215	1	95	0.350194	0.508647	PDGFD
	Aldosterone synthesis and secretion	KEGG PATHWAY	bta04925	1	96	0.35311	0.508647	ATP1A1
	NF-kappa B signaling pathway	KEGG PATHWAY	bta04064	1	102	0.370337	0.527186	IRAK1
	Parathyroid hormone synthesis, secretion and action	KEGG PATHWAY	bta04928	1	104	0.375978	0.528992	SP1
	Toll-like receptor signaling pathway	KEGG PATHWAY	bta04620	1	110	0.3926	0.537638	IRAK1
	Carbon metabolism	KEGG PATHWAY	bta01200	1	113	0.400746	0.537638	SDSL
	Leukocyte transendothelial migration	KEGG PATHWAY	bta04670	1	113	0.400746	0.537638	ITGB1
	Glutamatergic synapse	KEGG PATHWAY	bta04724	1	113	0.400746	0.537638	TRPC1
	Serotonergic synapse	KEGG PATHWAY	bta04726	1	116	0.408783	0.537638	TRPC1
	Chagas disease (American trypanosomiasis)	KEGG PATHWAY	bta05142	1	116	0.408783	0.537638	IRAK1
	Thyroid hormone signaling pathway	KEGG PATHWAY	bta04919	1	118	0.414081	0.538751	ATP1A1
	Platelet activation	KEGG PATHWAY	bta04611	1	121	0.421941	0.543137	ITGB1
	Lysosome	KEGG PATHWAY	bta04142	1	123	0.427123	0.544019	GUSB
	Autophagy - animal	KEGG PATHWAY	bta04140	1	133	0.452347	0.570146	ULK2
	Purine metabolism	KEGG PATHWAY	bta00230	1	135	0.457258	0.570394	PDE1C
	Estrogen signaling pathway	KEGG PATHWAY	bta04915	1	138	0.464543	0.573569	SP1
	Parkinson disease	KEGG PATHWAY	bta05012	1	150	0.492725	0.578562	LRRK2
	Breast cancer	KEGG PATHWAY	bta05224	1	150	0.492725	0.578562	SP1
	Adrenergic signaling in cardiomyocytes	KEGG PATHWAY	bta04261	1	150	0.492725	0.578562	ATP1A1
	Hippo signaling pathway	KEGG PATHWAY	bta04390	1	151	0.495006	0.578562	TEAD3
	Phospholipase D signaling pathway	KEGG PATHWAY	bta04072	1	152	0.497276	0.578562	PDGFD
	Measles	KEGG PATHWAY	bta05162	1	152	0.497276	0.578562	IRAK1
	Cushing syndrome	KEGG PATHWAY	bta04934	1	156	0.506258	0.583402	SP1
	cGMP-PKG signaling pathway	KEGG PATHWAY	bta04022	1	169	0.534365	0.609982	ATP1A1
	Hepatitis B	KEGG PATHWAY	bta05161	1	172	0.540622	0.611357	IRAK1
	Tight junction	KEGG PATHWAY	bta04530	1	178	0.552887	0.618213	ITGB1
	Alzheimer disease	KEGG PATHWAY	bta05010	1	180	0.556903	0.618213	ADAM10
	Tuberculosis	KEGG PATHWAY	bta05152	1	198	0.591471	0.643108	IRAK1
	Huntington disease	KEGG PATHWAY	bta05016	1	198	0.591471	0.643108	SP1
	Proteoglycans in cancer	KEGG PATHWAY	bta05205	1	202	0.598781	0.643108	ITGB1
	Calcium signaling pathway	KEGG PATHWAY	bta04020	1	203	0.600589	0.643108	PDE1C
	cAMP signaling pathway	KEGG PATHWAY	bta04024	1	228	0.643236	0.682733	ATP1A1
	Human immunodeficiency virus 1 infection	KEGG PATHWAY	bta05170	1	234	0.65278	0.686838	IRAK1
	Human cytomegalovirus infection	KEGG PATHWAY	bta05163	1	245	0.669623	0.694058	SP1
	Endocytosis	KEGG PATHWAY	bta04144	1	246	0.671114	0.694058	WIPF1
	Pathways in cancer	KEGG PATHWAY	bta05200	2	539	0.699418	0.716796	ITGB1|SP1
	MicroRNAs in cancer	KEGG PATHWAY	bta05206	1	270	0.704948	0.716796	MARCKS
	Human papillomavirus infection	KEGG PATHWAY	bta05165	1	345	0.789957	0.79654	ITGB1
	Olfactory transduction	KEGG PATHWAY	bta04740	1	1161	0.99509	0.99509	PDE1C
MEpink	Rap1 signaling pathway	KEGG PATHWAY	bta04015	19	216	2.71e-06	0.000680737	PDGFRB|EVL|RALGDS|ITGA2B|AFDN|NRAS|EPHA2|ID1|MAP2K3|MET|VEGFB|NGFR|MAPK12|SIPA1|ACTB|BCAR1|GNAI3|PRKD2|CDC42
	MAPK signaling pathway	KEGG PATHWAY	bta04010	22	292	4.8e-06	0.00107733	PDGFRB|NRAS|EPHA2|MAP2K3|NGFR|MAPK12|MAP3K11|MECOM|CACNA1D|DUSP7|DUSP1|TRAF2|DDIT3|SRF|FOS|VEGFB|PLA2G4B|PLA2G4A|DUSP10|RELA|MET|CDC42
	Leukocyte transendothelial migration	KEGG PATHWAY	bta04670	12	113	3.47e-05	0.00436406	ICAM1|ACTN4|AFDN|CLDN5|MAPK12|PXN|ESAM|SIPA1|ACTB|BCAR1|GNAI3|CDC42
	Lysine degradation	KEGG PATHWAY	bta00310	9	64	4.66e-05	0.00533069	KMT2B|PHYKPL|EHMT2|AASS|HADHA|SETD1B|ALDH9A1|DOT1L|TMLHE
	Yersinia infection	KEGG PATHWAY	bta05135	12	131	0.000128423	0.0129245	TRAF2|FOS|PKN1|LIMK1|ITGA5|MAP2K3|PXN|MAPK12|ACTB|BCAR1|RELA|CDC42
	Notch signaling pathway	KEGG PATHWAY	bta04330	7	48	0.000265759	0.0190518	DTX2|DVL3|NOTCH1|DLL1|JAG2|NCOR2|NUMBL
	VEGF signaling pathway	KEGG PATHWAY	bta04370	7	58	0.00074732	0.0376052	SPHK1|NRAS|PXN|MAPK12|PLA2G4B|PLA2G4A|CDC42
	Regulation of actin cytoskeleton	KEGG PATHWAY	bta04810	14	212	0.000849251	0.0403154	PDGFRB|ACTN4|ARPC1B|SSH1|LIMK1|NRAS|ITGA5|ITGA7|GIT1|ITGA2B|ACTB|CDC42|BCAR1|PXN
	Salmonella infection	KEGG PATHWAY	bta05132	8	85	0.00142512	0.0587804	ACTB|FOS|PKN1|ARPC1B|MAPK12|KLC2|RELA|CDC42
	Human T-cell leukemia virus 1 infection	KEGG PATHWAY	bta05166	14	234	0.0020429	0.0713563	XPO1|LTBR|SRF|BUB1B|CDC27|EGR1|NRAS|ZFP36|CRTC2|BOLA-NC1|ICAM1|RELA|CHEK2|FOS
	IL-17 signaling pathway	KEGG PATHWAY	bta04657	8	91	0.0021243	0.0713563	TRAF2|TRAF4|FOS|FOSB|MAPK12|FADD|RELA|IL17RA
	Fanconi anemia pathway	KEGG PATHWAY	bta03460	6	52	0.0021838	0.0713563	FANCM|FANCL|EME1|UBE2T|POLI|EME2
	GnRH signaling pathway	KEGG PATHWAY	bta04912	8	93	0.00240927	0.0739234	CACNA1D|EGR1|NRAS|MAP2K3|MAPK12|PLA2G4B|PLA2G4A|CDC42
	beta-Alanine metabolism	KEGG PATHWAY	bta00410	5	36	0.00245505	0.0739983	ALDH3B1|HADHA|ALDH9A1|CNDP2|SRM
	Bacterial invasion of epithelial cells	KEGG PATHWAY	bta05100	7	74	0.00271962	0.0786503	ARPC1B|ITGA5|MET|PXN|ACTB|BCAR1|CDC42
	TNF signaling pathway	KEGG PATHWAY	bta04668	9	118	0.00283557	0.0792699	TRAF2|MAPK12|FOS|JUNB|MAP2K3|ICAM1|FADD|RELA|BCL3
	Pathways in cancer	KEGG PATHWAY	bta05200	24	539	0.00331569	0.0869085	PDGFRB|MSH2|MSH3|GNAI3|AXIN1|MECOM|ITGA2B|NRAS|DVL3|FADD|JAG2|RELA|DAPK3|TRAF2|TRAF4|RALGDS|FOS|DLL1|VEGFB|EGLN2|NOTCH1|MET|LPAR6|CDC42
	Axon guidance	KEGG PATHWAY	bta04360	11	180	0.00510024	0.113559	PLXNB3|LIMK1|EPHB4|PLXNA2|NTN3|NRAS|EPHA2|MET|SSH1|GNAI3|CDC42
	Spliceosome	KEGG PATHWAY	bta03040	9	133	0.00590587	0.124867	ISY1|SF3A2|SRSF2|U2AF2|U2SURP|DHX38|CHERP|CCDC12|SNRNP70
	Cocaine addiction	KEGG PATHWAY	bta05030	5	48	0.00749758	0.144358	FOSB|SLC18A2|RELA|GNAI3|GPSM1
	Adherens junction	KEGG PATHWAY	bta04520	6	69	0.00782248	0.144716	ACTN4|AFDN|NECTIN2|MET|ACTB|CDC42
	Fc gamma R-mediated phagocytosis	KEGG PATHWAY	bta04666	7	94	0.00908203	0.158982	MARCKSL1|SPHK1|ARPC1B|LIMK1|PLA2G4B|PLA2G4A|CDC42
	Focal adhesion	KEGG PATHWAY	bta04510	11	198	0.00976019	0.158982	PDGFRB|ACTN4|ITGA2B|ITGA5|ITGA7|MET|PXN|VEGFB|ACTB|BCAR1|CDC42
	Th1 and Th2 cell differentiation	KEGG PATHWAY	bta04658	7	98	0.0111149	0.165474	FOS|NOTCH1|NFKBIE|DLL1|MAPK12|JAG2|RELA
	AGE-RAGE signaling pathway in diabetic complications	KEGG PATHWAY	bta04933	7	103	0.0140961	0.17822	ICAM1|EGR1|NRAS|MAPK12|VEGFB|RELA|CDC42
	Ras signaling pathway	KEGG PATHWAY	bta04014	12	242	0.0157928	0.188349	PDGFRB|RALGDS|AFDN|NRAS|EPHA2|MET|NGFR|VEGFB|PLA2G4B|PLA2G4A|RELA|CDC42
	Cellular senescence	KEGG PATHWAY	bta04218	9	166	0.0210337	0.195881	LIN9|CACNA1D|NRAS|MAP2K3|BOLA-NC1|MAPK12|RELA|MYBL2|CHEK2
	Human papillomavirus infection	KEGG PATHWAY	bta05165	15	345	0.0213765	0.195881	PDGFRB|ITGA2B|AXIN1|BOLA-NC1|NRAS|NOTCH1|ATP6AP1|ITGA5|ITGA7|SCRIB|DVL3|PXN|FADD|RELA|CDC42
	Fatty acid degradation	KEGG PATHWAY	bta00071	4	42	0.0214977	0.195881	HADHA|ACADL|ALDH9A1|ADH5
	Histidine metabolism	KEGG PATHWAY	bta00340	3	23	0.0215656	0.195881	ALDH3B1|ALDH9A1|CNDP2
	Colorectal cancer	KEGG PATHWAY	bta05210	6	89	0.023029	0.207392	RALGDS|AXIN1|FOS|MSH2|MSH3|NRAS
	Apoptosis	KEGG PATHWAY	bta04210	8	142	0.0237203	0.209483	TRAF2|DDIT3|FOS|NRAS|PIDD1|FADD|RELA|ACTB
	Mitophagy - animal	KEGG PATHWAY	bta04137	5	66	0.0243099	0.209483	RELA|ULK1|NRAS|TBC1D17|TFEB
	Serotonergic synapse	KEGG PATHWAY	bta04726	7	116	0.024443	0.209483	CACNA1D|NRAS|PLA2G4B|SLC18A2|PLA2G4A|DUSP1|GNAI3
	PD-L1 expression and PD-1 checkpoint pathway in cancer	KEGG PATHWAY	bta05235	6	93	0.0275181	0.221199	FOS|NRAS|NFKBIE|MAP2K3|MAPK12|RELA
	Human immunodeficiency virus 1 infection	KEGG PATHWAY	bta05170	11	234	0.0281283	0.223732	TRAF2|FOS|LIMK1|NRAS|MAP2K3|PXN|MAPK12|FADD|RELA|GNAI3|BOLA-NC1
	Endocrine resistance	KEGG PATHWAY	bta01522	6	94	0.0287243	0.223732	FOS|NRAS|NOTCH1|DLL1|MAPK12|JAG2
	Glycosylphosphatidylinositol (GPI)-anchor biosynthesis	KEGG PATHWAY	bta00563	3	26	0.0288082	0.223732	PIGZ|PIGK|PIGT
	Platelet activation	KEGG PATHWAY	bta04611	7	121	0.0295327	0.223732	STIM1|ACTB|ITGA2B|MAPK12|PLA2G4B|PLA2G4A|GNAI3
	Fc epsilon RI signaling pathway	KEGG PATHWAY	bta04664	5	70	0.0299245	0.223732	MAP2K3|PLA2G4B|PLA2G4A|NRAS|MAPK12
	Tight junction	KEGG PATHWAY	bta04530	9	178	0.0305234	0.225211	SYMPK|ACTN4|AFDN|CACNA1D|SCRIB|CGNL1|ACTB|CLDN5|CDC42
	Arginine and proline metabolism	KEGG PATHWAY	bta00330	4	48	0.0320369	0.233637	ARG2|ALDH9A1|CNDP2|SRM
	Phospholipase D signaling pathway	KEGG PATHWAY	bta04072	8	152	0.0330725	0.240493	PDGFRB|SPHK1|RALGDS|AVPR2|NRAS|PLA2G4B|PLA2G4A|LPAR6
	Viral carcinogenesis	KEGG PATHWAY	bta05203	11	241	0.0335169	0.243022	LTBR|TRAF2|SRF|ACTN4|BOLA-NC1|GTF2H2|NRAS|SCRIB|PXN|RELA|CDC42
	Choline metabolism in cancer	KEGG PATHWAY	bta05231	6	100	0.0366922	0.251183	PDGFRB|RALGDS|FOS|NRAS|PLA2G4B|PLA2G4A
	Herpes simplex virus 1 infection	KEGG PATHWAY	bta05168	16	405	0.0372381	0.251183	ZNF746|TRAF2|ZNF205|ZNF181|NXF1|ZNF316|ZNF212|SRSF2|ITGA5|ZNF584|FADD|ZNF777|RELA|RNASEL|ZNF74|BOLA-NC1
	Endocytosis	KEGG PATHWAY	bta04144	11	246	0.0377877	0.252711	CAPZA2|WASHC1|VPS35|WWP1|ARPC1B|HGS|BOLA-NC1|RAB11B|GIT1|AGAP3|CDC42
	NF-kappa B signaling pathway	KEGG PATHWAY	bta04064	6	102	0.0396328	0.252711	LTBR|TRAF2|ERC1|PIDD1|ICAM1|RELA
	Arrhythmogenic right ventricular cardiomyopathy (ARVC)	KEGG PATHWAY	bta05412	5	76	0.0397674	0.252711	ITGA2B|ACTB|CACNA1D|ITGA5|ITGA7
	Glycerophospholipid metabolism	KEGG PATHWAY	bta00564	6	103	0.0411575	0.256318	CDS2|GPAT3|PGS1|CRLS1|PLA2G4B|PLA2G4A
	Pertussis	KEGG PATHWAY	bta05133	5	77	0.0415775	0.257658	RELA|FOS|GNAI3|MAPK12|ITGA5
	Osteoclast differentiation	KEGG PATHWAY	bta04380	7	133	0.0445357	0.266449	TRAF2|FOS|FOSB|JUNB|MAPK12|FOSL2|RELA
	RNA degradation	KEGG PATHWAY	bta03018	5	79	0.0453448	0.266449	CNOT3|ENO3|TTC37|DCP1B|EDC4
	T cell receptor signaling pathway	KEGG PATHWAY	bta04660	6	107	0.0476234	0.273563	FOS|NRAS|NFKBIE|MAPK12|RELA|CDC42
	Ribosome biogenesis in eukaryotes	KEGG PATHWAY	bta03008	5	83	0.0534713	0.283685	XPO1|REXO1|NOL6|TBL3|NXF1
	Ubiquitin mediated proteolysis	KEGG PATHWAY	bta04120	7	140	0.0552069	0.29098	WWP1|CDC27|UBE2E2|SYVN1|HERC4|FANCL|MGRN1
	Long-term depression	KEGG PATHWAY	bta04730	4	60	0.0607825	0.30647	PLA2G4B|PLA2G4A|NRAS|GNAI3
	Kaposi sarcoma-associated herpesvirus infection	KEGG PATHWAY	bta05167	9	206	0.0633416	0.308538	TRAF2|MAPK12|FOS|NRAS|ZFP36|BOLA-NC1|ICAM1|FADD|RELA
	Fluid shear stress and atherosclerosis	KEGG PATHWAY	bta05418	7	145	0.0637255	0.308538	MAPK12|FOS|ITGA2B|ICAM1|ACTB|DUSP1|RELA
	Glycosphingolipid biosynthesis - ganglio series	KEGG PATHWAY	bta00604	2	16	0.0640131	0.308538	B3GALT4|ST6GALNAC4
	Progesterone-mediated oocyte maturation	KEGG PATHWAY	bta04914	5	88	0.0647416	0.309269	SPDYA|CDC27|MAPK12|GNAI3|PKMYT1
	Influenza A	KEGG PATHWAY	bta05164	8	178	0.0682325	0.321813	XPO1|NXF1|RNASEL|RAB11B|ICAM1|FADD|RELA|ACTB
	Glycolysis / Gluconeogenesis	KEGG PATHWAY	bta00010	4	64	0.0726159	0.328888	ALDH3B1|ENO3|ALDH9A1|ADH5
	Sphingolipid signaling pathway	KEGG PATHWAY	bta04071	6	120	0.0727639	0.328888	TRAF2|NRAS|SPHK1|MAPK12|RELA|GNAI3
	Breast cancer	KEGG PATHWAY	bta05224	7	150	0.0729996	0.329152	DVL3|AXIN1|FOS|NRAS|NOTCH1|DLL1|JAG2
	Hypertrophic cardiomyopathy (HCM)	KEGG PATHWAY	bta05410	5	92	0.074642	0.335356	ITGA2B|ACTB|CACNA1D|ITGA5|ITGA7
	Hippo signaling pathway	KEGG PATHWAY	bta04390	7	151	0.0749453	0.336024	BMP6|AXIN1|SMAD7|ID1|SCRIB|DVL3|ACTB
	Oxytocin signaling pathway	KEGG PATHWAY	bta04921	7	152	0.0769212	0.336024	ACTB|FOS|CACNA1D|NRAS|PLA2G4B|PLA2G4A|GNAI3
	Neurotrophin signaling pathway	KEGG PATHWAY	bta04722	6	122	0.0771948	0.336024	NRAS|NFKBIE|NGFR|MAPK12|RELA|CDC42
	Amphetamine addiction	KEGG PATHWAY	bta05031	4	67	0.0822013	0.355358	SLC18A2|FOSB|CACNA1D|FOS
	mRNA surveillance pathway	KEGG PATHWAY	bta03015	5	95	0.0825759	0.356365	CLP1|SYMPK|UPF2|NXF1|CPSF2
	Transcriptional misregulation in cancer	KEGG PATHWAY	bta05202	8	188	0.0862235	0.360962	DDIT3|LYL1|FUS|MET|PER2|NGFR|RELA|DOT1L
	Non-alcoholic fatty liver disease (NAFLD)	KEGG PATHWAY	bta04932	7	158	0.0894099	0.365888	TRAF2|DDIT3|MAP3K11|SREBF1|RELA|NDUFA4L2|CDC42
	Glycosaminoglycan biosynthesis - chondroitin sulfate / dermatan sulfate	KEGG PATHWAY	bta00532	2	20	0.0910357	0.365888	CHPF2|CHST7
	Dilated cardiomyopathy (DCM)	KEGG PATHWAY	bta05414	5	99	0.0938188	0.375072	ITGA2B|ACTB|CACNA1D|ITGA5|ITGA7
	Renal cell carcinoma	KEGG PATHWAY	bta05211	4	71	0.0958934	0.375174	MET|CDC42|NRAS|EGLN2
	Ferroptosis	KEGG PATHWAY	bta04216	3	45	0.0993464	0.375174	SLC39A8|FTH1|FTL
	Epstein-Barr virus infection	KEGG PATHWAY	bta05169	9	228	0.100724	0.375174	TRAF2|MAPK12|NFKBIE|MAP2K3|BOLA-NC1|ICAM1|FADD|RELA|NCOR2
	Relaxin signaling pathway	KEGG PATHWAY	bta04926	6	132	0.101565	0.375174	FOS|NRAS|MAPK12|VEGFB|RELA|GNAI3
	Mineral absorption	KEGG PATHWAY	bta04978	3	47	0.108942	0.375174	HEPH|FTH1|FTL
	Mismatch repair	KEGG PATHWAY	bta03430	2	23	0.113079	0.375174	MSH2|MSH3
	Leishmaniasis	KEGG PATHWAY	bta05140	4	76	0.114398	0.375174	MARCKSL1|RELA|MAPK12|FOS
	Viral myocarditis	KEGG PATHWAY	bta05416	4	76	0.114398	0.375174	EIF4G3|ACTB|BOLA-NC1|ICAM1
	PI3K-Akt signaling pathway	KEGG PATHWAY	bta04151	13	373	0.115011	0.375174	PDGFRB|PKN1|ITGA2B|NRAS|EPHA2|ITGA7|ITGA5|MET|CRTC2|NGFR|VEGFB|RELA|LPAR6
	Hepatitis B	KEGG PATHWAY	bta05161	7	172	0.122683	0.375174	FOS|NRAS|ATP6AP1|MAP2K3|MAPK12|FADD|RELA
	Apelin signaling pathway	KEGG PATHWAY	bta04371	6	140	0.123631	0.375174	SPHK1|EGR1|NRAS|MEF2B|APLN|GNAI3
	Cholesterol metabolism	KEGG PATHWAY	bta04979	3	50	0.12397	0.375174	LRPAP1|STARD3|ANGPTL4
	Toll-like receptor signaling pathway	KEGG PATHWAY	bta04620	5	110	0.128463	0.375174	MAP2K3|RELA|FOS|MAPK12|FADD
	Ether lipid metabolism	KEGG PATHWAY	bta00565	3	52	0.134381	0.375174	PLA2G4B|PLA2G4A|ENPP2
	Necroptosis	KEGG PATHWAY	bta04217	7	177	0.135912	0.375174	TRAF2|FADD|PLA2G4B|PLA2G4A|FTH1|FTL|RNF31
	Human cytomegalovirus infection	KEGG PATHWAY	bta05163	9	245	0.136691	0.375174	TRAF2|NRAS|PXN|MAPK12|FADD|RELA|BCAR1|GNAI3|BOLA-NC1
	Prolactin signaling pathway	KEGG PATHWAY	bta04917	4	83	0.142681	0.375174	RELA|NRAS|MAPK12|FOS
	Ovarian steroidogenesis	KEGG PATHWAY	bta04913	3	54	0.145081	0.375174	PLA2G4B|PLA2G4A|BMP6
	Chagas disease (American trypanosomiasis)	KEGG PATHWAY	bta05142	5	116	0.149488	0.375174	RELA|FOS|GNAI3|MAPK12|FADD
	B cell receptor signaling pathway	KEGG PATHWAY	bta04662	4	86	0.15557	0.375174	RELA|NFKBIE|NRAS|FOS
	ECM-receptor interaction	KEGG PATHWAY	bta04512	4	87	0.15996	0.375174	HMMR|ITGA2B|ITGA5|ITGA7
	alpha-Linolenic acid metabolism	KEGG PATHWAY	bta00592	2	29	0.160477	0.375174	PLA2G4B|PLA2G4A
	RNA polymerase	KEGG PATHWAY	bta03020	2	29	0.160477	0.375174	POLR1C|POLR2A
	Metabolic pathways	KEGG PATHWAY	bta01100	41	1468	0.16203	0.375174	SPHK1|PDXK|AMPD2|CHPF2|GPAT3|PHYKPL|MAN1B1|PGS1|ACADL|AASS|GYG1|HADHA|ATP6AP1|ITPKC|MRI1|MTMR6|NDUFA4L2|HSD17B4|B3GALT4|ALDH3B1|ISYNA1|LARGE1|PIGK|SRM|ENO3|UAP1L1|ALDH9A1|PLA2G4B|PLA2G4A|ST6GALNAC4|CNDP2|GPHN|MTHFD2|ADH5|NME3|DPM3|CDS2|DGAT1|CRLS1|PIGT|ARG2
	Fatty acid metabolism	KEGG PATHWAY	bta01212	3	58	0.167266	0.375174	ACADL|HADHA|HSD17B4
	Longevity regulating pathway	KEGG PATHWAY	bta04211	4	90	0.173395	0.380683	EHMT2|RELA|ULK1|NRAS
	Cell cycle	KEGG PATHWAY	bta04110	5	123	0.175702	0.383809	CDC27|CCNH|CHEK2|PKMYT1|BUB1B
	Cell adhesion molecules (CAMs)	KEGG PATHWAY	bta04514	6	159	0.184249	0.383809	ICAM1|NECTIN2|CNTN1|BOLA-NC1|ESAM|CLDN5
	Prion diseases	KEGG PATHWAY	bta05020	2	32	0.185338	0.383809	EGR1|NOTCH1
	Vitamin B6 metabolism	KEGG PATHWAY	bta00750	1	8	0.189921	0.383809	PDXK
	Wnt signaling pathway	KEGG PATHWAY	bta04310	6	161	0.191224	0.385821	PRICKLE3|AXIN1|DAAM1|SOX17|DVL3|CBY1
	Small cell lung cancer	KEGG PATHWAY	bta05222	4	94	0.191882	0.386838	ITGA2B|TRAF2|TRAF4|RELA
	Drug metabolism - cytochrome P450	KEGG PATHWAY	bta00982	3	63	0.196251	0.390331	ALDH3B1|ADH5|FMO4
	Hepatitis C	KEGG PATHWAY	bta05160	6	164	0.20187	0.390331	TRAF2|NRAS|RNASEL|FADD|RELA|CLDN5
	RNA transport	KEGG PATHWAY	bta03013	6	164	0.20187	0.390331	XPO1|NXF1|EIF4G3|NUP37|FXR1|UPF2
	Apoptosis - multiple species	KEGG PATHWAY	bta04215	2	34	0.202196	0.390331	NGFR|FADD
	Central carbon metabolism in cancer	KEGG PATHWAY	bta05230	3	65	0.20817	0.390331	MET|NRAS|PDGFRB
	Proteoglycans in cancer	KEGG PATHWAY	bta05205	7	202	0.21139	0.392804	NRAS|ITGA5|MET|PXN|MAPK12|ACTB|CDC42
	Dopaminergic synapse	KEGG PATHWAY	bta04728	5	132	0.211712	0.393112	SLC18A2|CACNA1D|GNAI3|MAPK12|FOS
	Acute myeloid leukemia	KEGG PATHWAY	bta05221	3	66	0.214189	0.393562	PER2|RELA|NRAS
	Linoleic acid metabolism	KEGG PATHWAY	bta00591	2	36	0.219218	0.393562	PLA2G4B|PLA2G4A
	Glycerolipid metabolism	KEGG PATHWAY	bta00561	3	67	0.220245	0.393562	DGAT1|GPAT3|ALDH9A1
	Circadian entrainment	KEGG PATHWAY	bta04713	4	100	0.220679	0.393562	PER2|CACNA1D|GNAI3|FOS
	Sulfur relay system	KEGG PATHWAY	bta04122	1	10	0.226971	0.393562	CTU1
	RIG-I-like receptor signaling pathway	KEGG PATHWAY	bta04622	4	102	0.230523	0.397802	TRAF2|RELA|MAPK12|FADD
	Inflammatory mediator regulation of TRP channels	KEGG PATHWAY	bta04750	4	103	0.235486	0.398635	MAP2K3|PLA2G4B|PLA2G4A|MAPK12
	Signaling pathways regulating pluripotency of stem cells	KEGG PATHWAY	bta04550	5	139	0.241202	0.398635	DVL3|NRAS|AXIN1|MAPK12|ID1
	Tyrosine metabolism	KEGG PATHWAY	bta00350	2	39	0.244948	0.398635	ALDH3B1|ADH5
	C-type lectin receptor signaling pathway	KEGG PATHWAY	bta04625	4	106	0.25052	0.406664	RELA|NRAS|MAPK12|BCL3
	Adipocytokine signaling pathway	KEGG PATHWAY	bta04920	3	72	0.250992	0.406664	TRAF2|RELA|NFKBIE
	Melanoma	KEGG PATHWAY	bta05218	3	73	0.257219	0.406664	MET|NRAS|PDGFRB
	Inositol phosphate metabolism	KEGG PATHWAY	bta00562	3	73	0.257219	0.406664	MTMR6|ITPKC|ISYNA1
	Pancreatic cancer	KEGG PATHWAY	bta05212	3	74	0.263466	0.407426	RELA|RALGDS|CDC42
	NOD-like receptor signaling pathway	KEGG PATHWAY	bta04621	6	181	0.265778	0.410495	TRAF2|MAPK12|FADD|RELA|RNASEL|RNF31
	Insulin resistance	KEGG PATHWAY	bta04931	4	110	0.270865	0.414237	RELA|SREBF1|CRTC2|PPP1R3B
	HIF-1 signaling pathway	KEGG PATHWAY	bta04066	4	110	0.270865	0.414237	LTBR|EGLN2|RELA|ENO3
	Chronic myeloid leukemia	KEGG PATHWAY	bta05220	3	76	0.276015	0.414237	MECOM|RELA|NRAS
	Bladder cancer	KEGG PATHWAY	bta05219	2	43	0.279394	0.414237	DAPK3|NRAS
	p53 signaling pathway	KEGG PATHWAY	bta04115	3	77	0.282311	0.417821	CD82|CHEK2|PIDD1
	Glutamatergic synapse	KEGG PATHWAY	bta04724	4	113	0.286306	0.420168	PLA2G4B|PLA2G4A|CACNA1D|GNAI3
	Toxoplasmosis	KEGG PATHWAY	bta05145	4	113	0.286306	0.420168	MAP2K3|RELA|GNAI3|MAPK12
	Th17 cell differentiation	KEGG PATHWAY	bta04659	4	113	0.286306	0.420168	RELA|NFKBIE|MAPK12|FOS
	Basal transcription factors	KEGG PATHWAY	bta03022	2	44	0.287998	0.420168	GTF2H2|CCNH
	Platinum drug resistance	KEGG PATHWAY	bta01524	3	78	0.288621	0.420168	MSH2|MSH3|FADD
	Cholinergic synapse	KEGG PATHWAY	bta04725	4	114	0.291482	0.420168	CACNA1D|NRAS|GNAI3|FOS
	Nucleotide excision repair	KEGG PATHWAY	bta03420	2	45	0.29659	0.420168	GTF2H2|CCNH
	Chemokine signaling pathway	KEGG PATHWAY	bta04062	6	189	0.297477	0.421189	NRAS|PXN|RELA|BCAR1|GNAI3|CDC42
	EGFR tyrosine kinase inhibitor resistance	KEGG PATHWAY	bta01521	3	80	0.301268	0.425837	MET|NRAS|PDGFRB
	Tryptophan metabolism	KEGG PATHWAY	bta00380	2	47	0.313721	0.429447	HADHA|ALDH9A1
	Oocyte meiosis	KEGG PATHWAY	bta04114	4	119	0.317525	0.434181	SPDYA|CDC27|MAPK12|PKMYT1
	Vasopressin-regulated water reabsorption	KEGG PATHWAY	bta04962	2	49	0.330759	0.444309	AVPR2|RAB11B
	Cysteine and methionine metabolism	KEGG PATHWAY	bta00270	2	49	0.330759	0.444309	MRI1|SRM
	AMPK signaling pathway	KEGG PATHWAY	bta04152	4	123	0.338491	0.451718	RAB11B|CRTC2|ULK1|SREBF1
	Amino sugar and nucleotide sugar metabolism	KEGG PATHWAY	bta00520	2	50	0.339234	0.451718	UAP1L1|CYB5R3
	Primary bile acid biosynthesis	KEGG PATHWAY	bta00120	1	17	0.343815	0.451718	HSD17B4
	Amyotrophic lateral sclerosis (ALS)	KEGG PATHWAY	bta05014	2	51	0.347676	0.455363	MAP2K3|MAPK12
	N-Glycan biosynthesis	KEGG PATHWAY	bta00510	2	51	0.347676	0.455363	MAN1B1|DPM3
	Valine, leucine and isoleucine degradation	KEGG PATHWAY	bta00280	2	51	0.347676	0.455363	HADHA|ALDH9A1
	Calcium signaling pathway	KEGG PATHWAY	bta04020	6	203	0.354419	0.461546	STIM1|SPHK1|TPCN2|PDGFRB|CACNA1D|ITPKC
	One carbon pool by folate	KEGG PATHWAY	bta00670	1	18	0.359001	0.461546	MTHFD2
	Gap junction	KEGG PATHWAY	bta04540	3	90	0.364611	0.467088	PDGFRB|NRAS|GNAI3
	GABAergic synapse	KEGG PATHWAY	bta04727	3	90	0.364611	0.467088	CACNA1D|GNAI3|GPHN
	Arginine biosynthesis	KEGG PATHWAY	bta00220	1	19	0.373835	0.47052	ARG2
	Pantothenate and CoA biosynthesis	KEGG PATHWAY	bta00770	1	19	0.373835	0.47052	VNN1
	Phagosome	KEGG PATHWAY	bta04145	5	170	0.38053	0.478468	BOLA-NC1|ACTB|ATP6AP1|HGS|ITGA5
	TGF-beta signaling pathway	KEGG PATHWAY	bta04350	3	93	0.383486	0.481059	BMP6|SMAD7|ID1
	Legionellosis	KEGG PATHWAY	bta05134	2	56	0.389284	0.48106	HSF1|RELA
	Prostate cancer	KEGG PATHWAY	bta05215	3	95	0.395999	0.488878	PDGFRB|RELA|NRAS
	Hepatocellular carcinoma	KEGG PATHWAY	bta05225	5	174	0.398851	0.4911	MET|ACTB|NRAS|AXIN1|DVL3
	Other types of O-glycan biosynthesis	KEGG PATHWAY	bta00514	1	21	0.402483	0.4911	EOGT
	Terpenoid backbone biosynthesis	KEGG PATHWAY	bta00900	1	21	0.402483	0.4911	RCE1
	Malaria	KEGG PATHWAY	bta05144	2	59	0.413679	0.503053	MET|ICAM1
	Endometrial cancer	KEGG PATHWAY	bta05213	2	59	0.413679	0.503053	NRAS|AXIN1
	Phosphatidylinositol signaling system	KEGG PATHWAY	bta04070	3	99	0.420808	0.509751	MTMR6|CDS2|ITPKC
	Amoebiasis	KEGG PATHWAY	bta05146	3	100	0.426959	0.51546	RELA|ARG2|ACTN4
	Mannose type O-glycan biosynthesis	KEGG PATHWAY	bta00515	1	23	0.429823	0.51546	LARGE1
	Phenylalanine metabolism	KEGG PATHWAY	bta00360	1	23	0.429823	0.51546	ALDH3B1
	Rheumatoid arthritis	KEGG PATHWAY	bta05323	3	102	0.439189	0.52619	ATP6AP1|ICAM1|FOS
	Melanogenesis	KEGG PATHWAY	bta04916	3	102	0.439189	0.52619	DVL3|NRAS|GNAI3
	Basal cell carcinoma	KEGG PATHWAY	bta05217	2	63	0.445427	0.52863	DVL3|AXIN1
	Parathyroid hormone synthesis, secretion and action	KEGG PATHWAY	bta04928	3	104	0.451318	0.535116	EGR1|GNAI3|FOS
	Retinol metabolism	KEGG PATHWAY	bta00830	2	64	0.453214	0.535767	DGAT1|ADH5
	Ascorbate and aldarate metabolism	KEGG PATHWAY	bta00053	1	25	0.455913	0.535767	ALDH9A1
	Metabolism of xenobiotics by cytochrome P450	KEGG PATHWAY	bta00980	2	67	0.476192	0.552119	ALDH3B1|ADH5
	Cytosolic DNA-sensing pathway	KEGG PATHWAY	bta04623	2	67	0.476192	0.552119	RELA|POLR1C
	Retrograde endocannabinoid signaling	KEGG PATHWAY	bta04723	4	152	0.48831	0.559977	NDUFA4L2|CACNA1D|GNAI3|MAPK12
	Butanoate metabolism	KEGG PATHWAY	bta00650	1	28	0.49283	0.561831	HADHA
	Gastric cancer	KEGG PATHWAY	bta05226	4	153	0.493274	0.562082	MET|NRAS|AXIN1|DVL3
	mTOR signaling pathway	KEGG PATHWAY	bta04150	4	154	0.498217	0.567457	SLC38A9|ULK1|NRAS|DVL3
	Carbon metabolism	KEGG PATHWAY	bta01200	3	113	0.504448	0.570563	ENO3|HADHA|ADH5
	Fatty acid elongation	KEGG PATHWAY	bta00062	1	29	0.504571	0.570563	HADHA
	Tuberculosis	KEGG PATHWAY	bta05152	5	198	0.506395	0.572367	RELA|ATP6AP1|SPHK1|MAPK12|FADD
	Cushing syndrome	KEGG PATHWAY	bta04934	4	156	0.50804	0.573968	DVL3|CACNA1D|GNAI3|AXIN1
	Renin secretion	KEGG PATHWAY	bta04924	2	72	0.513148	0.579479	CACNA1D|GNAI3
	Biosynthesis of unsaturated fatty acids	KEGG PATHWAY	bta01040	1	30	0.516041	0.580143	HSD17B4
	Biosynthesis of amino acids	KEGG PATHWAY	bta01230	2	73	0.52033	0.584181	ARG2|ENO3
	Circadian rhythm	KEGG PATHWAY	bta04710	1	31	0.527246	0.587967	PER2
	Thyroid hormone signaling pathway	KEGG PATHWAY	bta04919	3	118	0.532793	0.59367	ACTB|NRAS|NOTCH1
	Starch and sucrose metabolism	KEGG PATHWAY	bta00500	1	32	0.538191	0.597041	GYG1
	Chemical carcinogenesis	KEGG PATHWAY	bta05204	2	77	0.548342	0.604638	ALDH3B1|ADH5
	Glioma	KEGG PATHWAY	bta05214	2	77	0.548342	0.604638	PDGFRB|NRAS
	Base excision repair	KEGG PATHWAY	bta03410	1	33	0.548884	0.604638	MPG
	Propanoate metabolism	KEGG PATHWAY	bta00640	1	33	0.548884	0.604638	HADHA
	Protein processing in endoplasmic reticulum	KEGG PATHWAY	bta04141	4	165	0.55111	0.606559	MAN1B1|SYVN1|TRAF2|DDIT3
	SNARE interactions in vesicular transport	KEGG PATHWAY	bta04130	1	34	0.559329	0.613993	VAMP1
	cGMP-PKG signaling pathway	KEGG PATHWAY	bta04022	4	169	0.569604	0.623097	MEF2B|SRF|GNAI3|CACNA1D
	PPAR signaling pathway	KEGG PATHWAY	bta03320	2	82	0.581712	0.633588	ANGPTL4|ACADL
	Arachidonic acid metabolism	KEGG PATHWAY	bta00590	2	83	0.588165	0.639019	PLA2G4B|PLA2G4A
	Folate biosynthesis	KEGG PATHWAY	bta00790	1	37	0.589238	0.639019	GPHN
	Peroxisome	KEGG PATHWAY	bta04146	2	84	0.594543	0.644493	HSD17B4|NUDT7
	Pyruvate metabolism	KEGG PATHWAY	bta00620	1	38	0.598751	0.646271	ALDH9A1
	ErbB signaling pathway	KEGG PATHWAY	bta04012	2	85	0.600847	0.647699	NRAS|BTC
	Natural killer cell mediated cytotoxicity	KEGG PATHWAY	bta04650	3	131	0.601969	0.648631	NRAS|ICAM1|SH3BP2
	Vascular smooth muscle contraction	KEGG PATHWAY	bta04270	3	133	0.611993	0.65662	PLA2G4B|PLA2G4A|CACNA1D
	Autophagy - animal	KEGG PATHWAY	bta04140	3	133	0.611993	0.65662	DAPK3|ULK1|NRAS
	Thyroid cancer	KEGG PATHWAY	bta05216	1	40	0.61712	0.659617	NRAS
	Carbohydrate digestion and absorption	KEGG PATHWAY	bta04973	1	40	0.61712	0.659617	CACNA1D
	Porphyrin and chlorophyll metabolism	KEGG PATHWAY	bta00860	1	40	0.61712	0.659617	HEPH
	MicroRNAs in cancer	KEGG PATHWAY	bta05206	6	270	0.617145	0.659617	PDGFRB|NRAS|ITGA5|KIF23|NOTCH1|MET
	cAMP signaling pathway	KEGG PATHWAY	bta04024	5	228	0.628377	0.670482	RELA|AFDN|CACNA1D|GNAI3|FOS
	Insulin signaling pathway	KEGG PATHWAY	bta04910	3	137	0.631528	0.673559	SREBF1|NRAS|PPP1R3B
	Homologous recombination	KEGG PATHWAY	bta03440	1	42	0.63465	0.675457	EME1
	Estrogen signaling pathway	KEGG PATHWAY	bta04915	3	138	0.636304	0.676931	NRAS|GNAI3|FOS
	Antifolate resistance	KEGG PATHWAY	bta01523	1	43	0.643112	0.682154	RELA
	African trypanosomiasis	KEGG PATHWAY	bta05143	1	44	0.651378	0.689759	ICAM1
	Viral protein interaction with cytokine and cytokine receptor	KEGG PATHWAY	bta04061	2	95	0.659826	0.697237	LTBR|ACKR4
	Aldosterone synthesis and secretion	KEGG PATHWAY	bta04925	2	96	0.665322	0.702455	CACNA1D|PRKD2
	Type II diabetes mellitus	KEGG PATHWAY	bta04930	1	46	0.667342	0.702818	CACNA1D
	Thermogenesis	KEGG PATHWAY	bta04714	5	239	0.668246	0.703476	MAP2K3|ACTB|NRAS|NDUFA4L2|MAPK12
	Graft-versus-host disease	KEGG PATHWAY	bta05332	1	48	0.682575	0.716462	BOLA-NC1
	Fat digestion and absorption	KEGG PATHWAY	bta04975	1	48	0.682575	0.716462	DGAT1
	Sphingolipid metabolism	KEGG PATHWAY	bta00600	1	49	0.689929	0.723278	SPHK1
	Parkinson disease	KEGG PATHWAY	bta05012	3	150	0.690219	0.723278	SLC18A2|NDUFA4L2|GNAI3
	Adrenergic signaling in cardiomyocytes	KEGG PATHWAY	bta04261	3	150	0.690219	0.723278	CACNA1D|GNAI3|MAPK12
	Measles	KEGG PATHWAY	bta05162	3	152	0.698595	0.730838	RELA|FOS|FADD
	Hematopoietic cell lineage	KEGG PATHWAY	bta04640	2	110	0.734928	0.762506	ITGA2B|ITGA5
	Intestinal immune network for IgA production	KEGG PATHWAY	bta04672	1	56	0.736854	0.763561	LTBR
	Allograft rejection	KEGG PATHWAY	bta05330	1	56	0.736854	0.763561	BOLA-NC1
	Pyrimidine metabolism	KEGG PATHWAY	bta00240	1	56	0.736854	0.763561	NME3
	Regulation of lipolysis in adipocytes	KEGG PATHWAY	bta04923	1	58	0.748909	0.774139	GNAI3
	Type I diabetes mellitus	KEGG PATHWAY	bta04940	1	59	0.754727	0.778554	BOLA-NC1
	Glutathione metabolism	KEGG PATHWAY	bta00480	1	60	0.760412	0.783134	SRM
	ABC transporters	KEGG PATHWAY	bta02010	1	60	0.760412	0.783134	ABCC10
	Longevity regulating pathway - multiple species	KEGG PATHWAY	bta04213	1	62	0.771388	0.792816	NRAS
	Alcoholism	KEGG PATHWAY	bta05034	4	224	0.775666	0.796561	SLC18A2|FOSB|NRAS|GNAI3
	Cortisol synthesis and secretion	KEGG PATHWAY	bta04927	1	65	0.786919	0.806472	CACNA1D
	Lysosome	KEGG PATHWAY	bta04142	2	123	0.788141	0.807396	ATP6AP1|AP3M1
	Aminoacyl-tRNA biosynthesis	KEGG PATHWAY	bta00970	1	66	0.791858	0.810213	VARS2
	Non-small cell lung cancer	KEGG PATHWAY	bta05223	1	67	0.796683	0.814488	NRAS
	Alzheimer disease	KEGG PATHWAY	bta05010	3	180	0.798289	0.815799	NDUFA4L2|CACNA1D|FADD
	Inflammatory bowel disease (IBD)	KEGG PATHWAY	bta05321	1	69	0.806	0.822342	RELA
	Long-term potentiation	KEGG PATHWAY	bta04720	1	69	0.806	0.822342	NRAS
	Autoimmune thyroid disease	KEGG PATHWAY	bta05320	1	71	0.814891	0.830403	BOLA-NC1
	FoxO signaling pathway	KEGG PATHWAY	bta04068	2	132	0.819252	0.834172	NRAS|MAPK12
	Gastric acid secretion	KEGG PATHWAY	bta04971	1	74	0.82747	0.841517	GNAI3
	Purine metabolism	KEGG PATHWAY	bta00230	2	135	0.828676	0.842404	AMPD2|NME3
	Staphylococcus aureus infection	KEGG PATHWAY	bta05150	1	75	0.83147	0.844561	ICAM1
	Drug metabolism - other enzymes	KEGG PATHWAY	bta00983	1	76	0.835378	0.848188	NME3
	Synaptic vesicle cycle	KEGG PATHWAY	bta04721	1	78	0.842924	0.85516	SLC18A2
	Oxidative phosphorylation	KEGG PATHWAY	bta00190	2	140	0.843403	0.855301	NDUFA4L2|ATP6AP1
	Insulin secretion	KEGG PATHWAY	bta04911	1	85	0.866717	0.876119	CACNA1D
	Antigen processing and presentation	KEGG PATHWAY	bta04612	1	85	0.866717	0.876119	BOLA-NC1
	Complement and coagulation cascades	KEGG PATHWAY	bta04610	1	87	0.872829	0.880881	F8
	Cytokine-cytokine receptor interaction	KEGG PATHWAY	bta04060	5	323	0.878383	0.885759	LTBR|ACKR4|NGFR|IL17RA|BMP6
	Cardiac muscle contraction	KEGG PATHWAY	bta04260	1	90	0.881475	0.888182	CACNA1D
	Morphine addiction	KEGG PATHWAY	bta05032	1	92	0.886911	0.892587	GNAI3
	Ribosome	KEGG PATHWAY	bta03010	2	160	0.891476	0.896464	RPLP2|RPL28
	Pancreatic secretion	KEGG PATHWAY	bta04972	1	97	0.899436	0.904107	TPCN2
	Glucagon signaling pathway	KEGG PATHWAY	bta04922	1	104	0.914678	0.917961	CRTC2
	Huntington disease	KEGG PATHWAY	bta05016	2	198	0.947323	0.949966	NDUFA4L2|POLR2A
	Neuroactive ligand-receptor interaction	KEGG PATHWAY	bta04080	4	363	0.971657	0.973204	PTGDR|AVPR2|LPAR6|APLN
	Systemic lupus erythematosus	KEGG PATHWAY	bta05322	1	182	0.98637	0.987547	ACTN4
	Jak-STAT signaling pathway	KEGG PATHWAY	bta04630	1	202	0.99149	0.992279	PDGFRB
MEmagenta	Thermogenesis	KEGG PATHWAY	bta04714	8	239	0.000905331	0.135655	ATP8|ATP5F1E|HRAS|PRKAA1|NDUFB10|COX8B|ATP5ME|SLC25A29
	Longevity regulating pathway	KEGG PATHWAY	bta04211	5	90	0.00102652	0.135655	PRKAA1|SIRT1|HRAS|SESN1|IRS2
	Insulin signaling pathway	KEGG PATHWAY	bta04910	6	137	0.0010711	0.135655	PPP1R3F|IRS2|CRKL|HRAS|G6PC3|PRKAA1
	Longevity regulating pathway - multiple species	KEGG PATHWAY	bta04213	4	62	0.00197155	0.145494	SIRT1|HRAS|PRKAA1|IRS2
	Adipocytokine signaling pathway	KEGG PATHWAY	bta04920	4	72	0.00329783	0.152268	PRKAA1|G6PC3|IRS2|POMC
	AMPK signaling pathway	KEGG PATHWAY	bta04152	5	123	0.00378938	0.165329	PRKAA1|SIRT1|CAB39|G6PC3|IRS2
	Metabolic pathways	KEGG PATHWAY	bta01100	22	1468	0.00447509	0.17496	SPHK2|GAMT|ALG3|G6PC3|PI4K2B|PYCR3|NDST1|NT5C|NDUFB10|COX8B|ATP5ME|ATP8|FPGT|ACOT8|PIGX|ALG12|IDUA|NME2|ATP5F1E|POMGNT2|PGLS|DCTPP1
	FoxO signaling pathway	KEGG PATHWAY	bta04068	5	132	0.00505032	0.17496	PRKAA1|SIRT1|HRAS|G6PC3|IRS2
	Autophagy - animal	KEGG PATHWAY	bta04140	5	133	0.00520669	0.17496	RRAS|ATG4B|HRAS|PRKAA1|IRS2
	Huntington disease	KEGG PATHWAY	bta05016	6	198	0.00624039	0.175292	ATP8|ATP5F1E|CASP8|NDUFB10|COX8B|CLTB
	Apelin signaling pathway	KEGG PATHWAY	bta04371	5	140	0.00639861	0.175292	RRAS|SPHK2|HRAS|MEF2A|PRKAA1
	Oxidative phosphorylation	KEGG PATHWAY	bta00190	5	140	0.00639861	0.175292	ATP5F1E|ATP5ME|ATP8|COX8B|NDUFB10
	Non-alcoholic fatty liver disease (NAFLD)	KEGG PATHWAY	bta04932	5	158	0.0103184	0.217055	COX8B|CASP8|PRKAA1|IRS2|NDUFB10
	Pyrimidine metabolism	KEGG PATHWAY	bta00240	3	56	0.0119138	0.224993	NT5C|DCTPP1|NME2
	VEGF signaling pathway	KEGG PATHWAY	bta04370	3	58	0.0130367	0.224993	SPHK2|HRAS|HSPB1
	Insulin resistance	KEGG PATHWAY	bta04931	4	110	0.0135607	0.224993	PRKAA1|OGA|G6PC3|IRS2
	Toll-like receptor signaling pathway	KEGG PATHWAY	bta04620	4	110	0.0135607	0.224993	TLR3|CASP8|IRAK4|TOLLIP
	Endocytosis	KEGG PATHWAY	bta04144	6	246	0.0164449	0.244637	EPS15|HRAS|CLTB|EPN1|SH3GLB2|RABEP1
	Alzheimer disease	KEGG PATHWAY	bta05010	5	180	0.0170206	0.244637	ATP5F1E|ATP8|COX8B|CASP8|NDUFB10
	Regulation of actin cytoskeleton	KEGG PATHWAY	bta04810	5	212	0.0311205	0.24672	RRAS|LIMK2|HRAS|CRKL|PFN1
	Rap1 signaling pathway	KEGG PATHWAY	bta04015	5	216	0.0332764	0.24672	RRAS|PFN1|HRAS|FARP2|CRKL
	MAPK signaling pathway	KEGG PATHWAY	bta04010	6	292	0.0337061	0.24672	CRKL|HSPB1|HRAS|RRAS|IRAK4|TAOK3
	Parkinson disease	KEGG PATHWAY	bta05012	4	150	0.0358584	0.24672	ATP5F1E|ATP8|COX8B|NDUFB10
	mTOR signaling pathway	KEGG PATHWAY	bta04150	4	154	0.038817	0.24672	HRAS|CAB39|RICTOR|PRKAA1
	Fc gamma R-mediated phagocytosis	KEGG PATHWAY	bta04666	3	94	0.0433729	0.24672	LIMK2|SPHK2|CRKL
	Human immunodeficiency virus 1 infection	KEGG PATHWAY	bta05170	5	234	0.0441128	0.24672	LIMK2|CASP8|HRAS|IRAK4|CRKL
	Herpes simplex virus 1 infection	KEGG PATHWAY	bta05168	7	405	0.0493373	0.24672	ZNF182|ZNF624|ZNF10|CASP8|TLR3|ZNF268|IRAK4
	Hepatitis B	KEGG PATHWAY	bta05161	4	172	0.0538085	0.24672	TLR3|HRAS|CASP8|IRAK4
	Glucagon signaling pathway	KEGG PATHWAY	bta04922	3	104	0.0551411	0.24672	SIRT1|PRKAA1|G6PC3
	C-type lectin receptor signaling pathway	KEGG PATHWAY	bta04625	3	106	0.0576597	0.24672	RRAS|HRAS|CASP8
	Influenza A	KEGG PATHWAY	bta05164	4	178	0.0594119	0.24672	TLR3|NXT1|CASP8|IRAK4
	Arginine and proline metabolism	KEGG PATHWAY	bta00330	2	48	0.0610659	0.24672	PYCR3|GAMT
	Axon guidance	KEGG PATHWAY	bta04360	4	180	0.0613462	0.24672	RRAS|LIMK2|HRAS|RGMA
	N-Glycan biosynthesis	KEGG PATHWAY	bta00510	2	51	0.0676408	0.24672	ALG3|ALG12
	Neurotrophin signaling pathway	KEGG PATHWAY	bta04722	3	122	0.079685	0.24672	HRAS|IRAK4|CRKL
	Lysosome	KEGG PATHWAY	bta04142	3	123	0.0811677	0.24672	GNPTAB|IDUA|CLTB
	Proteoglycans in cancer	KEGG PATHWAY	bta05205	4	202	0.0847672	0.24672	RRAS|GPC1|HRAS|NUDT16L1
	Central carbon metabolism in cancer	KEGG PATHWAY	bta05230	2	65	0.101031	0.252684	SLC1A5|HRAS
	Mitophagy - animal	KEGG PATHWAY	bta04137	2	66	0.103564	0.253848	RRAS|HRAS
	Renal cell carcinoma	KEGG PATHWAY	bta05211	2	71	0.116482	0.260701	HRAS|CRKL
	Fluid shear stress and atherosclerosis	KEGG PATHWAY	bta05418	3	145	0.116629	0.260701	GPC1|MEF2A|PRKAA1
	Bacterial invasion of epithelial cells	KEGG PATHWAY	bta05100	2	74	0.124418	0.267839	CRKL|CLTB
	Phospholipase D signaling pathway	KEGG PATHWAY	bta04072	3	152	0.128949	0.26933	RRAS|SPHK2|HRAS
	Chronic myeloid leukemia	KEGG PATHWAY	bta05220	2	76	0.12978	0.270387	HRAS|CRKL
	p53 signaling pathway	KEGG PATHWAY	bta04115	2	77	0.13248	0.270387	SESN1|CASP8
	Primary bile acid biosynthesis	KEGG PATHWAY	bta00120	1	17	0.135008	0.270387	ACOT8
	Human cytomegalovirus infection	KEGG PATHWAY	bta05163	4	245	0.140943	0.271901	CASP8|HRAS|AKAP13|CRKL
	Hepatitis C	KEGG PATHWAY	bta05160	3	164	0.151069	0.282027	TLR3|HRAS|CASP8
	Peroxisome	KEGG PATHWAY	bta04146	2	84	0.151723	0.282353	DECR2|ACOT8
	ErbB signaling pathway	KEGG PATHWAY	bta04012	2	85	0.154516	0.282563	HRAS|CRKL
	Cellular senescence	KEGG PATHWAY	bta04218	3	166	0.154868	0.282563	RRAS|SIRT1|HRAS
	Glycosaminoglycan degradation	KEGG PATHWAY	bta00531	1	22	0.169177	0.293074	IDUA
	IL-17 signaling pathway	KEGG PATHWAY	bta04657	2	91	0.17147	0.296175	IL17RC|CASP8
	Mannose type O-glycan biosynthesis	KEGG PATHWAY	bta00515	1	23	0.175847	0.298915	POMGNT2
	MicroRNAs in cancer	KEGG PATHWAY	bta05206	4	270	0.178909	0.303681	SIRT1|HRAS|CRKL|IRS2
	Glycosaminoglycan biosynthesis - heparan sulfate / heparin	KEGG PATHWAY	bta00534	1	24	0.182465	0.305752	NDST1
	Phosphatidylinositol signaling system	KEGG PATHWAY	bta04070	2	99	0.194512	0.319041	PPIP5K2|PI4K2B
	Glycosylphosphatidylinositol (GPI)-anchor biosynthesis	KEGG PATHWAY	bta00563	1	26	0.195541	0.319041	PIGX
	Melanogenesis	KEGG PATHWAY	bta04916	2	102	0.203253	0.324434	HRAS|POMC
	Pentose phosphate pathway	KEGG PATHWAY	bta00030	1	28	0.20841	0.327342	PGLS
	Parathyroid hormone synthesis, secretion and action	KEGG PATHWAY	bta04928	2	104	0.209106	0.327562	MEF2A|AKAP13
	Hippo signaling pathway - multiple species	KEGG PATHWAY	bta04392	1	29	0.214767	0.328992	WTIP
	Tuberculosis	KEGG PATHWAY	bta05152	3	198	0.219132	0.333877	SPHK2|CASP8|IRAK4
	Galactose metabolism	KEGG PATHWAY	bta00052	1	31	0.227329	0.33855	G6PC3
	Circadian rhythm	KEGG PATHWAY	bta04710	1	31	0.227329	0.33855	PRKAA1
	Nicotinate and nicotinamide metabolism	KEGG PATHWAY	bta00760	1	32	0.233534	0.345607	NT5C
	Starch and sucrose metabolism	KEGG PATHWAY	bta00500	1	32	0.233534	0.345607	G6PC3
	Toxoplasmosis	KEGG PATHWAY	bta05145	2	113	0.235624	0.347826	CASP8|IRAK4
	Kaposi sarcoma-associated herpesvirus infection	KEGG PATHWAY	bta05167	3	206	0.235994	0.347936	TLR3|HRAS|CASP8
	Autophagy - other	KEGG PATHWAY	bta04136	1	33	0.239691	0.349883	ATG4B
	Chagas disease (American trypanosomiasis)	KEGG PATHWAY	bta05142	2	116	0.24451	0.353109	CASP8|IRAK4
	Fructose and mannose metabolism	KEGG PATHWAY	bta00051	1	34	0.245797	0.353109	FPGT
	Apoptosis - multiple species	KEGG PATHWAY	bta04215	1	34	0.245797	0.353109	CASP8
	Sphingolipid signaling pathway	KEGG PATHWAY	bta04071	2	120	0.256378	0.360766	SPHK2|HRAS
	Thyroid cancer	KEGG PATHWAY	bta05216	1	40	0.281427	0.381936	HRAS
	Carbohydrate digestion and absorption	KEGG PATHWAY	bta04973	1	40	0.281427	0.381936	G6PC3
	Yersinia infection	KEGG PATHWAY	bta05135	2	131	0.289028	0.390901	IRAK4|CRKL
	Homologous recombination	KEGG PATHWAY	bta03440	1	42	0.292927	0.392568	PALB2
	Bladder cancer	KEGG PATHWAY	bta05219	1	43	0.298608	0.394792	HRAS
	Glycine, serine and threonine metabolism	KEGG PATHWAY	bta00260	1	43	0.298608	0.394792	GAMT
	Purine metabolism	KEGG PATHWAY	bta00230	2	135	0.300871	0.397339	NT5C|NME2
	Estrogen signaling pathway	KEGG PATHWAY	bta04915	2	138	0.309732	0.405088	HRAS|POMC
	Viral carcinogenesis	KEGG PATHWAY	bta05203	3	241	0.31173	0.407115	HDAC10|HRAS|CASP8
	Signaling pathways regulating pluripotency of stem cells	KEGG PATHWAY	bta04550	2	139	0.312681	0.407905	SMARCAD1|HRAS
	Type II diabetes mellitus	KEGG PATHWAY	bta04930	1	46	0.31538	0.408133	IRS2
	Endocrine and other factor-regulated calcium reabsorption	KEGG PATHWAY	bta04961	1	46	0.31538	0.408133	CLTB
	Hedgehog signaling pathway	KEGG PATHWAY	bta04340	1	47	0.320881	0.412211	CSNK1G2
	Apoptosis	KEGG PATHWAY	bta04210	2	142	0.321511	0.412571	HRAS|CASP8
	Sphingolipid metabolism	KEGG PATHWAY	bta00600	1	49	0.331752	0.423406	SPHK2
	Amino sugar and nucleotide sugar metabolism	KEGG PATHWAY	bta00520	1	50	0.337123	0.427022	FPGT
	Fanconi anemia pathway	KEGG PATHWAY	bta03460	1	52	0.347735	0.433932	PALB2
	Measles	KEGG PATHWAY	bta05162	2	152	0.350723	0.436274	CASP8|IRAK4
	Oxytocin signaling pathway	KEGG PATHWAY	bta04921	2	152	0.350723	0.436274	HRAS|PRKAA1
	Retrograde endocannabinoid signaling	KEGG PATHWAY	bta04723	2	152	0.350723	0.436274	NAPEPLD|NDUFB10
	Legionellosis	KEGG PATHWAY	bta05134	1	56	0.368454	0.450716	CASP8
	Regulation of lipolysis in adipocytes	KEGG PATHWAY	bta04923	1	58	0.378567	0.458327	IRS2
	Endometrial cancer	KEGG PATHWAY	bta05213	1	59	0.383563	0.462474	HRAS
	RNA transport	KEGG PATHWAY	bta03013	2	164	0.385189	0.46396	FMR1|NXT1
	Long-term depression	KEGG PATHWAY	bta04730	1	60	0.388518	0.467015	HRAS
	cGMP-PKG signaling pathway	KEGG PATHWAY	bta04022	2	169	0.39932	0.477562	MEF2A|IRS2
	Drug metabolism - cytochrome P450	KEGG PATHWAY	bta00982	1	63	0.403149	0.480645	FMO5
	Glycolysis / Gluconeogenesis	KEGG PATHWAY	bta00010	1	64	0.407948	0.483463	G6PC3
	Cortisol synthesis and secretion	KEGG PATHWAY	bta04927	1	65	0.412708	0.485685	POMC
	Acute myeloid leukemia	KEGG PATHWAY	bta05221	1	66	0.417431	0.490263	HRAS
	Necroptosis	KEGG PATHWAY	bta04217	2	177	0.421608	0.493305	TLR3|CASP8
	Amphetamine addiction	KEGG PATHWAY	bta05031	1	67	0.422115	0.493305	SIRT1
	Non-small cell lung cancer	KEGG PATHWAY	bta05223	1	67	0.422115	0.493305	HRAS
	Long-term potentiation	KEGG PATHWAY	bta04720	1	69	0.431372	0.500647	HRAS
	Adherens junction	KEGG PATHWAY	bta04520	1	69	0.431372	0.500647	FARP2
	NOD-like receptor signaling pathway	KEGG PATHWAY	bta04621	2	181	0.432593	0.50157	CASP8|IRAK4
	Fc epsilon RI signaling pathway	KEGG PATHWAY	bta04664	1	70	0.435945	0.504463	HRAS
	Melanoma	KEGG PATHWAY	bta05218	1	73	0.449445	0.517038	HRAS
	Inositol phosphate metabolism	KEGG PATHWAY	bta00562	1	73	0.449445	0.517038	PI4K2B
	Biosynthesis of amino acids	KEGG PATHWAY	bta01230	1	73	0.449445	0.517038	PYCR3
	Chemokine signaling pathway	KEGG PATHWAY	bta04062	2	189	0.454225	0.519997	HRAS|CRKL
	Leishmaniasis	KEGG PATHWAY	bta05140	1	76	0.462624	0.523005	IRAK4
	Viral myocarditis	KEGG PATHWAY	bta05416	1	76	0.462624	0.523005	CASP8
	Drug metabolism - other enzymes	KEGG PATHWAY	bta00983	1	76	0.462624	0.523005	NME2
	Pertussis	KEGG PATHWAY	bta05133	1	77	0.466947	0.526376	IRAK4
	Glioma	KEGG PATHWAY	bta05214	1	77	0.466947	0.526376	HRAS
	Synaptic vesicle cycle	KEGG PATHWAY	bta04721	1	78	0.471235	0.529184	CLTB
	Platinum drug resistance	KEGG PATHWAY	bta01524	1	78	0.471235	0.529184	CASP8
	Focal adhesion	KEGG PATHWAY	bta04510	2	198	0.477989	0.534622	HRAS|CRKL
	EGFR tyrosine kinase inhibitor resistance	KEGG PATHWAY	bta01521	1	80	0.479708	0.534622	HRAS
	Jak-STAT signaling pathway	KEGG PATHWAY	bta04630	2	202	0.488347	0.541179	HRAS|CTF1
	Prolactin signaling pathway	KEGG PATHWAY	bta04917	1	83	0.492165	0.542348	HRAS
	Ribosome biogenesis in eukaryotes	KEGG PATHWAY	bta03008	1	83	0.492165	0.542348	NXT1
	Salmonella infection	KEGG PATHWAY	bta05132	1	85	0.500304	0.549262	PFN1
	B cell receptor signaling pathway	KEGG PATHWAY	bta04662	1	86	0.504325	0.553161	HRAS
	Colorectal cancer	KEGG PATHWAY	bta05210	1	89	0.516195	0.563557	HRAS
	Cardiac muscle contraction	KEGG PATHWAY	bta04260	1	90	0.520089	0.566233	COX8B
	Gap junction	KEGG PATHWAY	bta04540	1	90	0.520089	0.566233	HRAS
	Hypertrophic cardiomyopathy (HCM)	KEGG PATHWAY	bta05410	1	92	0.527782	0.572493	PRKAA1
	Human papillomavirus infection	KEGG PATHWAY	bta05165	3	345	0.53051	0.5745	TLR3|HRAS|CASP8
	GnRH signaling pathway	KEGG PATHWAY	bta04912	1	93	0.531583	0.5745	HRAS
	TGF-beta signaling pathway	KEGG PATHWAY	bta04350	1	93	0.531583	0.5745	RGMA
	PD-L1 expression and PD-1 checkpoint pathway in cancer	KEGG PATHWAY	bta05235	1	93	0.531583	0.5745	HRAS
	Endocrine resistance	KEGG PATHWAY	bta01522	1	94	0.535353	0.577514	HRAS
	Prostate cancer	KEGG PATHWAY	bta05215	1	95	0.539093	0.579956	HRAS
	mRNA surveillance pathway	KEGG PATHWAY	bta03015	1	95	0.539093	0.579956	NXT1
	Aldosterone synthesis and secretion	KEGG PATHWAY	bta04925	1	96	0.542803	0.583053	POMC
	Alcoholism	KEGG PATHWAY	bta05034	2	224	0.542962	0.583053	HDAC10|HRAS
	Epstein-Barr virus infection	KEGG PATHWAY	bta05169	2	228	0.55245	0.592162	CASP8|IRAK4
	cAMP signaling pathway	KEGG PATHWAY	bta04024	2	228	0.55245	0.592162	RRAS|POMC
	Amoebiasis	KEGG PATHWAY	bta05146	1	100	0.557348	0.595786	HSPB1
	Choline metabolism in cancer	KEGG PATHWAY	bta05231	1	100	0.557348	0.595786	HRAS
	NF-kappa B signaling pathway	KEGG PATHWAY	bta04064	1	102	0.564446	0.601736	IRAK4
	RIG-I-like receptor signaling pathway	KEGG PATHWAY	bta04622	1	102	0.564446	0.601736	CASP8
	Glycerophospholipid metabolism	KEGG PATHWAY	bta00564	1	103	0.567953	0.603835	MBOAT7
	AGE-RAGE signaling pathway in diabetic complications	KEGG PATHWAY	bta04933	1	103	0.567953	0.603835	HRAS
	T cell receptor signaling pathway	KEGG PATHWAY	bta04660	1	107	0.581701	0.616227	HRAS
	PI3K-Akt signaling pathway	KEGG PATHWAY	bta04151	3	373	0.582886	0.616927	HRAS|PRKAA1|G6PC3
	Ras signaling pathway	KEGG PATHWAY	bta04014	2	242	0.584557	0.618127	RRAS|HRAS
	Carbon metabolism	KEGG PATHWAY	bta01200	1	113	0.601511	0.633226	PGLS
	Protein digestion and absorption	KEGG PATHWAY	bta04974	1	113	0.601511	0.633226	SLC1A5
	Cholinergic synapse	KEGG PATHWAY	bta04725	1	114	0.60472	0.635469	HRAS
	Serotonergic synapse	KEGG PATHWAY	bta04726	1	116	0.611062	0.639333	HRAS
	TNF signaling pathway	KEGG PATHWAY	bta04668	1	118	0.617303	0.644095	CASP8
	Thyroid hormone signaling pathway	KEGG PATHWAY	bta04919	1	118	0.617303	0.644095	HRAS
	Cell cycle	KEGG PATHWAY	bta04110	1	123	0.632472	0.658755	ORC2
	Natural killer cell mediated cytotoxicity	KEGG PATHWAY	bta04650	1	131	0.655507	0.679144	HRAS
	Relaxin signaling pathway	KEGG PATHWAY	bta04926	1	132	0.658283	0.680823	HRAS
	Spliceosome	KEGG PATHWAY	bta03040	1	133	0.661037	0.683072	SF3B1
	Ubiquitin mediated proteolysis	KEGG PATHWAY	bta04120	1	140	0.679707	0.70052	UBE2S
	Breast cancer	KEGG PATHWAY	bta05224	1	150	0.704615	0.72429	HRAS
	Hippo signaling pathway	KEGG PATHWAY	bta04390	1	151	0.706997	0.726105	WTIP
	Gastric cancer	KEGG PATHWAY	bta05226	1	153	0.711704	0.730223	HRAS
	Cushing syndrome	KEGG PATHWAY	bta04934	1	156	0.718624	0.735481	POMC
	Cytokine-cytokine receptor interaction	KEGG PATHWAY	bta04060	2	323	0.737009	0.75299	IL17RC|CTF1
	Protein processing in endoplasmic reticulum	KEGG PATHWAY	bta04141	1	165	0.738406	0.75311	HSPBP1
	Hepatocellular carcinoma	KEGG PATHWAY	bta05225	1	174	0.756803	0.769874	HRAS
	Tight junction	KEGG PATHWAY	bta04530	1	178	0.764561	0.777095	PRKAA1
	Transcriptional misregulation in cancer	KEGG PATHWAY	bta05202	1	188	0.782893	0.795041	MLLT1
	Calcium signaling pathway	KEGG PATHWAY	bta04020	1	203	0.80776	0.816074	SPHK2
	Pathways in cancer	KEGG PATHWAY	bta05200	3	539	0.812464	0.81942	HRAS|CASP8|CRKL
	Human T-cell leukemia virus 1 infection	KEGG PATHWAY	bta05166	1	234	0.850524	0.855608	HRAS
	Neuroactive ligand-receptor interaction	KEGG PATHWAY	bta04080	1	363	0.947688	0.950917	POMC
