# Supplementary material for: Identification of the hub genes related to adipose tissue metabolism of bovine
Source: Front Vet Sci. 2022 Nov 9;9:1014286. doi: 10.3389/fvets.2022.1014286 (PMC9682410; doi:10.3389/fvets.2022.1014286)
Supplement: Supplementary file 4 [file Table_4.XLSX]

## Sheet: Sheet1
TableS4 gene significance (GS) and module membership (MM) values in three modules
probes	moduleColor	GS.c(0, 0, 0, 0, 0, 0, 1, 1, 0, 0, 0, 0, 0, 0, 0, 0, 0, 0, 1, 1, 0, 0, 0, 0, 0, 0, 0, 0, 0, 0, 0, 0, 0, 0, 1, 1, 0, 0, 0, 0, 0, 0, 0, 0, 0, 0, 0, 0)	p.GS.c(0, 0, 0, 0, 0, 0, 1, 1, 0, 0, 0, 0, 0, 0, 0, 0, 0, 0, 1, 1, 0, 0, 0, 0, 0, 0, 0, 0, 0, 0, 0, 0, 0, 0, 1, 1, 0, 0, 0, 0, 0, 0, 0, 0, 0, 0, 0, 0)	GS.c(1, 1, 0, 0, 0, 0, 0, 0, 0, 0, 0, 0, 0, 0, 0, 0, 1, 1, 0, 0, 0, 0, 0, 0, 0, 0, 0, 0, 0, 0, 0, 0, 1, 1, 0, 0, 0, 0, 0, 0, 0, 0, 0, 0, 0, 0, 0, 0)	p.GS.c(1, 1, 0, 0, 0, 0, 0, 0, 0, 0, 0, 0, 0, 0, 0, 0, 1, 1, 0, 0, 0, 0, 0, 0, 0, 0, 0, 0, 0, 0, 0, 0, 1, 1, 0, 0, 0, 0, 0, 0, 0, 0, 0, 0, 0, 0, 0, 0)	GS.c(0, 0, 0, 0, 1, 1, 0, 0, 0, 0, 0, 0, 0, 0, 0, 0, 0, 0, 0, 0, 0, 0, 1, 1, 0, 0, 0, 0, 0, 0, 0, 0, 0, 0, 0, 0, 0, 0, 1, 1, 0, 0, 0, 0, 0, 0, 0, 0)	p.GS.c(0, 0, 0, 0, 1, 1, 0, 0, 0, 0, 0, 0, 0, 0, 0, 0, 0, 0, 0, 0, 0, 0, 1, 1, 0, 0, 0, 0, 0, 0, 0, 0, 0, 0, 0, 0, 0, 0, 1, 1, 0, 0, 0, 0, 0, 0, 0, 0)	GS.c(0, 0, 1, 1, 0, 0, 0, 0, 0, 0, 0, 0, 0, 0, 0, 0, 0, 0, 0, 0, 1, 1, 0, 0, 0, 0, 0, 0, 0, 0, 0, 0, 0, 0, 0, 0, 0, 0, 0, 0, 0, 0, 0, 0, 0, 0, 0, 0)	p.GS.c(0, 0, 1, 1, 0, 0, 0, 0, 0, 0, 0, 0, 0, 0, 0, 0, 0, 0, 0, 0, 1, 1, 0, 0, 0, 0, 0, 0, 0, 0, 0, 0, 0, 0, 0, 0, 0, 0, 0, 0, 0, 0, 0, 0, 0, 0, 0, 0)	GS.c(0, 0, 0, 0, 0, 0, 0, 0, 0, 0, 0, 0, 0, 0, 1, 1, 0, 0, 0, 0, 0, 0, 0, 0, 0, 0, 1, 1, 0, 0, 0, 0, 0, 0, 0, 0, 0, 0, 0, 0, 0, 0, 1, 1, 0, 0, 0, 0)	p.GS.c(0, 0, 0, 0, 0, 0, 0, 0, 0, 0, 0, 0, 0, 0, 1, 1, 0, 0, 0, 0, 0, 0, 0, 0, 0, 0, 1, 1, 0, 0, 0, 0, 0, 0, 0, 0, 0, 0, 0, 0, 0, 0, 1, 1, 0, 0, 0, 0)	GS.c(0, 0, 0, 0, 0, 0, 0, 0, 0, 0, 0, 0, 1, 1, 0, 0, 0, 0, 0, 0, 0, 0, 0, 0, 1, 1, 0, 0, 0, 0, 0, 0, 0, 0, 0, 0, 0, 0, 0, 0, 1, 1, 0, 0, 0, 0, 0, 0)	p.GS.c(0, 0, 0, 0, 0, 0, 0, 0, 0, 0, 0, 0, 1, 1, 0, 0, 0, 0, 0, 0, 0, 0, 0, 0, 1, 1, 0, 0, 0, 0, 0, 0, 0, 0, 0, 0, 0, 0, 0, 0, 1, 1, 0, 0, 0, 0, 0, 0)	GS.c(0, 0, 0, 0, 0, 0, 0, 0, 1, 1, 0, 0, 0, 0, 0, 0, 0, 0, 0, 0, 0, 0, 0, 0, 0, 0, 0, 0, 0, 0, 1, 1, 0, 0, 0, 0, 0, 0, 0, 0, 0, 0, 0, 0, 0, 0, 1, 1)	p.GS.c(0, 0, 0, 0, 0, 0, 0, 0, 1, 1, 0, 0, 0, 0, 0, 0, 0, 0, 0, 0, 0, 0, 0, 0, 0, 0, 0, 0, 0, 0, 1, 1, 0, 0, 0, 0, 0, 0, 0, 0, 0, 0, 0, 0, 0, 0, 1, 1)	GS.c(0, 0, 0, 0, 0, 0, 0, 0, 0, 0, 1, 1, 0, 0, 0, 0, 0, 0, 0, 0, 0, 0, 0, 0, 0, 0, 0, 0, 1, 1, 0, 0, 0, 0, 0, 0, 0, 0, 0, 0, 0, 0, 0, 0, 1, 1, 0, 0)	p.GS.c(0, 0, 0, 0, 0, 0, 0, 0, 0, 0, 1, 1, 0, 0, 0, 0, 0, 0, 0, 0, 0, 0, 0, 0, 0, 0, 0, 0, 1, 1, 0, 0, 0, 0, 0, 0, 0, 0, 0, 0, 0, 0, 0, 0, 1, 1, 0, 0)	MMblue	p.MMblue	MMgrey60	p.MMgrey60	MMred	p.MMred	MMcyan	p.MMcyan	MMpink	p.MMpink	MMlightgreen	p.MMlightgreen	MMsalmon	p.MMsalmon	MMroyalblue	p.MMroyalblue	MMblack	p.MMblack	MMgreenyellow	p.MMgreenyellow	MMlightyellow	p.MMlightyellow	MMmagenta	p.MMmagenta	MMbrown	p.MMbrown	MMgreen	p.MMgreen	MMgrey	p.MMgrey
RPUSD1	grey60	0.36431	0.0109081	-0.0617021	0.676961	0.150032	0.30876	-0.188743	0.198876	0.0868651	0.557159	-0.0180805	0.90292	-0.255072	0.0801737	-0.121943	0.408996	-0.452709	0.0012345	-0.711467	1.44409e-08	-0.125338	0.395975	0.260978	0.0731909	0.57135	2.22274e-05	0.0492948	0.739343	-0.339607	0.0182008	0.190538	0.194558	0.188757	0.198842	0.0313593	0.832428	-0.196983	0.17961	0.70696	1.95262e-08	0.556738	3.9665e-05	0.108693	0.462107	-0.181746	0.216344
CLHC1	grey60	-0.396027	0.00533043	0.136728	0.354096	-0.206533	0.159006	-0.0476651	0.747671	0.248785	0.0881711	0.160691	0.275246	0.117426	0.426694	0.0273073	0.853827	0.15686	0.287003	0.73373	2.97986e-09	-0.0560108	0.70534	-0.233723	0.109859	-0.55673	3.96787e-05	0.274646	0.0588712	0.717238	9.73087e-09	0.165506	0.260924	-0.00873053	0.953037	0.151292	0.304668	-0.0389524	0.792662	-0.61911	2.72045e-06	-0.575607	1.86785e-05	-0.0864701	0.55896	0.203531	0.165288
EPS8	grey60	-0.101369	0.492988	0.0192906	0.896457	-0.0173312	0.906925	-0.150969	0.305712	-0.0215901	0.884194	-0.114323	0.439097	0.133978	0.36395	0.299387	0.0387135	0.511248	0.000204473	0.762142	3.11975e-10	0.213084	0.14591	-0.0747248	0.613721	-0.323493	0.0249077	-0.0923442	0.532463	0.315619	0.0288722	-0.110476	0.454753	-0.0596138	0.687325	0.0496587	0.737487	-0.131944	0.371345	-0.659412	3.45287e-07	-0.703862	2.39492e-08	-0.383204	0.0071793	0.206251	0.159589
SSPN	grey60	-0.266777	0.0668113	0.0373809	0.800853	0.0143618	0.922819	-0.0236055	0.873468	0.13266	0.368732	-0.177389	0.227746	0.0286803	0.846564	0.307386	0.033566	0.59663	7.62566e-06	0.78382	4.46984e-11	0.0305624	0.836628	-0.242793	0.0963593	-0.372176	0.00919118	0.000169407	0.999088	0.213155	0.145772	-0.0584456	0.693148	-0.208184	0.155627	0.0804797	0.586603	-0.269506	0.0639664	-0.462643	0.000930172	-0.529205	0.000110047	-0.217468	0.137602	0.175342	0.233245
SKAP1	grey60	-0.049965	0.735926	0.237997	0.103327	-0.114198	0.439602	-0.257851	0.0768257	0.277286	0.0563842	0.166748	0.257313	-0.191899	0.19133	-0.027416	0.853251	0.341997	0.0173501	0.501832	0.000279155	-0.0643076	0.664113	-0.100527	0.496606	-0.279047	0.0547724	-0.192676	0.189506	0.271001	0.0624494	0.0510452	0.73043	-0.142042	0.335521	-0.098383	0.50588	-0.170045	0.247889	-0.396074	0.00532453	-0.35658	0.0128566	-0.0726884	0.623444	0.156203	0.289052
INTS1	grey60	0.279104	0.0547209	-0.0893629	0.545834	0.108364	0.463471	0.237121	0.104642	-0.142116	0.335268	-0.00270425	0.985446	-0.197966	0.177404	-0.197862	0.177637	-0.543452	6.56293e-05	-0.764741	2.49857e-10	-0.216308	0.139764	0.281044	0.0529899	0.643037	8.28251e-07	0.0460357	0.756027	-0.415983	0.00327584	0.0805332	0.586354	0.26161	0.0724728	0.222265	0.128921	-0.0469498	0.751336	0.759444	3.91655e-10	0.60991	4.18798e-06	0.0734002	0.620038	0.0254259	0.863799
RRP9	grey60	0.452715	0.00123428	0.017037	0.908499	0.0537662	0.716645	0.0797548	0.589989	-0.0542237	0.714336	-0.156386	0.288479	-0.215566	0.141161	-0.124572	0.398889	-0.379233	0.00785475	-0.814125	1.96995e-12	-0.0577798	0.696474	0.356212	0.0129564	0.56821	2.52315e-05	-0.104789	0.478438	-0.483035	0.000506244	-0.0180649	0.903003	0.141286	0.338126	-0.209713	0.152546	0.0756249	0.609445	0.57752	1.72601e-05	0.534536	9.09418e-05	0.089214	0.546506	-0.261683	0.0723899
GUSB	grey60	0.202304	0.167905	-0.148397	0.314121	0.109461	0.458931	0.0291823	0.843911	-0.137277	0.352149	0.146495	0.320432	0.0294094	0.842712	-0.308835	0.032697	-0.282968	0.0513176	-0.660992	3.16434e-07	0.341904	0.0173829	0.243242	0.0957262	0.328204	0.0227616	-0.209789	0.152392	-0.468724	0.000778901	-0.233143	0.110768	0.0840311	0.570141	-0.191608	0.192018	0.116652	0.42977	0.290456	0.0452092	0.375997	0.00844502	0.0601115	0.68485	-0.46712	0.000816482
MSL2	grey60	-0.247427	0.0899781	0.0847571	0.566802	0.0291036	0.844327	-0.0155308	0.916558	0.0434685	0.769248	-0.105734	0.474457	0.0567783	0.701489	0.184416	0.209556	0.607814	4.61163e-06	0.727102	4.84397e-09	0.227118	0.120564	-0.411028	0.00370688	-0.447439	0.00142961	-0.102294	0.489032	0.162778	0.268975	-0.151231	0.304865	-0.249971	0.0866176	-0.0108926	0.941425	-0.0843861	0.568507	-0.56417	2.96456e-05	-0.550358	5.06501e-05	-0.172853	0.24005	0.0160259	0.913908
IQGAP2	grey60	-0.281417	0.0526619	-0.1651	0.262112	-0.122992	0.404946	-0.0471254	0.750436	0.351728	0.0142261	-0.0580936	0.694906	0.225547	0.123223	0.134132	0.363394	0.604059	5.47164e-06	0.733485	3.03454e-09	0.0902523	0.541828	-0.361957	0.0114725	-0.596657	7.61663e-06	-0.114344	0.439013	0.270915	0.0625358	-0.165028	0.262324	-0.316339	0.0284891	-0.120587	0.414265	-0.0577549	0.696599	-0.634024	1.31182e-06	-0.494716	0.00035113	-0.0187884	0.899139	0.0823615	0.577853
ATP1A1	grey60	0.06792	0.646457	-0.241277	0.0985226	-0.0381285	0.796953	0.286825	0.048093	0.0915451	0.536031	0.110529	0.454535	0.143713	0.32981	-0.364357	0.0108971	-0.293983	0.0425452	-0.497369	0.00032254	0.162052	0.271147	0.138366	0.348307	0.235622	0.106919	-0.160602	0.275515	-0.25336	0.0822932	-0.150077	0.308614	0.122805	0.405664	-0.052389	0.723611	0.191209	0.192963	0.249502	0.0872295	0.238391	0.102742	0.00208383	0.988785	-0.388421	0.00636902
RALGAPA1	grey60	-0.24953	0.087193	0.0369052	0.803336	0.0463395	0.754467	-0.141031	0.339009	-0.00426952	0.977024	-0.0232166	0.875536	0.0725947	0.623893	0.212443	0.147154	0.519898	0.000152373	0.921059	1.82695e-20	-0.0399184	0.787637	-0.419411	0.00300409	-0.591609	9.4992e-06	0.00217054	0.988318	0.436987	0.00189965	-0.0268165	0.856426	-0.214332	0.143507	0.115414	0.434713	-0.187588	0.201686	-0.621365	2.4423e-06	-0.599459	6.72679e-06	-0.116956	0.428559	0.258964	0.0755163
LIN7C	grey60	-0.327799	0.0229398	0.153963	0.296108	-0.268083	0.0654379	0.0591854	0.689458	0.0397896	0.788307	-0.0254797	0.863514	0.232654	0.11154	0.208365	0.15526	0.594982	8.19904e-06	0.635225	1.23488e-06	-0.0378705	0.798299	-0.273138	0.060331	-0.634082	1.30795e-06	-0.00435393	0.97657	0.134898	0.360638	-0.326259	0.0236278	-0.418369	0.0030845	-0.417171	0.00317932	-0.0808914	0.584684	-0.688924	6.18703e-08	-0.412911	0.00353759	0.0893177	0.546038	-0.0919328	0.534298
PDE4DIP	grey60	-0.0986789	0.504595	0.0056147	0.969788	-0.110683	0.453903	-0.0257419	0.862123	0.20881	0.154359	-0.00114196	0.993854	-0.138605	0.347464	0.0482305	0.744778	0.251006	0.0852784	0.629521	1.64157e-06	-0.0665155	0.653299	-0.460908	0.000977918	-0.315299	0.0290442	0.39197	0.00586438	0.329672	0.0221253	0.0266757	0.857172	-0.0248309	0.866957	0.392561	0.00578378	-0.354196	0.0135148	-0.272251	0.0612038	-0.438572	0.00182053	-0.176014	0.23143	0.0503422	0.734005
WIPF1	grey60	-0.29792	0.0397248	-0.0901562	0.54226	-0.0846242	0.567412	-0.0429177	0.772093	0.0905801	0.540355	0.0951605	0.519981	0.061439	0.678263	0.274767	0.0587553	0.304381	0.0354293	0.67085	1.81444e-07	0.261412	0.0726978	-0.200249	0.172358	-0.522868	0.000137485	0.159287	0.279518	0.497891	0.000317161	-0.0258301	0.861655	-0.0634577	0.668293	0.0313262	0.832602	0.0801063	0.588346	-0.695577	4.08276e-08	-0.596029	7.83036e-06	-0.136695	0.354216	0.149432	0.310719
B4GALT7	grey60	0.330881	0.0216126	-0.0439668	0.766676	0.0242419	0.870086	0.0869392	0.556822	-0.285669	0.0490414	0.0813245	0.582667	-0.0210375	0.887139	-0.203383	0.165601	-0.351851	0.0141899	-0.737655	2.2197e-09	-0.218924	0.134922	0.133995	0.363889	0.331628	0.0213009	-0.283083	0.051219	-0.538568	7.85566e-05	-0.126797	0.390456	-0.0347372	0.81468	-0.243926	0.0947675	-0.00983954	0.947079	0.576306	1.81477e-05	0.676026	1.34353e-07	0.32736	0.0231341	-0.304627	0.0352734
MARCKS	grey60	-0.0978092	0.508376	0.158811	0.280973	-0.104622	0.479143	-0.197356	0.178772	0.245035	0.0932293	0.0559678	0.705556	-0.014172	0.923836	-0.0517828	0.726684	0.395131	0.00544459	0.624874	2.06146e-06	-0.00156248	0.991591	-0.410803	0.00372765	-0.447566	0.00142462	0.0422614	0.775487	0.304146	0.0355782	-0.0375387	0.800029	-0.201397	0.16986	0.0104437	0.943835	-0.0548527	0.711165	-0.476331	0.00062091	-0.401428	0.00468586	0.0102527	0.94486	0.199154	0.174766
INSIG2	grey60	-0.242927	0.0961702	0.192472	0.189984	-0.305633	0.0346427	-0.11232	0.447212	0.152329	0.301325	-0.0576578	0.697084	0.116448	0.430583	0.113514	0.442364	0.458996	0.00103304	0.804203	5.80938e-12	-0.0938332	0.525845	-0.339517	0.0182335	-0.587599	1.12912e-05	-0.0321424	0.828306	0.42785	0.00241798	-0.0451406	0.760629	-0.21561	0.141078	-0.0557689	0.706555	-0.0371147	0.802242	-0.632185	1.43825e-06	-0.563381	3.05869e-05	-0.0781163	0.597675	0.0719026	0.627212
RRP12	grey60	0.206729	0.158603	-0.119899	0.416952	0.0856747	0.562595	0.195176	0.183715	-0.150455	0.307381	0.0673402	0.649278	-0.120148	0.415978	-0.11289	0.444893	-0.194644	0.184936	-0.680235	1.04759e-07	-0.00273641	0.985273	0.164814	0.262953	0.31117	0.0313358	-0.269099	0.0643841	-0.589725	1.03057e-05	-0.293169	0.0431488	-0.0870206	0.55645	-0.316801	0.0282459	0.0413928	0.779985	0.390002	0.0061397	0.54478	6.24673e-05	0.247105	0.0904106	-0.282892	0.0513828
TRPC1	grey60	-0.19702	0.179526	0.0615555	0.677687	-0.171139	0.244814	-0.227096	0.120602	0.0818765	0.580103	0.0507069	0.73215	0.135299	0.359198	0.335485	0.0197511	0.594305	8.44613e-06	0.690836	5.49664e-08	0.00534574	0.971234	-0.116187	0.431623	-0.445187	0.00152107	-0.00152061	0.991816	0.198092	0.177124	-0.224779	0.124539	-0.236046	0.106271	-0.214218	0.143726	-0.151703	0.303339	-0.676685	1.29255e-07	-0.562493	3.1678e-05	-0.166305	0.258599	0.0260754	0.860354
LUC7L3	grey60	-0.29664	0.0406245	0.195566	0.182824	-0.0550318	0.710263	-0.110107	0.45627	0.141826	0.336267	0.0203016	0.891062	-0.0247991	0.867126	0.113313	0.443179	0.264874	0.0688537	0.721032	7.46702e-09	0.0720477	0.626516	-0.196518	0.18066	-0.410154	0.00378795	0.0912844	0.537197	0.536998	8.31846e-05	0.0289367	0.845209	0.0161346	0.913326	0.134713	0.361302	-0.00885506	0.952368	-0.662665	2.88353e-07	-0.646086	7.06521e-07	-0.23799	0.103339	0.234468	0.108698
PPP1R21	grey60	-0.205649	0.160838	0.132875	0.36795	-0.220032	0.132909	-0.0123214	0.933758	0.0863537	0.559491	-0.0476613	0.747691	0.0699303	0.636713	0.224592	0.124862	0.492501	0.000376729	0.756483	5.01007e-10	-0.0491382	0.740142	-0.0844098	0.568398	-0.532323	9.84721e-05	-0.0731833	0.621075	0.405513	0.00424457	-0.0262491	0.859433	-0.21682	0.138808	-0.13975	0.34346	-0.211946	0.148125	-0.647981	6.39465e-07	-0.513287	0.000190911	-0.0741972	0.616234	0.264505	0.0692559
TCF12	grey60	-0.105714	0.474543	0.124589	0.398828	-0.0649176	0.661118	-0.155674	0.290709	0.0769654	0.603099	-0.0180817	0.902914	0.216489	0.139426	-0.0885185	0.54965	0.613752	3.50324e-06	0.787555	3.12728e-11	0.183789	0.211136	-0.431686	0.00218683	-0.587762	1.12125e-05	-0.0105577	0.943223	0.220675	0.131751	-0.28483	0.0497393	-0.291352	0.0445204	-0.129651	0.379788	0.0170904	0.908213	-0.728945	4.23782e-09	-0.619372	2.68661e-06	-0.132159	0.370559	-0.128774	0.383046
ZRANB2	grey60	-0.350195	0.0146837	0.133215	0.366716	-0.116104	0.431956	-0.049195	0.739851	0.049638	0.737592	-0.0551433	0.709702	0.194993	0.184136	0.177863	0.226485	0.789993	2.46737e-11	0.886655	5.13064e-17	-0.0369479	0.803113	-0.559481	3.56527e-05	-0.759423	3.92336e-10	-0.24889	0.0880335	0.0984042	0.505788	-0.428052	0.00240529	-0.52117	0.000145823	-0.234563	0.108551	-0.166328	0.25853	-0.72938	4.10561e-09	-0.469184	0.000768406	0.0937077	0.526401	0.0610858	0.680014
PDE1C	grey60	-0.213816	0.144497	-0.121841	0.409388	0.0844947	0.568008	0.0582328	0.69421	-0.115499	0.434372	0.0140345	0.924573	0.0874416	0.554535	0.228855	0.117676	0.42336	0.00271582	0.643529	8.07359e-07	-0.0480301	0.745803	-0.319368	0.0269237	-0.349896	0.0147744	-0.097928	0.507859	0.168264	0.25295	-0.105056	0.477312	-0.171866	0.242787	0.125865	0.393977	-0.257248	0.077542	-0.370328	0.00957223	-0.395561	0.00538952	-0.126349	0.392147	0.175764	0.232103
CAPN10	grey60	0.362909	0.0112413	0.0344107	0.816391	0.206947	0.158153	-0.0223617	0.880085	-0.058734	0.691709	-0.0121274	0.934798	-0.27031	0.0631468	-0.127937	0.386174	-0.546387	5.88269e-05	-0.806087	4.75346e-12	-0.164496	0.263886	0.387107	0.00656517	0.677179	1.2555e-07	0.0318021	0.830096	-0.302559	0.0365998	0.258824	0.0756795	0.277489	0.0561964	0.0589311	0.690725	0.0587145	0.691806	0.756021	5.20499e-10	0.612276	3.75296e-06	0.109587	0.458413	0.0537888	0.716531
SP1	grey60	-0.159146	0.279947	-0.139478	0.344409	-0.136973	0.353227	-0.0232362	0.875432	0.119437	0.418761	-0.024454	0.868959	0.176445	0.230271	0.182974	0.213204	0.558331	3.72879e-05	0.725176	5.56368e-09	0.0731263	0.621348	-0.516001	0.000174134	-0.371315	0.00936702	-0.0390454	0.792177	0.118033	0.424292	-0.148137	0.314979	-0.210328	0.151318	0.185172	0.20766	-0.234212	0.109096	-0.399996	0.00484968	-0.499432	0.000301779	-0.197056	0.179445	0.0251567	0.865228
MEOX2	grey60	-0.282398	0.0518084	0.222251	0.128947	0.104981	0.477629	0.00932904	0.949821	-0.00668745	0.964019	-0.0415762	0.779035	-0.158984	0.280443	0.0997669	0.499885	0.0227148	0.878206	0.541356	7.09189e-05	-0.201258	0.170163	-0.221482	0.13031	-0.349724	0.0148269	0.322862	0.0252078	0.552676	4.63731e-05	0.167209	0.255981	0.0435386	0.768886	0.325765	0.0238523	0.0472995	0.749543	-0.331354	0.0214148	-0.318513	0.0273581	-0.00800545	0.956933	0.503945	0.000260525
ZNF606	grey60	-0.270992	0.0624586	0.0359607	0.808273	-0.0388195	0.793353	-0.0239485	0.871645	0.0477347	0.747315	-0.0672308	0.649811	0.0509977	0.730671	0.274781	0.0587419	0.751714	7.39567e-10	0.791346	2.16043e-11	0.0263323	0.858992	-0.556379	4.02204e-05	-0.509047	0.00022009	-0.214975	0.142282	-0.0344242	0.816321	-0.362337	0.0113797	-0.428978	0.00234786	-0.0470799	0.750669	-0.339254	0.0183295	-0.498028	0.000315773	-0.422434	0.00278116	-0.035801	0.809109	0.085626	0.562818
THADA	grey60	-0.32796	0.0228687	0.0206282	0.889321	-0.0655151	0.65819	0.0273031	0.853849	0.0656457	0.657551	-0.0722542	0.625525	0.184178	0.210154	0.166938	0.256763	0.387354	0.00652802	0.678356	1.17125e-07	0.104826	0.478281	-0.298312	0.0394522	-0.447713	0.00141883	0.0603979	0.683427	0.345286	0.016235	-0.094221	0.524128	-0.100616	0.496225	0.154389	0.294758	-0.0504906	0.73325	-0.51689	0.000168933	-0.559124	3.6154e-05	-0.215083	0.142076	0.0259578	0.860978
ZNF454	grey60	-0.281778	0.0523466	0.0567191	0.701785	-0.180998	0.218273	-0.0864467	0.559067	0.281631	0.0524749	-0.0178683	0.904054	-0.0138696	0.925456	0.174999	0.234173	0.184412	0.209567	0.786345	3.5136e-11	-0.165585	0.260694	-0.270465	0.0629899	-0.426509	0.00250378	0.350665	0.0145422	0.686741	7.07409e-08	0.22661	0.121419	0.0680809	0.645675	0.398497	0.00502665	-0.198758	0.175643	-0.478079	0.00058895	-0.577776	1.70778e-05	-0.194825	0.184521	0.376383	0.00837276
FNBP1L	grey60	-0.23456	0.108555	0.158785	0.281054	-0.0570025	0.700365	-0.0855926	0.56297	0.0404452	0.784901	-0.158366	0.282344	0.119237	0.419545	0.19186	0.191422	0.586749	1.1709e-05	0.859999	4.9022e-15	-0.312831	0.0303965	-0.492961	0.000371281	-0.599562	6.69602e-06	-0.0271254	0.85479	0.320182	0.0265153	-0.116648	0.429785	-0.350031	0.0147336	0.00938157	0.949539	-0.0934853	0.527387	-0.523896	0.000132646	-0.41328	0.00350515	0.076384	0.605848	0.436867	0.00190573
ASPSCR1	grey60	0.285874	0.0488721	0.0204424	0.890312	-4.34645e-05	0.999766	0.162763	0.269021	-0.107015	0.469088	0.165106	0.262096	-0.267615	0.0659273	-0.228918	0.117572	-0.66742	2.20706e-07	-0.854582	1.10426e-14	0.0424607	0.774456	0.582039	1.42944e-05	0.630177	1.58914e-06	0.0601534	0.684641	-0.192699	0.189451	0.164757	0.263119	0.405958	0.00419882	0.0420032	0.776824	0.0912787	0.537223	0.536588	8.44331e-05	0.47243	0.000697898	-0.00565813	0.969554	-0.0507069	0.732149
NEK4	grey60	-0.212919	0.146229	0.119453	0.418698	-0.158373	0.282322	-0.0156171	0.916096	0.225784	0.12282	0.00579836	0.9688	-0.0211751	0.886405	0.0635414	0.667881	0.32072	0.0262482	0.847737	2.94365e-14	-0.0441922	0.765514	-0.18035	0.219954	-0.446917	0.00145037	0.180655	0.219162	0.62756	1.808e-06	0.12878	0.383026	0.00791736	0.957407	0.208948	0.154082	-0.16615	0.259047	-0.653363	4.79978e-07	-0.697323	3.65416e-08	-0.267083	0.0664869	0.325665	0.0238979
SEC61A1	grey60	0.344701	0.0164287	-0.0731119	0.621417	-0.153175	0.298619	0.308112	0.033128	-0.00424582	0.977151	0.109372	0.459299	-0.186803	0.203614	-0.297407	0.0400832	-0.394513	0.00552449	-0.637193	1.11783e-06	0.106927	0.469457	0.305643	0.0346362	0.572622	2.11066e-05	-0.0722541	0.625525	-0.37772	0.00812622	-0.012278	0.933991	0.283403	0.0509448	0.126357	0.392116	-0.138208	0.348863	0.482214	0.000519172	0.316152	0.0285885	-0.148814	0.312749	-0.302911	0.0363708
LRRC14	grey60	0.456434	0.00111128	-0.0687051	0.642645	0.086761	0.557633	0.145979	0.322159	-0.172846	0.24007	0.00714852	0.96154	-0.295767	0.0412472	-0.168845	0.251291	-0.491371	0.000390438	-0.869672	1.05306e-15	-0.09206	0.533731	0.326401	0.0235636	0.703188	2.50282e-08	-0.101144	0.493954	-0.521759	0.000142883	0.0974109	0.510113	0.206239	0.159614	0.052931	0.720867	-0.0174475	0.906304	0.802354	7.05856e-12	0.674593	1.46097e-07	0.0979679	0.507685	-0.0787681	0.594612
ADAM10	grey60	-0.308835	0.0326967	0.0454603	0.758984	0.0435028	0.769071	-0.032474	0.826561	-0.0160344	0.913862	-0.0869329	0.55685	0.0914845	0.536302	0.262737	0.0712066	0.746259	1.14254e-09	0.800256	8.7822e-12	-0.219589	0.133712	-0.590023	1.01738e-05	-0.755706	5.34166e-10	-0.168617	0.251941	0.102384	0.488648	-0.358373	0.01238	-0.574829	1.92853e-05	-0.208394	0.155201	0.0088271	0.952518	-0.577007	1.763e-05	-0.260614	0.0736064	0.282706	0.0515425	0.3562	0.0129597
VARS1	grey60	0.339366	0.0182884	-0.247101	0.0904165	0.0811395	0.583529	0.264814	0.0689193	-0.00778041	0.958143	-0.0962062	0.515384	-0.120791	0.413469	-0.169737	0.248759	-0.348403	0.0152347	-0.743643	1.40208e-09	-0.145607	0.323409	0.0856322	0.562789	0.49085	0.000396899	-0.0218413	0.882856	-0.582029	1.43002e-05	-0.124059	0.400852	0.0398958	0.787755	-0.0524077	0.723516	-0.0173485	0.906833	0.670413	1.86052e-07	0.610577	4.06083e-06	0.181129	0.217933	-0.253796	0.0817492
SKAP2	grey60	-0.257985	0.076667	0.0409756	0.782148	0.0492904	0.739365	-0.102529	0.488029	0.0192015	0.896933	0.154882	0.2932	-0.103956	0.481961	0.175087	0.233934	0.394476	0.00552933	0.802533	6.9273e-12	0.19478	0.184624	-0.380996	0.00754831	-0.50907	0.000219918	0.0573273	0.698738	0.427535	0.00243786	-0.0377344	0.799008	-0.116678	0.429667	0.150121	0.30847	-0.208944	0.15409	-0.629208	1.66713e-06	-0.610172	4.13764e-06	-0.17044	0.246776	0.126637	0.391059
EPB41L2	grey60	-0.187763	0.201259	0.143008	0.332213	0.0189702	0.898168	-0.00832214	0.955231	0.170053	0.247868	-0.347893	0.0153946	0.0145422	0.921852	0.236658	0.105341	0.542376	6.82969e-05	0.708511	1.76112e-08	-0.120227	0.415669	-0.331885	0.0211947	-0.336639	0.0193061	-0.051074	0.730283	0.140831	0.339702	-0.122197	0.408011	-0.227296	0.120267	0.0596091	0.687349	-0.197734	0.177923	-0.386705	0.00662634	-0.445739	0.00149817	-0.14348	0.330604	0.218289	0.136086
PEX11A	grey60	-0.0376698	0.799345	0.202204	0.16812	-0.126487	0.391622	-0.143823	0.329436	0.0395636	0.789482	0.0225447	0.879111	0.0813248	0.582666	-0.0544529	0.713179	0.271152	0.062298	0.502316	0.000274781	-0.196477	0.180754	-0.224416	0.125165	-0.269083	0.0644011	-0.134731	0.361237	0.180413	0.219789	0.0305281	0.836809	-0.155138	0.292394	0.103641	0.483296	-0.0444798	0.764032	-0.202146	0.168244	-0.206401	0.159279	-0.0164787	0.911485	0.201178	0.170335
ENSBTAG00000006878	grey60	-0.217988	0.136641	-0.092159	0.533288	-0.0323939	0.826983	-0.0644275	0.663524	0.197596	0.178232	-0.0744032	0.615253	0.125469	0.395477	0.172942	0.239803	0.742486	1.53369e-09	0.877707	2.66624e-16	0.0173439	0.906857	-0.583679	1.33394e-05	-0.646237	7.00923e-07	-0.0924272	0.532093	0.176344	0.230541	-0.320576	0.0263195	-0.388715	0.00632587	-0.0140781	0.924339	-0.170591	0.24635	-0.647742	6.47603e-07	-0.534023	9.26376e-05	-0.0341473	0.817773	0.107264	0.46805
SCAPER	grey60	-0.375109	0.00861374	0.0647926	0.661732	0.0163443	0.912204	-0.051378	0.728739	0.264967	0.0687532	-0.145549	0.323603	0.193269	0.18812	0.143132	0.331789	0.455395	0.00114451	0.79462	1.55991e-11	0.0689956	0.641236	-0.207976	0.156051	-0.510401	0.000210361	-0.0188398	0.898864	0.449934	0.00133404	0.00519497	0.972045	-0.129758	0.37939	0.00644516	0.965322	-0.100891	0.49504	-0.643396	8.12934e-07	-0.648491	6.2248e-07	-0.214671	0.142861	0.0321023	0.828517
FOLH1B	grey60	-0.0467889	0.752161	0.301478	0.0373091	-0.126411	0.391912	-0.211272	0.149448	0.112629	0.445956	-0.177797	0.226661	0.0361412	0.807329	0.119137	0.419939	0.434721	0.00201798	0.633409	1.35288e-06	0.0325122	0.826361	-0.15399	0.296021	-0.33194	0.0211716	-0.18107	0.218086	0.292345	0.0437661	0.0429292	0.772034	-0.13058	0.376353	-0.0410268	0.781883	-0.16678	0.25722	-0.461538	0.000960332	-0.482499	0.000514647	-0.173961	0.237005	0.0796564	0.590449
CD300LG	grey60	-0.236363	0.105788	0.110625	0.45414	0.063539	0.667893	0.0387222	0.79386	-0.143746	0.329697	-0.170091	0.24776	-0.00832931	0.955193	0.293935	0.0425811	0.104927	0.477856	0.528928	0.000111136	-0.342268	0.0172559	-0.0997419	0.499993	-0.273486	0.0599915	0.169706	0.248848	0.466975	0.00081996	0.194311	0.185703	0.0123605	0.933548	0.337725	0.0188952	0.0142817	0.923248	-0.213067	0.145942	-0.231101	0.114017	-0.0206614	0.889143	0.70751	1.88266e-08
SRBD1	grey60	-0.418138	0.00310256	-0.0518352	0.726419	-0.0340477	0.818295	0.0431124	0.771087	0.157242	0.285817	-0.0477933	0.747015	0.275825	0.0577494	0.0450516	0.761087	0.412269	0.00359455	0.743439	1.42447e-09	0.0222867	0.880484	-0.38398	0.00705344	-0.704213	2.34046e-08	0.0125432	0.932568	0.435048	0.00200053	-0.177787	0.226687	-0.218104	0.136427	-0.0495622	0.737979	0.0508029	0.731661	-0.703686	2.42265e-08	-0.551619	4.82803e-05	-0.0302106	0.838483	-0.0650588	0.660426
PSIP1	grey60	-0.428259	0.00239234	0.124173	0.400414	-0.164779	0.263055	-0.0508338	0.731504	0.327576	0.0230383	0.0824645	0.577376	0.0937923	0.526026	0.0166539	0.910548	0.433299	0.0020956	0.867805	1.43024e-15	0.0428247	0.772574	-0.350227	0.014674	-0.624831	2.06578e-06	0.154249	0.295201	0.567817	2.56334e-05	-0.0463544	0.754391	-0.139206	0.345358	0.0962128	0.515355	-0.0783451	0.596599	-0.758101	4.38132e-10	-0.673179	1.58616e-07	-0.13247	0.369424	0.193114	0.188482
KIDINS220	grey60	-0.275904	0.0576755	-0.0665141	0.653306	-0.0212145	0.886195	0.0332259	0.82261	0.122562	0.406602	-0.158876	0.280775	0.153706	0.296926	0.254847	0.0804494	0.774025	1.10421e-10	0.840378	8.01743e-14	0.126378	0.392034	-0.374353	0.00875954	-0.564067	2.97671e-05	-0.163952	0.26549	0.0821334	0.578911	-0.348617	0.0151681	-0.371533	0.00932219	-0.0856725	0.562605	-0.22094	0.131276	-0.663523	2.74873e-07	-0.560326	3.4494e-05	-0.136908	0.353457	0.0515016	0.728111
WDFY2	grey60	-0.408166	0.00397796	-0.178611	0.224508	-0.146976	0.318829	0.0719126	0.627165	0.193842	0.186788	0.179478	0.222229	0.186843	0.203517	0.0149298	0.919776	0.550271	5.08175e-05	0.634741	1.26533e-06	0.289027	0.0463274	-0.439656	0.00176812	-0.563883	2.99853e-05	-0.193557	0.187449	0.0767989	0.603886	-0.346131	0.0159584	-0.318661	0.0272824	-0.0837326	0.571516	-0.20088	0.170982	-0.572908	2.08624e-05	-0.459653	0.0010138	-0.0675411	0.6483	-0.320097	0.026558
POLA1	grey60	-0.48102	0.000538521	0.000173583	0.999066	0.029073	0.844488	-0.00310094	0.983311	0.150211	0.308176	0.0201893	0.891662	0.17357	0.238076	0.0540965	0.714977	0.481554	0.000529782	0.831247	2.59709e-13	0.0094675	0.949078	-0.543763	6.48756e-05	-0.700469	2.98615e-08	0.0169862	0.90877	0.394696	0.00550068	-0.135663	0.357895	-0.268911	0.0645786	0.12755	0.387623	-0.073488	0.619619	-0.594315	8.44234e-06	-0.495388	0.000343679	0.00800011	0.956962	0.085068	0.565375
PON2	grey60	-0.358843	0.0122575	0.177871	0.226463	-0.0708743	0.632159	-0.00530879	0.971433	-0.119124	0.419991	-0.110525	0.454552	0.0561224	0.704779	0.217957	0.136697	0.288649	0.0466264	0.639449	9.96416e-07	-0.0939781	0.525203	-0.146247	0.321264	-0.320463	0.0263759	-0.134837	0.360857	0.291412	0.0444745	0.0262856	0.85924	-0.099679	0.500264	0.0968769	0.512446	-0.198155	0.176983	-0.367787	0.010118	-0.412178	0.00360265	-0.150591	0.30694	0.248864	0.0880677
ALYREF	grey60	0.436473	0.0019259	0.0370308	0.80268	0.0408971	0.782556	-0.0115781	0.937745	-0.1099	0.457121	0.051709	0.727059	-0.212641	0.146768	-0.198254	0.176762	-0.514244	0.000184832	-0.772459	1.27063e-10	0.11304	0.444285	0.392521	0.00578927	0.63365	1.33661e-06	-0.0632882	0.669129	-0.289113	0.046259	0.210733	0.150514	0.321071	0.0260752	-0.0250809	0.86563	0.059722	0.686787	0.59324	8.84835e-06	0.392165	0.00583763	-0.0896328	0.544617	-0.379665	0.00777865
TCP11L1	grey60	-0.231445	0.113465	-0.0428514	0.772436	-0.151709	0.303322	0.0862967	0.559751	-0.117125	0.427889	-0.0651619	0.65992	0.316228	0.0285482	0.189398	0.197291	0.552308	4.70291e-05	0.638133	1.06564e-06	0.0395518	0.789543	-0.267101	0.0664688	-0.450725	0.00130496	-0.0920423	0.533809	0.0387888	0.793513	-0.289575	0.0458956	-0.315146	0.0291265	-0.0784629	0.596045	-0.121089	0.412307	-0.511593	0.000202121	-0.364701	0.0108166	-0.0273429	0.853638	0.204158	0.163961
SMYD5	grey60	0.362777	0.0112729	-0.0628368	0.671354	0.0597176	0.686808	0.116718	0.429506	-0.244015	0.0946443	-0.0917526	0.535103	-0.063605	0.667568	-0.0890291	0.547341	-0.327668	0.0229975	-0.647494	6.56093e-07	-0.0285774	0.847108	0.305601	0.0346623	0.552331	4.69873e-05	-0.160187	0.276775	-0.485351	0.000471304	-0.0827471	0.576068	0.163154	0.267858	-0.0618731	0.676115	-0.0417082	0.778351	0.510502	0.000209651	0.399179	0.00494543	-0.0484492	0.74366	-0.261621	0.0724604
SDSL	grey60	-0.265475	0.0682034	0.0752967	0.611002	0.0551215	0.709811	-0.166164	0.259008	0.158039	0.28335	-0.10904	0.460672	0.0784088	0.5963	0.123533	0.402866	0.283023	0.0512702	0.558714	3.67357e-05	0.0118183	0.936457	-0.2017	0.169206	-0.229829	0.116079	-0.106657	0.470585	0.267381	0.0661731	0.184507	0.209328	-0.080107	0.588343	0.196976	0.179625	-0.382885	0.00723165	-0.169688	0.248898	-0.33737	0.0190287	-0.165498	0.260949	0.0711305	0.630925
SLC35A5	grey60	-0.209897	0.152176	0.21282	0.14642	-0.30728	0.0336302	-0.0491677	0.739991	0.108982	0.460912	-0.0882093	0.551051	0.185962	0.205695	0.17111	0.244897	0.587557	1.13113e-05	0.747077	1.07114e-09	-0.104726	0.478704	-0.380283	0.00767092	-0.646225	7.01388e-07	-0.184224	0.210039	0.139692	0.343661	-0.330739	0.0216721	-0.422736	0.0027597	-0.261008	0.0731572	-0.224824	0.124462	-0.628087	1.7618e-06	-0.400407	0.00480217	0.0950768	0.52035	0.0533006	0.718997
WDR74	grey60	0.537817	8.07419e-05	-0.128248	0.385011	0.0446434	0.763189	0.0153939	0.917291	-0.0257893	0.861871	-0.118798	0.421274	-0.203681	0.16497	-0.131326	0.37361	-0.453949	0.0011922	-0.739568	1.91922e-09	-0.126969	0.389806	0.218685	0.135358	0.636866	1.13657e-06	0.0309301	0.834689	-0.393542	0.00565219	0.112601	0.446068	0.235472	0.10715	0.0520002	0.725582	-0.124645	0.398613	0.691129	5.3974e-08	0.480218	0.000551867	-0.00103377	0.994436	-0.239093	0.101703
REEP4	grey60	0.211381	0.149235	-0.0532552	0.719227	0.134195	0.36317	0.0175853	0.905567	-0.124701	0.398399	-0.047298	0.749551	-0.0786341	0.595241	-0.104331	0.480374	-0.662096	2.97635e-07	-0.720272	7.87645e-09	-0.145515	0.323716	0.294697	0.0420221	0.60432	5.40746e-06	0.253845	0.0816876	-0.129511	0.380309	0.322972	0.0251554	0.393093	0.0057121	0.277288	0.0563819	0.229353	0.116857	0.671195	1.77882e-07	0.480988	0.000539046	0.0244096	0.869195	0.095929	0.5166
GPD1L	grey60	-0.224445	0.125116	-0.115306	0.435149	0.119138	0.419937	0.0941992	0.524225	0.0373921	0.800794	-0.366194	0.0104736	0.26015	0.0741392	0.126541	0.391421	0.344088	0.0166337	0.597052	7.48493e-06	-0.220567	0.131946	-0.156275	0.288826	-0.32855	0.0226101	0.0500626	0.735429	0.299429	0.0386846	-0.0169188	0.909131	-0.0846258	0.567405	0.166636	0.257639	-0.168776	0.251489	-0.369035	0.0098467	-0.372412	0.00914367	-0.119636	0.41798	0.378372	0.00800818
ROBO1	grey60	-0.527317	0.00011765	0.0785605	0.595587	-0.183016	0.213095	0.0947256	0.521899	0.095303	0.519353	0.200492	0.171827	0.126302	0.392322	0.167524	0.255075	0.535349	8.83078e-05	0.683433	8.64843e-08	0.172656	0.240595	-0.336655	0.0192999	-0.531153	0.000102677	-0.183166	0.212715	0.179581	0.221958	-0.193682	0.18716	-0.281137	0.0529083	-0.0417223	0.778278	-0.163035	0.268211	-0.580726	1.51035e-05	-0.460093	0.00100109	-0.0612194	0.679351	0.0396022	0.789281
TRIM35	grey60	0.203505	0.165342	-0.015257	0.918024	0.158102	0.283156	0.102835	0.486725	-0.249403	0.0873581	-0.0978268	0.508299	-0.0796251	0.590596	0.0373601	0.800961	-0.215713	0.140885	-0.674109	1.50272e-07	0.265663	0.0680016	0.351729	0.0142257	0.628268	1.74622e-06	-0.205394	0.161369	-0.573606	2.02763e-05	-0.0435472	0.768842	0.155359	0.291699	-0.0483707	0.744061	-0.0181602	0.902494	0.548688	5.39524e-05	0.375179	0.00860031	-0.130286	0.377439	-0.283492	0.0508695
SLC6A8	grey60	0.484504	0.000483822	-0.138223	0.348809	-0.0845065	0.567954	0.0583996	0.693377	-0.206727	0.158607	-0.0260244	0.860624	-0.00409685	0.977953	-0.14341	0.33084	-0.603293	5.66436e-06	-0.76995	1.58765e-10	-0.0280686	0.849798	0.385632	0.00679167	0.5863	1.19352e-05	0.2072	0.157635	-0.221582	0.130132	0.25926	0.07517	0.330121	0.0219336	0.125012	0.397213	0.119467	0.418644	0.652015	5.16001e-07	0.489612	0.000412655	0.0231942	0.875655	-0.0834108	0.573001
TRNAU1AP	grey60	0.38048	0.00763695	-0.0901508	0.542284	0.00397623	0.978602	0.0192928	0.896445	-0.184383	0.20964	0.0222653	0.880598	0.0223748	0.880015	-0.0856391	0.562758	-0.214598	0.142998	-0.66187	3.014e-07	0.0324274	0.826807	0.450973	0.00129598	0.282934	0.0513465	-0.226605	0.121428	-0.392147	0.00584015	-0.200318	0.172207	0.00670937	0.963901	-0.490674	0.000399107	0.30403	0.0356523	0.182927	0.213322	0.409511	0.00384854	0.174034	0.236805	-0.200096	0.172695
TBRG4	grey60	0.408709	0.00392523	-0.0766003	0.604825	0.13671	0.354161	0.103083	0.485669	-0.204913	0.162374	-0.0595093	0.687845	-0.158124	0.283087	-0.136766	0.353963	-0.219118	0.134568	-0.82252	7.494e-13	-0.254164	0.0812923	0.108672	0.462194	0.41055	0.00375099	-0.247777	0.0895098	-0.729512	4.06614e-09	-0.214827	0.142563	-0.159604	0.278548	-0.329908	0.0220245	0.0587224	0.691766	0.675226	1.40798e-07	0.808963	3.48488e-12	0.411741	0.00364201	-0.183614	0.211578
POGK	grey60	-0.169425	0.249645	-0.0943738	0.523453	-0.0541695	0.714609	-0.15503	0.292734	0.251546	0.0845856	-0.00739976	0.960189	-0.0106002	0.942995	0.0621854	0.674571	0.201673	0.169265	0.686567	7.14992e-08	0.0310109	0.834263	-0.465058	0.000867194	-0.364352	0.0108983	0.253776	0.0817737	0.495133	0.000346484	0.18831	0.199926	0.00918859	0.950576	0.399431	0.00491577	-0.167557	0.254978	-0.340437	0.0179016	-0.499037	0.000305656	-0.16591	0.259746	0.190979	0.193508
AEBP2	grey60	-0.223856	0.126135	0.19785	0.177665	-0.182031	0.215613	-0.17493	0.234362	0.0964004	0.514532	0.00919172	0.950559	0.130266	0.377515	0.193435	0.187734	0.635778	1.20091e-06	0.772631	1.25125e-10	-0.0608779	0.681044	-0.2554	0.0797725	-0.588081	1.10602e-05	-0.0617709	0.676621	0.256609	0.078308	-0.203965	0.164368	-0.361003	0.0117083	-0.287709	0.0473771	-0.090349	0.541393	-0.711498	1.44101e-08	-0.509992	0.000213254	-0.00022506	0.998789	0.137333	0.35195
SPATA6L	grey60	-0.259001	0.0754721	0.115653	0.433757	0.0378128	0.798599	-0.139325	0.344942	-0.0667532	0.652139	-0.0409495	0.782284	0.220225	0.132561	0.106237	0.472347	0.191205	0.192972	0.637778	1.0851e-06	-0.171366	0.244179	-0.154694	0.293792	-0.355457	0.0131632	0.0260657	0.860406	0.41028	0.00377616	0.118198	0.423638	-0.0362863	0.80657	0.169548	0.249296	-0.0131465	0.929333	-0.345811	0.0160627	-0.394355	0.00554516	-0.114747	0.43739	0.197099	0.17935
FASTK	grey60	0.284028	0.0504141	-7.63731e-05	0.999589	0.0324004	0.826949	0.0874609	0.554447	-0.190555	0.194519	0.00925858	0.9502	-0.0613575	0.678667	-0.18007	0.220681	-0.668066	2.12746e-07	-0.867126	1.59705e-15	-0.225686	0.122987	0.45556	0.00113918	0.550771	4.98627e-05	0.058398	0.693385	-0.244716	0.0936708	0.222233	0.128978	0.285354	0.0493023	0.0472751	0.749668	0.169038	0.250742	0.706024	2.07741e-08	0.68776	6.64633e-08	0.210332	0.15131	0.0341888	0.817555
SMG9	grey60	0.373924	0.00884312	-0.117773	0.425321	0.0849684	0.565832	0.140697	0.340164	-0.249503	0.0872282	0.052086	0.725147	-0.166037	0.259378	-0.049045	0.740617	-0.466123	0.000840675	-0.742613	1.51865e-09	-0.0225499	0.879083	0.430463	0.00225831	0.594071	8.53291e-06	-0.0780358	0.598054	-0.360892	0.0117359	0.0803305	0.587299	0.263296	0.0705852	-0.0154804	0.916828	0.019445	0.895633	0.562914	3.11568e-05	0.468852	0.000775961	-0.00297443	0.983992	-0.128735	0.383191
EMC1	grey60	0.100477	0.496823	-0.0772596	0.601711	0.0888791	0.548019	0.274812	0.0587128	-0.0390737	0.79203	0.0272803	0.85397	-0.0232788	0.875205	-0.354833	0.0133362	-0.328664	0.0225606	-0.557889	3.79348e-05	0.0911612	0.537749	0.25887	0.0756257	0.396115	0.00531936	-0.174908	0.234422	-0.374767	0.0086793	-0.071548	0.628916	0.170021	0.247959	0.112579	0.446158	-0.106469	0.471375	0.441937	0.0016622	0.383381	0.00715039	-0.0114079	0.938659	-0.251047	0.0852257
MRTO4	grey60	0.312461	0.0306035	-0.153966	0.296098	-0.00734002	0.96051	0.127171	0.389045	-0.0734991	0.619565	-0.0832005	0.573972	0.0400364	0.787024	-0.247328	0.0901112	-0.518314	0.000160898	-0.642371	8.57322e-07	-0.110488	0.454702	0.167872	0.254074	0.438458	0.0018261	-0.0429811	0.771765	-0.231182	0.113888	0.100706	0.495836	0.261311	0.0728119	0.0818232	0.58035	-0.0373126	0.801209	0.558163	3.75319e-05	0.396305	0.00529544	0.017997	0.903366	-0.358385	0.0123768
SIX1	grey60	-0.0758903	0.608186	0.253311	0.0823541	-0.0347295	0.81472	-0.346666	0.0157855	0.177167	0.228339	-0.166006	0.259468	0.00239227	0.987125	0.0837818	0.571289	0.395007	0.00546052	0.678907	1.13369e-07	-0.2704	0.0630561	-0.375918	0.00845997	-0.318599	0.0273142	-0.114762	0.43733	0.235893	0.106505	0.0662182	0.654751	-0.192416	0.190115	0.149421	0.310757	-0.342201	0.0172791	-0.230987	0.114202	-0.304241	0.0355181	-0.0256625	0.862544	0.328666	0.0225597
ZFC3H1	grey60	-0.301772	0.0371148	0.0194738	0.895479	-0.113163	0.443788	-0.174741	0.234876	0.085231	0.564627	0.0697593	0.63754	0.155644	0.290801	0.281319	0.0527481	0.709288	1.67203e-08	0.884543	7.66345e-17	0.122893	0.405328	-0.371361	0.00935769	-0.697267	3.66713e-08	-0.155506	0.291236	0.283605	0.0507731	-0.303763	0.0358223	-0.361981	0.0114666	-0.207244	0.157545	-0.0322208	0.827893	-0.853171	1.35693e-14	-0.621679	2.40576e-06	-0.0518173	0.726509	0.140017	0.342527
GCNT1	grey60	-0.236392	0.105745	0.164785	0.263038	0.0536647	0.717157	-0.174112	0.236592	0.105852	0.473963	-0.0413304	0.780309	0.0464708	0.753793	0.11591	0.432728	0.590627	9.91178e-06	0.700645	2.95231e-08	0.249237	0.087576	-0.266272	0.0673484	-0.364752	0.0108047	-0.110631	0.454115	0.162603	0.269497	-0.200239	0.172382	-0.188912	0.198466	-0.036523	0.805333	-0.241788	0.097789	-0.585386	1.24091e-05	-0.618442	2.80827e-06	-0.291009	0.044783	-0.0708769	0.632146
CFAP97	grey60	-0.179419	0.222382	0.117314	0.42714	-0.388227	0.00639765	-0.0609308	0.680782	0.231498	0.113382	0.0319109	0.829524	0.258202	0.0764109	0.10154	0.492255	0.698713	3.34326e-08	0.707431	1.89249e-08	0.122445	0.407054	-0.312338	0.0306725	-0.572652	2.10806e-05	-0.166834	0.257064	0.0716543	0.628406	-0.36857	0.009947	-0.402462	0.00457044	-0.353951	0.0135839	-0.223622	0.126542	-0.696566	3.83443e-08	-0.523661	0.000133741	-0.0524217	0.723445	-0.228075	0.118966
COPG1	grey60	0.350168	0.014692	-0.0767872	0.603941	-0.0137127	0.926298	0.271258	0.0621916	-0.0604481	0.683178	0.0545353	0.712764	-0.194493	0.185286	-0.352468	0.0140094	-0.548647	5.40372e-05	-0.674749	1.44773e-07	-0.0711735	0.630718	0.279688	0.0541953	0.54723	5.69972e-05	-0.0365516	0.805184	-0.279607	0.0542678	0.0965663	0.513805	0.329588	0.0221613	0.202502	0.167481	-0.0937135	0.526376	0.588825	1.07125e-05	0.424389	0.00264481	-0.0420202	0.776736	-0.236702	0.105275
SLC3A2	grey60	0.289834	0.0456929	-0.00386197	0.979216	0.229719	0.116259	0.059913	0.685837	-0.23364	0.109988	-0.0317776	0.830225	-0.163372	0.26721	-0.118102	0.424019	-0.349605	0.0148634	-0.796918	1.23691e-11	0.172028	0.242336	0.339234	0.0183367	0.617435	2.94569e-06	-0.235676	0.106836	-0.570277	2.3215e-05	-0.00961635	0.948278	0.138194	0.348913	-0.146147	0.321599	0.18187	0.216024	0.613056	3.61899e-06	0.521098	0.000146188	0.0185667	0.900323	-0.32883	0.0224883
RBMX	grey60	-0.265448	0.0682331	0.0576382	0.697183	0.00145023	0.992195	-0.0715512	0.628901	0.16975	0.248723	0.0317741	0.830244	-0.0202735	0.891212	0.133248	0.366594	0.540379	7.35155e-05	0.849565	2.27604e-14	0.114041	0.440236	-0.386829	0.00660746	-0.437394	0.00187902	0.0631398	0.66986	0.351178	0.0143888	-0.077737	0.59946	-0.134427	0.362331	0.187099	0.202887	-0.211745	0.148519	-0.607424	4.69473e-06	-0.664824	2.55537e-07	-0.272577	0.060882	0.154314	0.294995
NFE2L1	grey60	0.0206195	0.889367	0.0841641	0.569528	-0.0620214	0.675382	-0.0371954	0.801821	0.042557	0.773958	-0.311819	0.0309661	-0.019202	0.89693	0.191265	0.192831	0.320407	0.0264037	0.453448	0.00120912	0.00861113	0.953678	-0.170838	0.24566	-0.115873	0.432879	-0.0687008	0.642665	-0.00145628	0.992162	-0.0699844	0.636452	-0.123179	0.404226	0.123696	0.402243	-0.301239	0.0374677	-0.142595	0.333625	-0.270954	0.062497	-0.175472	0.232893	0.119761	0.417493
NBAS	grey60	-0.0857325	0.56233	-0.170104	0.247723	0.0464642	0.753827	-0.0125434	0.932567	-0.0233438	0.87486	-0.157249	0.285794	0.101099	0.494149	0.155788	0.290352	0.255531	0.0796125	0.4387	0.00181428	-0.068089	0.645635	-0.244646	0.0937675	-0.25166	0.0844397	-0.0638802	0.666214	0.10172	0.491487	-0.0719815	0.626834	-0.101852	0.490922	0.204397	0.163457	-0.197689	0.178024	-0.151855	0.302849	-0.22738	0.120125	-0.099826	0.499629	0.037703	0.799172
ST7L	grey60	-0.320333	0.0264403	0.0344257	0.816313	-0.114495	0.438407	-0.204004	0.164285	0.101196	0.49373	0.0647863	0.661762	0.193671	0.187185	0.224676	0.124716	0.640042	9.66557e-07	0.813319	2.15594e-12	-0.110114	0.456241	-0.352194	0.0140894	-0.776978	8.44735e-11	-0.171435	0.243988	0.290136	0.0454576	-0.252229	0.0837173	-0.454422	0.00117638	-0.335192	0.0198652	-0.188152	0.200312	-0.742543	1.52694e-09	-0.428637	0.00236885	0.164681	0.263343	0.139551	0.344154
SGCB	grey60	-0.231573	0.113261	0.145873	0.322515	0.0145921	0.921585	-0.092217	0.53303	-0.113286	0.44329	-0.135962	0.356824	0.0465014	0.753636	0.321607	0.0258132	0.515069	0.000179734	0.77862	7.26532e-11	0.00969086	0.947878	-0.162821	0.268846	-0.39248	0.0057948	-0.0941587	0.524404	0.27475	0.0587714	-0.0338932	0.819106	-0.171354	0.244213	-0.00910051	0.951049	-0.242345	0.0969947	-0.533586	9.41062e-05	-0.553713	4.45687e-05	-0.211242	0.149509	0.203492	0.165369
MEX3C	grey60	-0.14774	0.316292	-0.108243	0.463974	-0.137051	0.352949	-0.0693703	0.639422	0.256006	0.0790353	-0.0614817	0.678052	0.106926	0.469461	0.197375	0.178728	0.657274	3.88242e-07	0.732129	3.35528e-09	0.197937	0.17747	-0.360015	0.0119569	-0.395094	0.0054493	-0.0864552	0.559028	0.0881953	0.551114	-0.185648	0.206474	-0.276741	0.0568906	-0.045342	0.759593	-0.435498	0.00197669	-0.521034	0.000146512	-0.553788	4.44403e-05	-0.210273	0.151427	-0.0775993	0.600109
SNAPC2	grey60	0.404899	0.00430848	-0.0991484	0.502559	-0.0491435	0.740114	0.063104	0.670036	-0.204722	0.162775	0.169911	0.248267	-0.199462	0.174087	-0.118778	0.42135	-0.581659	1.45241e-05	-0.744763	1.28479e-09	-0.323549	0.0248813	0.24154	0.0981444	0.415585	0.00330874	0.123547	0.402814	-0.2173	0.137914	0.159419	0.279113	0.185989	0.205628	0.0283812	0.848145	0.0261886	0.859754	0.622296	2.33535e-06	0.638702	1.0352e-06	0.278318	0.0554351	0.00670295	0.963935
PLA2G16	grey60	-0.298913	0.039038	0.07974	0.590058	0.0320257	0.82892	0.0281595	0.849317	0.0333733	0.821835	-0.0709983	0.631561	0.229474	0.116659	-0.0496503	0.737529	0.332858	0.0207957	0.521086	0.000146249	-0.0802211	0.58781	-0.130982	0.374872	-0.241858	0.0976891	-0.29309	0.0432076	0.128865	0.382708	0.046836	0.75192	-0.157507	0.284995	0.0747482	0.61361	-0.192391	0.190174	-0.200105	0.172674	-0.258587	0.0759573	-0.0971361	0.511313	0.172664	0.240573
TSPAN12	grey60	-0.273142	0.0603275	0.165349	0.261383	0.0068365	0.963217	0.0175067	0.905987	0.0414343	0.77977	-0.0117642	0.936747	-0.147549	0.316925	0.180157	0.220455	0.310613	0.0316563	0.785368	3.85829e-11	-0.078769	0.594608	-0.33982	0.0181237	-0.308434	0.0329353	0.112532	0.446348	0.420057	0.00295514	0.1797	0.221649	-0.0380971	0.797117	0.324587	0.0243949	-0.320356	0.0264287	-0.347581	0.0154931	-0.520098	0.000151325	-0.224765	0.124564	0.271107	0.0623427
ENSBTAG00000015899	grey60	-0.148529	0.313687	0.172951	0.239778	-0.290533	0.0451497	-0.296472	0.0407433	0.176742	0.229473	-0.0987623	0.504233	0.230393	0.115162	0.123214	0.404091	0.503546	0.000263955	0.748404	9.64158e-10	-0.07116	0.630783	-0.292403	0.0437226	-0.54109	7.16166e-05	-0.0944647	0.523051	0.328217	0.0227559	-0.102903	0.486436	-0.253848	0.0816849	-0.130772	0.375647	-0.07932	0.592024	-0.624065	2.14403e-06	-0.532258	9.87017e-05	-0.0745055	0.614765	0.111845	0.449147
ITGB1	grey60	-0.286389	0.0484487	0.0887223	0.548728	-0.0904531	0.540926	-0.0600944	0.684935	0.0452469	0.760082	-0.113786	0.441266	0.0758491	0.608381	0.326558	0.023493	0.570308	2.31857e-05	0.800172	8.85947e-12	0.102021	0.490198	-0.265275	0.0684199	-0.576397	1.80797e-05	0.0519632	0.725769	0.313563	0.0299898	-0.193437	0.187729	-0.229435	0.116723	-0.100324	0.497481	-0.183295	0.212387	-0.723966	6.06614e-09	-0.629743	1.62369e-06	-0.163373	0.267205	0.000539063	0.997099
IRAK1	grey60	0.370976	0.00943707	-0.141953	0.335828	0.0129055	0.930625	0.108361	0.463483	-0.0883016	0.550632	0.134938	0.360492	-0.193036	0.188663	-0.196166	0.181459	-0.596039	7.82697e-06	-0.885515	6.37739e-17	-0.169577	0.249212	0.177862	0.226487	0.540697	7.26603e-05	0.0990038	0.503186	-0.391374	0.00594659	0.0943867	0.523396	0.18356	0.211715	0.0305629	0.836625	0.0793438	0.591913	0.769692	1.62414e-10	0.716309	1.03757e-08	0.261319	0.0728027	-0.141879	0.336082
LRRK2	grey60	-0.294299	0.0423132	-0.0378479	0.798416	-0.148456	0.313927	-0.0751022	0.611927	0.0813139	0.582717	0.0506074	0.732655	0.245239	0.0929487	0.216434	0.139528	0.632137	1.44167e-06	0.647347	6.61218e-07	0.157291	0.285663	-0.249664	0.0870178	-0.649542	5.88739e-07	0.117056	0.428164	0.190092	0.195625	-0.338638	0.0185558	-0.364013	0.0109779	-0.281446	0.0526367	-0.0235808	0.873599	-0.758218	4.33877e-10	-0.458346	0.00105241	0.0429276	0.772042	0.0469374	0.7514
MAP4K3	grey60	-0.209946	0.152079	0.104655	0.479005	0.0609441	0.680716	-0.100694	0.495889	-0.199982	0.172943	-0.142687	0.333309	0.164536	0.26377	0.262647	0.0713074	0.57579	1.85378e-05	0.79627	1.32094e-11	-0.101327	0.493169	-0.317143	0.0280666	-0.502721	0.000271172	-0.0335617	0.820846	0.183988	0.210633	-0.240082	0.100252	-0.310789	0.0315548	-0.0349148	0.813749	-0.0999984	0.498885	-0.566836	2.66605e-05	-0.443565	0.00159013	-0.036637	0.804737	0.360729	0.0117767
LINS1	grey60	-0.219211	0.134398	-0.124026	0.400978	0.0777695	0.599307	-0.14399	0.328869	0.0866171	0.55829	0.0342197	0.817393	0.0812742	0.582902	0.132156	0.37057	0.565292	2.83539e-05	0.773193	1.18985e-10	0.0364328	0.805804	-0.589655	1.03367e-05	-0.590693	9.88376e-06	-0.115869	0.432892	0.19567	0.182587	-0.237344	0.104307	-0.311597	0.0310923	-0.00137789	0.992584	-0.27181	0.0616409	-0.561822	3.2527e-05	-0.479651	0.000561494	-0.0235144	0.873952	-0.090424	0.541056
GALNT7	grey60	-0.181875	0.216012	0.0374545	0.800469	0.044191	0.765521	-0.0156688	0.915819	-0.0123784	0.933452	-0.0508734	0.731303	0.0241083	0.870796	0.206695	0.158673	0.691362	5.31946e-08	0.871357	7.95529e-16	0.033668	0.820288	-0.366649	0.010371	-0.540606	7.29033e-05	-0.0927887	0.530483	0.209136	0.153702	-0.247332	0.0901051	-0.312441	0.0306148	0.00609045	0.967229	-0.109791	0.457569	-0.668706	2.0514e-07	-0.547543	5.63314e-05	-0.106701	0.470403	0.353638	0.0136728
HDHD5	grey60	0.317482	0.0278897	-0.146367	0.320863	0.277329	0.0563446	0.00830933	0.9553	-0.232655	0.111538	-0.0375638	0.799898	-0.091234	0.537423	-0.142476	0.334033	-0.416057	0.00326979	-0.852875	1.41651e-14	-0.130521	0.376572	0.285108	0.0495074	0.491458	0.000389356	-0.0619989	0.675493	-0.520063	0.00015151	-0.0822646	0.578303	0.0748383	0.613181	-0.167755	0.254409	0.245143	0.0930812	0.615012	3.30243e-06	0.692199	5.049e-08	0.268286	0.0652261	-0.0740312	0.617026
MFAP3	grey60	-0.233727	0.109853	-0.0531295	0.719862	-0.12743	0.388075	-0.0759339	0.60798	0.243705	0.095077	-0.0953946	0.51895	0.129818	0.379168	0.230523	0.114951	0.653118	4.86329e-07	0.793	1.83396e-11	-0.0954624	0.518652	-0.488743	0.000424047	-0.73624	2.46976e-09	-0.019647	0.894555	0.273612	0.0598696	-0.260638	0.0735792	-0.424348	0.00264763	-0.203522	0.165307	-0.0277859	0.851294	-0.68511	7.81353e-08	-0.438998	0.00179975	0.135639	0.35798	0.156349	0.288596
DDX51	grey60	0.449688	0.00134323	-0.0531069	0.719977	0.0819281	0.579863	0.109799	0.457536	-0.16474	0.26317	-0.108658	0.462253	-0.194251	0.185843	-0.101489	0.492473	-0.430668	0.00224617	-0.713607	1.24885e-08	-0.0305422	0.836734	0.320804	0.0262069	0.651333	5.35174e-07	-0.0897716	0.543991	-0.390094	0.00612658	0.0550114	0.710366	0.285896	0.0488543	0.0812397	0.583062	0.0162419	0.912752	0.605181	5.20023e-06	0.408953	0.00390174	-0.100171	0.498141	-0.198502	0.176211
ZC3H11A	grey60	-0.298604	0.0392502	-0.0861811	0.560279	0.0296867	0.841247	-0.0691366	0.640553	0.0684127	0.644063	-0.0913514	0.536898	0.222406	0.128672	0.227917	0.119229	0.827724	4.01212e-13	0.882361	1.1505e-16	-0.0309761	0.834447	-0.631416	1.4944e-06	-0.781184	5.72751e-11	-0.158093	0.283184	0.0877505	0.553132	-0.406434	0.00415034	-0.561978	3.23282e-05	-0.197424	0.17862	-0.114651	0.437777	-0.682385	9.21142e-08	-0.420566	0.00291711	0.150823	0.306188	0.127211	0.388896
FAM241A	grey60	-0.171531	0.24372	0.0792348	0.592423	-0.14227	0.33474	-0.13059	0.376316	-0.0876282	0.553687	-0.0465541	0.753365	0.249048	0.0878246	0.24668	0.0909833	0.510513	0.000209571	0.741316	1.67859e-09	-0.011623	0.937504	-0.317375	0.0279455	-0.557422	3.86287e-05	-0.0310425	0.834097	0.206735	0.15859	-0.264069	0.0697334	-0.304787	0.0351727	-0.196807	0.180008	-0.0846637	0.567231	-0.626875	1.86977e-06	-0.500788	0.000288798	-0.0435172	0.768997	-0.0279274	0.850545
SLC3A1	grey60	-0.337921	0.0188221	0.0102394	0.944932	-0.238353	0.102797	-0.113393	0.442856	0.281587	0.0525131	-0.0395668	0.789465	0.238244	0.102961	0.194802	0.184574	0.557666	3.82643e-05	0.77939	6.76718e-11	-0.104027	0.481659	-0.244263	0.0942979	-0.630045	1.59963e-06	-0.0324387	0.826747	0.325543	0.0239538	-0.257538	0.0771969	-0.286714	0.0481835	-0.167526	0.255067	-0.102029	0.490164	-0.726022	5.23606e-09	-0.536737	8.39774e-05	-0.0283038	0.848554	0.0996791	0.500264
LYSMD2	grey60	-0.0370052	0.802814	0.0875679	0.553961	0.0362218	0.806908	-0.135987	0.356736	0.0244818	0.868811	-0.108396	0.463339	0.127894	0.386334	-0.0815879	0.581443	0.189784	0.196364	0.52918	0.000110145	-0.268955	0.0645325	-0.401932	0.00462931	-0.248043	0.0891544	-0.041979	0.776949	0.201255	0.170169	0.0881365	0.551381	-0.121602	0.410317	0.174048	0.236766	-0.10445	0.479871	-0.12111	0.412226	-0.243387	0.0955233	-0.0260816	0.860321	0.0907901	0.539413
ARHGEF6	grey60	-0.298147	0.039567	0.0499482	0.736012	-0.165486	0.260983	0.00914181	0.950827	0.2051	0.161983	-0.0124518	0.933058	0.0255785	0.862989	0.247959	0.0892669	0.528331	0.00011351	0.831264	2.59162e-13	0.122893	0.405328	-0.287413	0.0476163	-0.508293	0.000225683	0.139353	0.344844	0.425416	0.00257565	-0.0613786	0.678563	-0.153564	0.297376	0.122154	0.408177	-0.125725	0.394507	-0.668177	2.11412e-07	-0.643197	8.21373e-07	-0.201398	0.169858	0.282371	0.0518314
S100PBP	grey60	-0.252776	0.0830253	0.0486719	0.742522	-0.0741384	0.616514	-0.0500278	0.735606	0.0843268	0.56878	-0.000963819	0.994813	0.0619631	0.67567	0.237026	0.104785	0.649734	5.82789e-07	0.91357	1.35312e-19	0.0957518	0.517379	-0.344288	0.0165669	-0.580908	1.49888e-05	0.0270334	0.855277	0.346137	0.0159563	-0.203564	0.165217	-0.243903	0.0948009	0.0355089	0.810638	-0.0645752	0.662798	-0.763038	2.89067e-10	-0.667564	2.18907e-07	-0.17681	0.229292	0.263595	0.0702552
TBX18	grey60	-0.0668112	0.651856	0.119877	0.417038	0.00537552	0.971074	-0.179156	0.223073	-0.0108531	0.941637	0.0223272	0.880269	-0.148602	0.313447	0.259555	0.074828	0.559612	3.54707e-05	0.729894	3.95408e-09	-0.0103371	0.944407	-0.332726	0.0208497	-0.299594	0.0385728	-0.0559354	0.705719	0.119252	0.419487	-0.114926	0.436672	-0.220527	0.132018	0.052777	0.721646	-0.240455	0.0997096	-0.436779	0.00191021	-0.476244	0.000622546	-0.173871	0.237249	0.236245	0.105969
TIA1	grey60	-0.301879	0.0370447	0.0423598	0.774978	-0.106762	0.470148	-0.0878967	0.552468	0.148768	0.312899	0.0244033	0.869228	0.128505	0.38405	0.117312	0.427146	0.695869	4.00781e-08	0.913609	1.33987e-19	-0.0202757	0.891201	-0.58291	1.37799e-05	-0.774164	1.09049e-10	-0.0623186	0.673913	0.296326	0.0408478	-0.295109	0.0417222	-0.41633	0.00324743	-0.0947615	0.52174	-0.116537	0.430227	-0.749493	8.84045e-10	-0.536302	8.53145e-05	0.0588305	0.691227	0.114419	0.43871
NSRP1	grey60	-0.303935	0.0357129	0.0694663	0.638957	-0.2329	0.111152	0.0708487	0.632282	0.347901	0.0153922	-0.111362	0.45112	0.141119	0.338704	-0.0107464	0.94221	0.117351	0.426992	0.46947	0.000761947	-0.133864	0.364364	-0.38123	0.00750848	-0.334687	0.0200635	0.135372	0.358936	0.366975	0.0102979	0.0135299	0.927277	-0.0384043	0.795516	0.131679	0.372315	-0.0627045	0.672007	-0.327825	0.0229282	-0.372745	0.00907659	-0.0547092	0.711888	0.0162519	0.912698
FANCE	grey60	0.261665	0.0724103	0.110911	0.452968	0.177971	0.2262	-0.003136	0.983123	-0.162288	0.27044	0.0274438	0.853104	-0.270746	0.0627062	-0.132254	0.370213	-0.466841	0.00082319	-0.802777	6.75173e-12	-0.0703899	0.634494	0.421004	0.00288469	0.595157	8.1363e-06	-0.126656	0.390986	-0.390472	0.00607299	0.147167	0.318195	0.180074	0.220671	-0.105469	0.475572	0.0519922	0.725622	0.663688	2.72347e-07	0.618189	2.84224e-06	0.151664	0.303466	-0.0786186	0.595314
TEAD3	grey60	0.276942	0.0567033	-0.136965	0.353257	-0.0383087	0.796014	0.0309897	0.834375	0.0417965	0.777894	-0.0653359	0.659068	-0.142506	0.33393	0.0896855	0.544379	-0.546718	5.81018e-05	-0.671858	1.71207e-07	-0.0116416	0.937405	0.491019	0.000394791	0.57187	2.17628e-05	0.54858	5.41728e-05	-0.0853272	0.564186	0.286354	0.0484773	0.386488	0.00665946	0.116607	0.429948	0.112296	0.447308	0.489948	0.000408324	0.320839	0.0261897	-0.0867149	0.557843	-0.0721691	0.625933
ERCC6L2	grey60	-0.279591	0.0542822	0.121574	0.410423	-0.124598	0.398793	-0.0987721	0.50419	0.0936806	0.526521	-0.10599	0.473383	0.306002	0.0344136	0.130262	0.377527	0.76612	2.21849e-10	0.780162	6.29929e-11	-0.0525999	0.722543	-0.28989	0.0456493	-0.700661	2.94934e-08	-0.35239	0.0140321	0.101977	0.490385	-0.347938	0.0153805	-0.5125	0.000196047	-0.404727	0.00432657	-0.125536	0.395224	-0.694937	4.25137e-08	-0.412936	0.00353539	0.0998517	0.499518	0.0319979	0.829066
DUSP19	grey60	-0.211989	0.148041	-0.00525942	0.971699	-0.0903918	0.541201	-0.104957	0.477727	0.059333	0.688723	0.155167	0.292301	0.0519155	0.726011	0.136972	0.35323	0.50009	0.000295414	0.804085	5.88262e-12	-0.0116372	0.937429	-0.37098	0.00943621	-0.662772	2.86641e-07	0.0515726	0.727751	0.40364	0.00444212	-0.187383	0.20219	-0.266511	0.0670944	-0.07839	0.596388	0.0249896	0.866115	-0.752541	6.91737e-10	-0.534528	9.09662e-05	0.0184469	0.900962	0.255932	0.0791251
HOXB3	grey60	-0.33598	0.0195589	0.0966404	0.513481	0.119126	0.419981	0.0177651	0.904606	0.033025	0.823665	-0.118677	0.421751	-0.0326194	0.825797	0.176371	0.23047	0.0663824	0.653949	0.49885	0.000307512	-0.266333	0.0672834	-0.209341	0.15329	-0.202313	0.167887	0.248053	0.0891411	0.44859	0.00138481	0.232607	0.111615	0.0337717	0.819744	0.334965	0.0199542	0.0626322	0.672364	-0.179131	0.223138	-0.293501	0.0429015	-0.073922	0.617547	0.571685	2.19269e-05
WDR4	grey60	0.469648	0.000757957	-0.0187264	0.899469	0.0846152	0.567454	0.204074	0.164139	-0.211192	0.149607	-0.125582	0.395048	-0.154035	0.29588	-0.181763	0.2163	-0.271659	0.0617913	-0.722142	6.90466e-09	-0.0584973	0.69289	0.196798	0.180028	0.459935	0.00100563	-0.200858	0.171031	-0.531455	0.000101576	-0.143391	0.330905	0.0364145	0.8059	-0.204099	0.164085	0.0934859	0.527385	0.511494	0.000202795	0.525416	0.000125779	0.147655	0.316574	-0.202949	0.166525
MDFIC	grey60	-0.118809	0.421229	0.0377218	0.799074	-0.123274	0.403861	0.00377705	0.979673	-0.106114	0.472861	-0.0636235	0.667477	0.131047	0.374636	0.107743	0.466053	0.492258	0.000379642	0.745615	1.20183e-09	0.120967	0.412784	-0.339426	0.0182667	-0.453868	0.00119491	-0.0367512	0.804141	0.184874	0.208407	-0.221532	0.130221	-0.216235	0.139902	0.0412034	0.780967	-0.226668	0.121322	-0.565072	2.86029e-05	-0.524979	0.000127723	-0.157319	0.285577	0.0816976	0.580933
CTTNBP2NL	grey60	-0.191879	0.191377	0.134641	0.361559	0.0257707	0.86197	-0.0252395	0.864788	-0.109243	0.459831	-0.0531043	0.71999	0.0213941	0.885238	0.212908	0.14625	0.696545	3.83953e-08	0.747437	1.04111e-09	0.145567	0.323543	-0.392728	0.00576125	-0.445188	0.00152103	-0.153569	0.297361	0.0341939	0.817528	-0.345915	0.0160288	-0.33186	0.0212048	-0.0541847	0.714532	-0.163555	0.266666	-0.603844	5.52506e-06	-0.51616	0.000173192	-0.148896	0.31248	0.172731	0.240386
ZNF568	grey60	-0.286799	0.0481136	0.0180218	0.903234	-0.0969286	0.51222	-0.0219779	0.882129	0.0383825	0.795629	-0.00717871	0.961377	0.04533	0.759655	0.277495	0.0561908	0.567537	2.59227e-05	0.898689	4.43609e-18	0.013018	0.930022	-0.340144	0.0180067	-0.588693	1.07735e-05	0.0558015	0.706391	0.353452	0.0137258	-0.215135	0.141977	-0.237069	0.104721	0.0226919	0.878327	-0.121241	0.411718	-0.739243	1.9675e-09	-0.629726	1.62506e-06	-0.129546	0.380177	0.253738	0.0818208
TNNT3	grey60	0.261954	0.0720849	0.162435	0.27	0.136856	0.353642	0.16448	0.263935	0.0536046	0.717461	-0.0464131	0.754089	-0.224042	0.125813	-0.390385	0.00608532	-0.499999	0.000296287	-0.650732	5.52638e-07	-0.0230926	0.876195	0.409009	0.00389642	0.516136	0.00017333	0.0455039	0.75876	-0.165478	0.261006	0.101431	0.492724	0.31914	0.0270389	0.0144019	0.922604	0.120269	0.415506	0.404279	0.00437384	0.336881	0.0192138	-0.0242168	0.870219	-0.026408	0.858591
ZRANB3	grey60	-0.46616	0.000839754	0.10591	0.473719	-0.0631232	0.669942	-0.158339	0.282425	0.0549012	0.71092	-0.0022124	0.988093	0.306186	0.0342997	0.186663	0.20396	0.496607	0.000330529	0.85835	6.29945e-15	0.0359526	0.808316	-0.330614	0.0217251	-0.654603	4.4891e-07	-0.00844498	0.954571	0.430178	0.00227522	-0.10701	0.469109	-0.226169	0.122167	0.0114464	0.938452	-0.0284731	0.847659	-0.695546	4.09079e-08	-0.592559	9.11492e-06	-0.0897773	0.543966	0.0997445	0.499981
FMNL2	grey60	-0.14699	0.318785	-0.0767941	0.603909	-0.0140562	0.924456	-0.152165	0.301852	0.00280124	0.984924	-0.135966	0.356812	0.208197	0.1556	0.345345	0.0162156	0.711621	1.42908e-08	0.832337	2.26546e-13	0.203405	0.165554	-0.23767	0.103816	-0.459357	0.00102242	-0.148181	0.314833	0.18694	0.203278	-0.185379	0.207145	-0.258411	0.0761646	-0.0502398	0.734526	-0.157481	0.285076	-0.659905	3.36028e-07	-0.633449	1.35015e-06	-0.248999	0.0878897	0.141353	0.337897
CCDC18	grey60	-0.36985	0.00967288	0.118546	0.422264	-0.0042127	0.977329	-0.0815305	0.58171	0.0402284	0.786027	0.0140537	0.92447	0.190596	0.194421	0.0773698	0.601191	0.243223	0.0957537	0.752315	7.04513e-10	-0.0530053	0.72049	-0.101607	0.491968	-0.440806	0.001714	0.126824	0.390355	0.619501	2.67016e-06	0.117287	0.427243	0.0306808	0.836003	0.19392	0.186607	0.0846891	0.567114	-0.6132	3.59476e-06	-0.598481	7.02582e-06	-0.200897	0.170945	0.39314	0.00570582
FAM228B	grey60	-0.375945	0.00845497	0.0813653	0.582478	-0.342361	0.0172236	-0.0123196	0.933768	0.193595	0.187362	0.153379	0.297965	0.0762267	0.606592	0.118303	0.423225	0.054055	0.715187	0.471821	0.000710679	-0.106466	0.471385	-0.0184826	0.900772	-0.436874	0.0019054	0.254216	0.0812279	0.600785	6.3402e-06	0.205824	0.160474	0.0113722	0.938851	0.0451113	0.76078	-0.00980552	0.947262	-0.464831	0.000872952	-0.350985	0.0144463	0.0190117	0.897946	0.288003	0.0471414
ULK2	grey60	-0.0316897	0.830688	0.00950363	0.948884	-0.0225617	0.879021	-0.0616945	0.676999	-0.00998546	0.946296	-0.0922389	0.532932	0.0237293	0.87281	0.217829	0.136933	0.552174	4.72702e-05	0.691525	5.26598e-08	0.032622	0.825783	-0.10978	0.457617	-0.309839	0.032106	-0.0587315	0.691721	0.111686	0.449794	-0.211736	0.148536	-0.192908	0.188963	-0.083027	0.574774	-0.222226	0.128989	-0.552313	4.70195e-05	-0.535447	8.79961e-05	-0.231989	0.112596	0.171528	0.243728
CDC14A	grey60	-0.28904	0.0463166	0.059867	0.686065	-0.0109402	0.94117	-0.0569788	0.700484	0.0723538	0.625047	0.225477	0.123343	-0.0539203	0.715867	0.0988601	0.503809	0.475616	0.000634412	0.720219	7.90581e-09	0.332755	0.0208378	-0.248264	0.0888608	-0.425429	0.0025748	-0.00257164	0.98616	0.32455	0.0244118	-0.148406	0.314094	-0.105254	0.476476	0.0832276	0.573847	-0.0496135	0.737717	-0.673268	1.57798e-07	-0.625636	1.98635e-06	-0.245756	0.0922407	0.11756	0.426164
ZNF484	grey60	-0.174069	0.236708	0.0531472	0.719773	-0.168097	0.253429	-0.0265171	0.858013	0.196311	0.18113	0.198623	0.175942	-0.0140649	0.92441	-0.03395	0.818808	0.17765	0.227052	0.572851	2.09107e-05	-0.0375652	0.799891	-0.37998	0.0077237	-0.452993	0.0012247	0.219398	0.134057	0.437764	0.00186046	-0.00515751	0.972247	-0.0655525	0.658007	0.104812	0.478341	-0.00159272	0.991428	-0.508201	0.000226372	-0.440608	0.0017232	-0.020573	0.889615	0.123587	0.402661
ENSBTAG00000031711	grey60	0.11579	0.433209	-0.19688	0.179842	0.0065014	0.965019	-0.0447147	0.762822	-0.026328	0.859015	0.109445	0.458998	0.237571	0.103965	-0.184085	0.210389	-0.151585	0.303722	-0.539862	7.49226e-05	0.196134	0.18153	0.275251	0.0582938	0.278635	0.055146	-0.354725	0.0133664	-0.495366	0.000343922	-0.254682	0.0806523	-0.00174695	0.990598	-0.318371	0.027431	-0.0561495	0.704643	0.254931	0.0803473	0.334891	0.0199834	0.0593143	0.688816	-0.494045	0.000358711
RBM19	grey60	0.00817767	0.956008	0.186451	0.204485	0.209718	0.152536	0.285166	0.0494589	-0.225973	0.122499	-0.185093	0.207859	-0.0722874	0.625366	-0.0682184	0.645007	-0.0354479	0.810957	-0.460444	0.000991043	0.024297	0.869793	0.259461	0.0749365	0.26016	0.0741287	-0.301591	0.0372343	-0.50711	0.000234717	-0.32861	0.022584	-0.088607	0.54925	-0.31905	0.0270845	0.0769084	0.603369	0.205073	0.162038	0.349245	0.0149738	0.101877	0.490814	-0.123843	0.401678
SPRED1	grey60	0.00763852	0.958906	-0.0103094	0.944556	-0.0775547	0.600319	-0.0899984	0.54297	0.0648527	0.661437	0.0835269	0.572465	-0.031892	0.829623	0.0880733	0.551667	0.540009	7.4519e-05	0.781994	5.30924e-11	0.214186	0.143786	-0.339657	0.0181828	-0.464955	0.000869814	-0.0103965	0.944088	0.329934	0.0220133	-0.107312	0.467852	-0.146951	0.318913	-0.00352802	0.981013	-0.152651	0.300293	-0.698216	3.45142e-08	-0.676695	1.29183e-07	-0.251089	0.0851715	-0.0252495	0.864735
ENSBTAG00000032603	grey60	-0.144434	0.327363	0.0359311	0.808428	0.121748	0.409749	-0.150993	0.305637	0.26925	0.0642296	-0.0540528	0.715198	0.0178765	0.90401	-0.0916989	0.535343	0.458083	0.00106033	0.606018	5.00609e-06	0.131377	0.373421	-0.544087	6.40981e-05	-0.467888	0.000798282	0.0851268	0.565105	0.171357	0.244205	-0.215081	0.142079	-0.24751	0.0898664	0.0528633	0.721209	-0.0841811	0.56945	-0.439765	0.00176291	-0.41878	0.00305256	-0.0523993	0.723558	-0.132062	0.370914
CEP20	grey60	-0.405952	0.00419942	0.136227	0.35588	-0.0838933	0.570776	0.0525928	0.722579	0.051246	0.72941	-0.0128002	0.93119	0.0288588	0.84562	0.221257	0.13071	0.284469	0.0500423	0.667717	2.17015e-07	0.00289619	0.984413	-0.165641	0.26053	-0.525553	0.000125178	-0.0280817	0.849728	0.453962	0.00119175	-0.0397516	0.788504	-0.11766	0.425765	-0.0446821	0.762989	-0.169173	0.250359	-0.625108	2.03811e-06	-0.490078	0.000406666	-0.0420562	0.776549	0.269449	0.0640254
ZNF529	grey60	-0.383867	0.0070716	-0.155912	0.289962	0.0243455	0.869535	-0.0781681	0.597431	0.100347	0.497381	0.035375	0.811339	0.12617	0.392821	0.269649	0.0638198	0.607889	4.59595e-06	0.860698	4.40344e-15	-0.0118286	0.936401	-0.551078	4.92837e-05	-0.679718	1.0804e-07	-0.0310058	0.834291	0.262147	0.071867	-0.247437	0.0899648	-0.356526	0.0128712	-0.0318943	0.829611	-0.187325	0.202332	-0.663365	2.77311e-07	-0.505237	0.000249694	0.0293849	0.842841	0.14732	0.317685
PDGFD	grey60	-0.351013	0.0144382	0.0530568	0.72023	-0.0376916	0.799231	-0.14628	0.321151	0.172336	0.241481	-0.0869803	0.556634	0.0852953	0.564333	0.22801	0.119075	0.522947	0.000137106	0.855333	9.8863e-15	0.0633722	0.668715	-0.296771	0.0405314	-0.527993	0.000114874	-0.0111431	0.94008	0.412934	0.0035355	0.0278373	0.851022	-0.191043	0.193357	0.0688272	0.642053	-0.292497	0.0436519	-0.589924	1.02176e-05	-0.598273	7.0909e-06	-0.168672	0.251785	0.125684	0.394663
STAG1	grey60	-0.253089	0.0826318	-0.0553806	0.708507	0.0173461	0.906845	-0.120055	0.416341	0.159665	0.278361	-0.116432	0.430647	0.173131	0.239283	0.265796	0.067858	0.722099	6.92563e-09	0.878715	2.22874e-16	0.171002	0.245199	-0.322736	0.025268	-0.533091	9.57946e-05	-0.152994	0.299195	0.246	0.0919067	-0.199072	0.174948	-0.27022	0.0632388	-0.049802	0.736757	-0.246809	0.09081	-0.70788	1.83681e-08	-0.666984	2.26227e-07	-0.224838	0.124438	0.060486	0.682989
UPF3B	grey60	-0.494907	0.000348999	-0.0247513	0.86738	-0.0293038	0.843269	0.0211028	0.886791	0.159435	0.279065	-0.127642	0.387278	0.335238	0.0198471	0.100595	0.496313	0.430096	0.00228011	0.775647	9.5358e-11	0.0365422	0.805233	-0.37403	0.00882244	-0.600712	6.36082e-06	0.0356574	0.809861	0.352139	0.0141054	-0.254758	0.0805587	-0.188839	0.198642	0.0447617	0.762579	0.00974425	0.947591	-0.681138	9.92676e-08	-0.588281	1.09658e-05	-0.113332	0.443101	0.0681524	0.645328
EFNA2	grey60	0.335116	0.019895	0.0283744	0.848181	0.0265536	0.857819	-0.132747	0.368416	-0.0139252	0.925159	0.00404976	0.978206	-0.10477	0.47852	-0.074728	0.613706	-0.536211	8.55951e-05	-0.651096	5.42008e-07	-0.156515	0.288077	0.446786	0.00145561	0.608814	4.40486e-06	0.224824	0.124462	-0.125708	0.39457	0.291046	0.0447548	0.347379	0.0155575	0.128948	0.382398	0.165873	0.259853	0.564975	2.87136e-05	0.416456	0.00323712	0.000632849	0.996594	0.170839	0.245657
SEC62	grey60	-0.37087	0.00945901	0.0899225	0.543312	-0.0339616	0.818747	-0.0675202	0.648402	0.172227	0.241783	-0.0917237	0.535232	0.209591	0.15279	0.0974904	0.509766	0.589923	1.02177e-05	0.840041	8.38401e-14	-0.122453	0.407025	-0.557221	3.89311e-05	-0.632266	1.43242e-06	-0.107467	0.467203	0.233719	0.109865	-0.255839	0.079239	-0.357915	0.0125002	-0.0507416	0.731973	-0.164242	0.264634	-0.593831	8.62282e-06	-0.483923	0.000492579	0.0216122	0.884076	0.106722	0.470313
CD58	grey60	-0.110636	0.454096	-0.188887	0.198527	0.0845269	0.56786	-0.104529	0.479537	0.0319667	0.82923	0.140374	0.341286	0.087762	0.553079	0.143819	0.32945	0.392818	0.00574909	0.683118	8.81387e-08	0.134616	0.361652	-0.240871	0.0991071	-0.437726	0.00186237	-0.152781	0.299875	0.284549	0.0499753	-0.142659	0.333406	-0.122437	0.407083	-0.00838047	0.954918	-0.118262	0.423386	-0.602429	5.88933e-06	-0.564953	2.87383e-05	-0.196739	0.18016	0.000732364	0.996058
LCORL	grey60	-0.275452	0.0581024	0.0816785	0.581022	-0.13501	0.360234	-0.144767	0.326236	0.147302	0.317746	0.122868	0.405422	0.0576762	0.696992	0.207254	0.157524	0.636798	1.14045e-06	0.736026	2.50981e-09	0.0616812	0.677065	-0.305615	0.0346537	-0.582066	1.4278e-05	-0.126489	0.391615	0.189365	0.197371	-0.262113	0.0719054	-0.361015	0.0117051	-0.29007	0.0455088	-0.157613	0.284666	-0.722053	6.94835e-09	-0.516295	0.000172393	-0.018218	0.902185	-0.0234437	0.874329
ENSBTAG00000046608	grey60	-0.386686	0.00662924	-0.00114105	0.993859	-0.116883	0.428849	0.0543545	0.713676	0.227044	0.12069	-0.216285	0.139808	0.255519	0.0796276	0.240996	0.098927	0.596672	7.61155e-06	0.790229	2.41114e-11	-0.0244488	0.868986	-0.274414	0.0590945	-0.552915	4.59505e-05	-0.00835519	0.955054	0.283074	0.0512263	-0.140539	0.340713	-0.299586	0.0385777	-0.0624614	0.673207	-0.244033	0.0946182	-0.597722	7.26609e-06	-0.509814	0.000214529	-0.0756912	0.60913	0.158784	0.281057
FAM78B	grey60	-0.301886	0.03704	-0.0739072	0.617617	-0.09358	0.526967	-0.0237628	0.872632	0.190213	0.195335	-0.073672	0.61874	0.0982375	0.506512	0.154866	0.29325	0.235215	0.107544	0.473449	0.00067701	-0.145032	0.325343	-0.274968	0.0585628	-0.196457	0.180798	0.13335	0.366223	0.137883	0.350007	0.000353029	0.9981	-0.0764709	0.605437	0.254876	0.0804139	-0.39695	0.00521503	-0.135608	0.35809	-0.250889	0.0854288	-0.0952479	0.519596	0.189119	0.197965
TRIQK	grey60	-0.364226	0.0109277	0.0669175	0.651338	-0.0534228	0.71838	-0.0207702	0.888563	0.102609	0.487689	-0.0144257	0.922476	0.155677	0.290699	0.0924856	0.531833	0.592318	9.21083e-06	0.883842	8.73936e-17	0.172444	0.241181	-0.38396	0.0070566	-0.607039	4.77833e-06	-0.189753	0.196437	0.307347	0.0335897	-0.214584	0.143025	-0.245335	0.0928173	0.0175939	0.905521	-0.155023	0.292754	-0.715221	1.11829e-08	-0.646812	6.80098e-07	-0.177994	0.226137	0.00997609	0.946346
PRKAA1	magenta	-0.294714	0.0420098	0.195078	0.183941	-0.196459	0.180795	-0.21506	0.142121	0.0646744	0.662312	0.0703833	0.634526	0.191598	0.192041	0.231561	0.11328	0.433385	0.00209085	0.586359	1.19055e-05	0.193358	0.187912	0.148165	0.314889	-0.482309	0.00051767	-0.0477487	0.747243	0.382194	0.00734613	-0.112368	0.447017	-0.151046	0.305463	-0.3709	0.00945289	0.0846704	0.5672	-0.807109	4.25952e-12	-0.590059	1.01579e-05	-0.154289	0.295075	0.00442027	0.976213
ENSBTAG00000000154	magenta	0.396187	0.00531023	0.00989197	0.946798	0.153675	0.297023	-0.117287	0.427246	-0.0903898	0.54121	-0.0934779	0.52742	-0.278919	0.0548886	0.00859702	0.953754	-0.579157	1.61255e-05	-0.682413	9.19599e-08	0.0138134	0.925758	0.463062	0.000918977	0.84812	2.78996e-14	0.123149	0.40434	-0.170233	0.24736	0.486042	0.000461311	0.470337	0.00074266	0.305212	0.0349053	-0.087216	0.555561	0.795571	1.41754e-11	0.369178	0.0098159	-0.222715	0.128129	0.00145487	0.99217
SP3	magenta	-0.252202	0.0837513	0.028	0.850161	-0.0674385	0.648799	-0.0475248	0.74839	-0.0789381	0.593815	0.0233404	0.874878	0.281972	0.0521781	0.230603	0.114821	0.701708	2.75601e-08	0.667138	2.24256e-07	0.318326	0.0274538	-0.0222027	0.880931	-0.488014	0.000433835	-0.188445	0.199598	0.0645842	0.662755	-0.392954	0.00573075	-0.311527	0.031132	-0.37964	0.00778297	-0.044696	0.762918	-0.827357	4.19556e-13	-0.5958	7.90966e-06	-0.186621	0.204064	-0.0225982	0.878826
POMGNT2	magenta	0.247657	0.0896696	-0.00692423	0.962746	-0.0145606	0.921754	-0.0270959	0.854946	0.295418	0.0414991	-0.0661128	0.655266	-0.323337	0.0249814	-0.293061	0.0432288	-0.379972	0.00772499	-0.332375	0.0209929	-0.269571	0.0639	-0.209876	0.15222	0.342858	0.0170522	0.173694	0.237734	-0.119163	0.419837	0.212779	0.146501	0.178663	0.22437	0.32681	0.0233799	-0.138016	0.34954	0.594369	8.4224e-06	0.310943	0.0314662	0.0564813	0.702978	-0.16147	0.272894
RFX7	magenta	-0.118561	0.422206	0.0341284	0.817872	-0.175102	0.233894	-0.027333	0.853691	-0.0219836	0.882098	0.00516303	0.972217	0.218543	0.135619	0.139582	0.344044	0.49693	0.000327122	0.468679	0.000779923	0.34592	0.0160271	0.0529791	0.720623	-0.331757	0.0212475	-0.0869236	0.556892	0.0834113	0.572998	-0.362187	0.0114161	-0.136299	0.355625	-0.304076	0.0356226	0.0795313	0.591035	-0.740366	1.80562e-09	-0.577226	1.74715e-05	-0.265797	0.067857	-0.151906	0.302685
SELENOO	magenta	0.236903	0.104971	-0.0302686	0.838177	0.162072	0.271086	0.0253085	0.864422	-0.0776634	0.599807	0.0714633	0.629324	-0.29376	0.0427099	-0.104634	0.479093	-0.660584	3.2367e-07	-0.782088	5.26263e-11	-0.0393964	0.790351	0.328464	0.0226477	0.783654	4.54087e-11	0.115975	0.43247	-0.240982	0.0989468	0.451855	0.00126439	0.405984	0.00419611	0.342949	0.017021	-0.091054	0.538229	0.919396	2.89737e-20	0.560371	3.44329e-05	-0.0417919	0.777917	-0.0450243	0.761228
TSEN54	magenta	0.346787	0.0157464	-0.120357	0.415162	0.1889	0.198494	0.0922606	0.532835	-0.170901	0.245483	-0.0386979	0.793987	-0.267452	0.0660984	-0.0549204	0.710824	-0.341834	0.0174072	-0.505569	0.000246979	-0.274086	0.0594105	-0.0643123	0.66409	0.484956	0.000477104	0.0225125	0.879283	-0.404303	0.00437127	0.0956571	0.517795	0.099599	0.50061	0.244596	0.0938364	-0.149216	0.311428	0.722735	6.62073e-09	0.555979	4.08469e-05	0.154929	0.29305	0.11613	0.431852
N4BP2L1	magenta	-0.152427	0.30101	0.355516	0.0131469	-0.0471052	0.750539	-0.186305	0.204844	-0.101433	0.492717	-0.0475341	0.748342	0.025346	0.864223	0.209609	0.152754	0.206035	0.160035	0.324722	0.0243323	-0.219556	0.133771	0.3411	0.0176655	-0.149039	0.312011	-0.0894289	0.545536	0.280141	0.0537901	0.0763005	0.606243	-0.0488997	0.741359	-0.203606	0.165129	0.159788	0.277989	-0.37996	0.00772711	-0.220218	0.132574	-0.033804	0.819574	0.585738	1.22244e-05
SLC16A5	magenta	0.409627	0.00383752	0.0330017	0.823788	0.083767	0.571357	0.0576452	0.697147	-0.0529342	0.72085	0.0130251	0.929984	-0.333595	0.0204981	-0.143121	0.331826	-0.404193	0.00438304	-0.601043	6.26725e-06	0.0364092	0.805928	0.448289	0.00139638	0.669133	2.00197e-07	-0.112375	0.446987	-0.339424	0.0182675	0.122871	0.40541	0.307493	0.0335012	0.136019	0.356624	-0.176928	0.228976	0.568723	2.47169e-05	0.343093	0.0169716	-0.16729	0.255748	-0.0921436	0.533357
SLC25A22	magenta	0.40235	0.00458287	0.041125	0.781374	0.231872	0.112784	-0.0209051	0.887844	0.0756526	0.609314	-0.0646892	0.662239	-0.348813	0.0151071	-0.340124	0.018014	-0.332918	0.0207715	-0.309693	0.0321913	-0.408417	0.00395356	-0.267299	0.06626	0.340689	0.0178115	0.159722	0.278189	-0.115934	0.432633	0.230163	0.115535	0.128432	0.384324	0.37242	0.00914202	-0.0361917	0.807065	0.609436	4.28049e-06	0.395966	0.00533817	0.141522	0.337311	0.167996	0.253718
NEURL1B	magenta	0.0977955	0.508436	-0.0235897	0.873552	0.255751	0.0793447	0.138881	0.346496	-0.133504	0.365665	-0.00211122	0.988637	-0.30865	0.0328068	-0.0235922	0.873539	-0.613956	3.47002e-06	-0.543439	6.56603e-05	-0.196336	0.181073	0.242811	0.0963341	0.653025	4.8877e-07	0.461599	0.000958635	0.00781325	0.957966	0.458667	0.00104282	0.452434	0.00124405	0.541026	7.17867e-05	-0.100794	0.495457	0.741009	1.71872e-09	0.367177	0.0102528	-0.101132	0.494006	0.303633	0.0359055
PPIP5K2	magenta	-0.14409	0.328529	-0.00270869	0.985422	-0.265891	0.0677564	-0.152226	0.301657	0.243736	0.0950333	0.0925166	0.531695	0.156663	0.287617	0.0575861	0.697443	0.440559	0.00172549	0.70951	1.64735e-08	0.0460547	0.75593	-0.269998	0.0634641	-0.594195	8.4869e-06	-0.00118296	0.993633	0.465673	0.000851779	-0.103323	0.484649	-0.178055	0.225978	-0.158255	0.282685	0.00131288	0.992934	-0.752931	6.7015e-10	-0.597	7.50192e-06	-0.0722787	0.625407	0.0232322	0.875453
SH3RF1	magenta	0.251694	0.0843964	-0.00977543	0.947424	0.156329	0.288657	0.0738097	0.618082	0.0178036	0.9044	-0.161438	0.272989	-0.380474	0.00763797	0.0191421	0.89725	-0.34151	0.0175206	-0.366884	0.0103182	-0.2825	0.0517199	0.182285	0.214961	0.603331	5.65456e-06	0.292237	0.0438475	-0.100865	0.495154	0.334149	0.0202766	0.309233	0.0324613	0.383739	0.00709231	-0.0367761	0.804011	0.620874	2.50046e-06	0.268066	0.065455	-0.13435	0.362608	0.272726	0.0607348
ZFP64	magenta	0.290891	0.0448738	-0.100061	0.498614	-0.0769355	0.603241	0.0712116	0.630535	-0.028769	0.846095	-0.120749	0.41363	-0.117413	0.426746	-0.00344382	0.981466	-0.201249	0.170182	-0.388003	0.00643095	-0.368656	0.00992842	-0.104737	0.478656	0.427967	0.0024106	-0.127145	0.389146	-0.420048	0.00295584	0.0643362	0.663972	-0.0090937	0.951086	0.136617	0.354492	-0.0230369	0.876492	0.689728	5.88738e-08	0.501005	0.000286776	0.164865	0.262802	0.102764	0.487028
NDST1	magenta	0.248378	0.08871	0.0593362	0.688707	0.213437	0.145227	0.203152	0.166093	-0.127688	0.387105	-0.0207043	0.888915	-0.337952	0.0188105	-0.249638	0.0870519	-0.209282	0.153409	-0.608215	4.52768e-06	-0.337939	0.0188153	0.0150673	0.91904	0.370074	0.00962545	0.034802	0.81434	-0.522026	0.000141564	-0.107588	0.466698	-0.0718488	0.627471	-0.0246558	0.867887	0.0693191	0.639669	0.624439	2.10542e-06	0.664419	2.61413e-07	0.318099	0.0275706	0.0731467	0.62125
TTC14	magenta	-0.314135	0.0296756	0.188039	0.200585	-0.196776	0.180078	-0.142209	0.334947	0.0943875	0.523392	0.052574	0.722674	0.219997	0.132973	0.168101	0.253418	0.431412	0.00220267	0.637465	1.10247e-06	0.048716	0.742297	-0.0454947	0.758808	-0.566378	2.7153e-05	-0.0245536	0.86843	0.369093	0.00983423	-0.216982	0.138504	-0.197264	0.178978	-0.313101	0.0302461	0.0342746	0.817105	-0.820764	9.21155e-13	-0.559611	3.5472e-05	-0.0613767	0.678572	0.0540336	0.715294
COX8B	magenta	0.0454225	0.759179	0.101884	0.490785	0.133197	0.366779	0.0518283	0.726453	-0.0620736	0.675123	-0.144029	0.328735	-0.170541	0.246493	-0.1448	0.326125	-0.404098	0.00439312	-0.45462	0.00116983	-0.585077	1.25726e-05	-0.119223	0.419601	0.125506	0.395339	0.150305	0.307872	-0.0868516	0.55722	0.286828	0.0480902	-0.0481578	0.74515	0.0887819	0.548458	0.150605	0.306895	0.647489	6.56297e-07	0.703983	2.37594e-08	0.531072	0.000102977	0.300311	0.0380874
MLLT1	magenta	0.405148	0.00428248	0.0803041	0.587422	0.0919815	0.534081	-0.0263294	0.859007	0.113758	0.441378	-0.0547735	0.711564	-0.349286	0.0149611	-0.233896	0.109588	-0.393326	0.00568094	-0.637163	1.11953e-06	-0.0217827	0.883168	0.372439	0.00913825	0.650603	5.56452e-07	-0.0537217	0.716869	-0.346743	0.0157605	0.125432	0.395619	0.253566	0.0820354	0.0933142	0.528147	-0.150479	0.307304	0.607521	4.67408e-06	0.407728	0.00402096	-0.0788178	0.594379	-0.116927	0.428675
FBXL15	magenta	0.173191	0.239117	-0.0618533	0.676213	0.180131	0.220524	-0.0308793	0.834957	-0.0702794	0.635027	0.00721796	0.961166	-0.147052	0.318576	-0.0756057	0.609536	-0.576055	1.83368e-05	-0.58692	1.16237e-05	-0.197345	0.178797	0.155593	0.290962	0.661612	3.05742e-07	0.113715	0.441554	-0.168536	0.252174	0.459669	0.00101334	0.340115	0.018017	0.3905	0.00606902	-0.188982	0.198296	0.872762	6.27761e-16	0.507632	0.000230687	0.00828256	0.955444	0.057952	0.695613
ZNF787	magenta	0.242177	0.0972342	-0.0145567	0.921775	0.222824	0.127938	-0.0160981	0.913521	-0.133393	0.36607	0.0349466	0.813582	-0.232928	0.111108	-0.109265	0.459741	-0.636392	1.16417e-06	-0.691169	5.3838e-08	-0.0590695	0.690036	0.29152	0.0443918	0.797341	1.18471e-11	0.105689	0.474646	-0.165861	0.25989	0.500255	0.000293839	0.457602	0.00107498	0.400093	0.00483842	-0.0678375	0.646858	0.883794	8.8178e-17	0.445194	0.00152076	-0.13953	0.344225	-0.0239268	0.87176
SESN1	magenta	-0.297918	0.0397261	-0.0106121	0.942931	-0.197753	0.177882	-0.0447202	0.762793	0.118789	0.421307	0.0329451	0.824085	0.184749	0.20872	0.222033	0.129331	0.396597	0.00525891	0.751889	7.29184e-10	0.413212	0.00351115	-0.0448268	0.762244	-0.487051	0.000447062	-0.0634879	0.668145	0.497113	0.000325198	-0.0215416	0.884453	-0.0127161	0.931641	-0.00397297	0.978619	-0.173978	0.236957	-0.795507	1.42681e-11	-0.766193	2.2045e-10	-0.355856	0.0130537	-0.0886175	0.549202
YBEY	magenta	0.200982	0.170761	0.102717	0.487229	0.410975	0.00371175	-0.0446692	0.763056	-0.166658	0.257573	-0.0187382	0.899407	-0.109828	0.457419	-0.302292	0.0367741	-0.250635	0.0857556	-0.571293	2.22788e-05	-0.18163	0.216643	0.161375	0.273179	0.319933	0.0266399	-0.337658	0.0189203	-0.355633	0.0131148	0.0982615	0.506408	-0.0215516	0.884399	-0.156888	0.286915	-0.0562262	0.704258	0.568437	2.5003e-05	0.601246	6.21055e-06	0.284593	0.0499383	-0.0662282	0.654702
MRPL57	magenta	0.0733856	0.620108	0.128188	0.385234	0.166927	0.256795	-0.129616	0.37992	-0.190305	0.195115	0.0696065	0.638278	-0.124801	0.398019	-0.0458752	0.756852	-0.475962	0.00062785	-0.616445	3.08697e-06	-0.216066	0.140219	0.260586	0.0736388	0.553662	4.46552e-05	0.0090469	0.951337	-0.177872	0.226463	0.393466	0.00566227	0.209671	0.152629	0.0577933	0.696407	0.00234839	0.987361	0.746354	1.134e-09	0.52106	0.000146382	0.109948	0.456922	-0.0270483	0.855198
ZFYVE21	magenta	-0.0356182	0.810065	0.00942934	0.949283	0.126635	0.391065	-0.275185	0.0583564	0.313482	0.0300348	0.0142102	0.923631	-0.216089	0.140176	-0.0275618	0.85248	-0.419409	0.00300425	-0.168768	0.251511	-0.283956	0.0504749	-0.0478081	0.746939	0.363956	0.0109916	0.257649	0.0770652	0.184217	0.210056	0.584014	1.31521e-05	0.296629	0.0406322	0.524625	0.000129312	-0.387631	0.00648639	0.621707	2.40247e-06	0.238073	0.103214	-0.0248634	0.866785	0.133278	0.366488
ALKBH4	magenta	0.263158	0.0707388	0.256152	0.0788596	-0.0597279	0.686757	-0.161616	0.272453	-0.310246	0.0318688	-0.0795847	0.590785	-0.0603654	0.683588	0.140328	0.341446	-0.34158	0.0174962	-0.542641	6.76318e-05	-0.357125	0.0127103	0.25514	0.08009	0.48252	0.000514323	-0.0150648	0.919053	-0.27451	0.0590015	0.171113	0.244888	0.0962541	0.515173	-0.0192367	0.896745	0.0122203	0.9343	0.633113	1.3731e-06	0.532373	9.82966e-05	0.170999	0.245206	0.177675	0.226985
HSPBP1	magenta	0.336013	0.0195464	-0.0483071	0.744387	0.167009	0.25656	0.0354127	0.811141	-0.222736	0.128091	-0.0615106	0.677909	-0.18554	0.206743	-0.0439625	0.766699	-0.51771	0.000164262	-0.647579	6.53191e-07	-0.0410258	0.781888	0.240467	0.0996919	0.762188	3.1075e-10	-0.00493086	0.973466	-0.344604	0.0164609	0.291976	0.0440454	0.36017	0.0119175	0.334004	0.0203346	-0.141787	0.3364	0.829522	3.21716e-13	0.436255	0.00193716	-0.149725	0.309762	-0.118096	0.424042
ANGEL2	magenta	-0.222246	0.128955	0.0615677	0.677626	-0.229787	0.116147	-0.157808	0.284063	0.21682	0.138807	0.044202	0.765463	0.0739882	0.617231	0.1954	0.183204	0.398631	0.00501063	0.793202	1.79744e-11	0.109123	0.460329	-0.152759	0.299947	-0.544882	6.22299e-05	0.170047	0.247883	0.556771	3.96157e-05	-0.0694686	0.638946	-0.0766739	0.604477	-0.0421798	0.77591	0.0204823	0.890099	-0.834437	1.73649e-13	-0.724049	6.03048e-09	-0.206281	0.159526	0.161708	0.27218
FAM89B	magenta	0.251539	0.0845945	-0.0631332	0.669893	0.218967	0.134843	-0.0381118	0.79704	-0.205599	0.160942	-0.0479016	0.746461	-0.147819	0.316033	-0.0533927	0.718532	-0.468553	0.000782823	-0.407519	0.00404164	-0.366246	0.0104618	0.016472	0.911521	0.536285	8.53655e-05	0.127894	0.386333	-0.147992	0.315461	0.429847	0.00229504	0.244122	0.0944945	0.428074	0.00240394	-0.120104	0.416149	0.807205	4.21579e-12	0.468694	0.000779592	0.0416834	0.778479	0.201246	0.170187
SLC25A24	magenta	0.0206621	0.88914	0.0473655	0.749205	-0.169701	0.24886	-0.085332	0.564164	-0.0580822	0.694963	0.0881567	0.551289	0.148938	0.312343	0.124053	0.400873	0.421262	0.00286577	0.460336	0.000994111	0.373574	0.00891196	0.0355196	0.810582	-0.351408	0.0143206	-0.0808997	0.584645	0.177891	0.22641	-0.296448	0.0407605	-0.106533	0.471105	-0.343415	0.0168617	0.147464	0.317208	-0.781499	5.5613e-11	-0.610708	4.03621e-06	-0.255743	0.0793556	-0.19415	0.186076
GAMT	magenta	0.0242286	0.870157	-0.0976361	0.509131	0.190773	0.193999	-0.0902459	0.541857	0.0366045	0.804907	0.102691	0.487337	-0.132249	0.370232	-0.183593	0.211633	-0.622586	2.30291e-06	-0.445745	0.00149792	-0.330342	0.0218401	0.027835	0.851034	0.430262	0.00227025	0.249036	0.0878403	0.0530646	0.720191	0.541	7.18547e-05	0.313778	0.0298712	0.491797	0.00038521	-0.129814	0.379186	0.785134	3.94546e-11	0.484395	0.00048545	0.116314	0.431116	0.0768685	0.603557
TRAPPC5	magenta	0.223025	0.127585	0.0302017	0.83853	0.141219	0.338357	-0.0821207	0.57897	-0.113838	0.441056	0.0287801	0.846036	-0.231565	0.113274	-0.0484488	0.743662	-0.657427	3.85013e-07	-0.703037	2.52757e-08	-0.0965087	0.514057	0.444435	0.00155272	0.800257	8.78158e-12	0.109912	0.45707	-0.101607	0.49197	0.569215	2.42315e-05	0.475032	0.000645645	0.340096	0.0180239	-0.0382573	0.796282	0.852859	1.4199e-14	0.457936	0.00106481	-0.121016	0.412591	0.0782946	0.596836
BOD1L1	magenta	-0.10311	0.485555	-0.0406371	0.783905	-0.116766	0.429315	0.110335	0.45533	0.0781973	0.597294	-0.0539214	0.715861	0.0412908	0.780514	0.233904	0.109575	0.568945	2.44973e-05	0.563684	3.02224e-05	0.240533	0.0995973	-0.141649	0.336876	-0.275562	0.0579986	-0.0147074	0.920967	0.035225	0.812124	-0.392468	0.00579635	-0.160746	0.27508	-0.141231	0.338316	-0.016285	0.912521	-0.659265	3.48099e-07	-0.606949	4.79793e-06	-0.304796	0.0351666	0.00111771	0.993984
C29H11orf24	magenta	0.392492	0.00579314	-0.0340571	0.818246	0.114778	0.437267	-0.0460157	0.75613	0.0829349	0.575199	0.0217313	0.883442	-0.277558	0.0561324	-0.364409	0.0108849	-0.436414	0.00192899	-0.653442	4.77929e-07	-0.423572	0.00270104	-0.142695	0.333281	0.390001	0.00613982	-0.0161148	0.913432	-0.356477	0.0128845	0.174251	0.23621	0.0253812	0.864037	0.0949412	0.520948	-0.143201	0.331552	0.826575	4.61381e-13	0.731998	3.388e-09	0.384331	0.00699713	-0.0982807	0.506325
CCDC30	magenta	-0.13164	0.372457	0.0885975	0.549293	-0.137563	0.351137	-0.241098	0.0987793	0.249888	0.0867246	0.0526752	0.722162	-0.00274034	0.985252	-0.128047	0.38576	0.128793	0.382976	0.488538	0.000426785	0.0529714	0.720662	0.047301	0.749536	-0.32879	0.0225057	0.144582	0.326862	0.515549	0.000176832	0.0453835	0.75938	0.0684049	0.644101	0.00432128	0.976745	-0.00874075	0.952982	-0.596845	7.55361e-06	-0.528668	0.000112163	-0.189844	0.19622	0.1468	0.319417
CCDC124	magenta	0.260446	0.0737989	-0.122407	0.407201	0.0393583	0.790549	0.164678	0.26335	-0.0326062	0.825866	-0.169175	0.250355	-0.00905667	0.951285	-0.160367	0.276228	-0.445537	0.00150651	-0.616188	3.12454e-06	-0.538404	7.90288e-05	0.0699807	0.63647	0.38357	0.00711969	0.0657415	0.657082	-0.315222	0.0290856	0.130647	0.376108	0.0499155	0.736178	0.055262	0.709104	-0.0335814	0.820743	0.764758	2.49497e-10	0.700315	3.01596e-08	0.346558	0.0158203	0.0796107	0.590663
RAI1	magenta	0.40803	0.00399125	-0.044895	0.761893	0.106421	0.471573	0.0820191	0.579441	0.202344	0.167821	-0.20693	0.158189	-0.264583	0.069171	-0.267336	0.0662205	-0.153321	0.29815	-0.345571	0.0161413	-0.118767	0.421394	-0.196686	0.180281	0.383955	0.00705751	0.172021	0.242354	-0.343469	0.0168433	0.0244495	0.868983	0.0516171	0.727525	0.229851	0.116043	-0.192959	0.188843	0.55972	3.53223e-05	0.340506	0.0178768	0.0540706	0.715108	-0.070519	0.633871
METRNL	magenta	0.263377	0.0704952	-0.269988	0.0634737	0.282412	0.0517959	-0.101846	0.490945	0.00726171	0.960931	0.115214	0.435514	-0.077694	0.599663	-0.217108	0.13827	-0.28374	0.0506586	-0.528752	0.00011183	0.13508	0.359984	-0.0831512	0.5742	0.428387	0.00238434	-0.242895	0.096216	-0.424367	0.00264637	0.103288	0.484798	0.0860322	0.56096	0.108801	0.46166	-0.135521	0.358402	0.66733	2.21835e-07	0.44405	0.00156918	0.0680107	0.646016	-0.441901	0.00166383
CEP170B	magenta	0.217452	0.137632	-0.0284706	0.847672	-0.00711203	0.961736	0.0847874	0.566663	0.0640637	0.665312	-0.0628407	0.671335	-0.232096	0.112427	0.00809669	0.956443	-0.290478	0.0451928	-0.363518	0.0110954	-0.207583	0.156852	-0.136576	0.354636	0.470914	0.000730073	0.158375	0.282315	-0.275923	0.0576573	0.189543	0.196942	0.137702	0.350645	0.26957	0.0639006	-0.118188	0.423677	0.668867	2.03257e-07	0.332018	0.0211396	-0.00243502	0.986895	-0.147993	0.315457
PFN1	magenta	0.218168	0.136309	-0.0715454	0.628929	0.154783	0.293513	0.00668324	0.964041	-0.216545	0.139321	0.0205097	0.889952	-0.118977	0.420567	-0.00840748	0.954773	-0.547276	5.68991e-05	-0.614892	3.32113e-06	0.025701	0.86234	0.209996	0.151979	0.727155	4.82529e-09	0.137791	0.350331	-0.220975	0.131215	0.437229	0.00188737	0.386274	0.00669237	0.36003	0.0119531	0.0325728	0.826042	0.815293	1.72717e-12	0.395978	0.00533661	-0.150882	0.305995	-0.13808	0.349313
NXT1	magenta	0.469956	0.000751076	-0.249382	0.0873866	0.0820518	0.57929	-0.162715	0.269164	-0.228892	0.117614	0.0273154	0.853784	-0.0475843	0.748085	-0.0278962	0.85071	-0.406907	0.00410259	-0.403995	0.00440407	-0.15903	0.280303	-0.0533922	0.718534	0.419976	0.00296129	0.207769	0.156472	-0.184043	0.210496	0.264758	0.0689803	0.203046	0.166319	0.342978	0.0170111	0.0347644	0.814537	0.626402	1.91353e-06	0.378611	0.00796539	0.0346977	0.814887	0.0225971	0.878832
RESF1	magenta	-0.35085	0.0144866	-0.00455022	0.975514	-0.0925197	0.53168	-0.148609	0.313424	0.0180331	0.903174	0.128928	0.382472	0.223472	0.126803	0.249129	0.0877182	0.558371	3.72304e-05	0.711922	1.4003e-08	0.512917	0.000193313	-0.155723	0.290555	-0.542911	6.6959e-05	-0.102475	0.488261	0.2932	0.0431254	-0.256736	0.0781549	-0.171993	0.242433	-0.195668	0.182591	0.0403734	0.785274	-0.86429	2.51415e-15	-0.720498	7.75268e-09	-0.259381	0.07503	-0.163437	0.267017
HSPBAP1	magenta	-0.0542667	0.714119	0.05485	0.711178	-0.209763	0.152444	-0.0618079	0.676438	-0.220615	0.13186	0.129498	0.380355	0.173468	0.238356	0.159884	0.277697	-0.0902858	0.541678	-0.0492865	0.739385	0.264292	0.0694884	0.46018	0.000998585	-0.0727441	0.623177	-0.0118918	0.936062	0.205243	0.161683	-0.115989	0.432414	0.137136	0.352648	-0.319792	0.0267103	0.358728	0.0122874	-0.457903	0.0010658	-0.254921	0.0803594	-0.140919	0.339396	-0.0457516	0.757487
ENSBTAG00000005239	magenta	0.271371	0.0620789	0.0248103	0.867067	0.121098	0.412271	-0.167914	0.253954	-0.111477	0.450649	-0.0404996	0.784619	-0.239464	0.101157	0.0198319	0.893568	-0.509365	0.000217767	-0.426528	0.00250251	-0.313703	0.0299126	0.196418	0.180887	0.585229	1.24917e-05	0.113439	0.44267	-0.0406376	0.783902	0.555582	4.14783e-05	0.334935	0.0199659	0.403698	0.00443596	-0.226196	0.12212	0.788731	2.79052e-11	0.403188	0.00449099	-0.0427081	0.773177	0.118064	0.42417
DOHH	magenta	0.2853	0.0493478	-0.0170318	0.908526	0.122974	0.405015	-0.0504248	0.733585	-0.193644	0.187249	-0.0218855	0.882621	-0.18989	0.19611	0.0161364	0.913317	-0.517784	0.000163849	-0.684125	8.29427e-08	-0.0746736	0.613965	0.269585	0.0638859	0.760657	3.53694e-10	-0.014532	0.921907	-0.352103	0.0141161	0.340449	0.0178974	0.327788	0.0229446	0.286863	0.0480615	-0.125553	0.395159	0.868697	1.23639e-15	0.517193	0.000167191	-0.067535	0.64833	-0.0574407	0.698171
MIER1	magenta	-0.127549	0.387629	0.0534138	0.718425	-0.242095	0.0973511	-0.06085	0.681183	0.0241832	0.870398	-0.0645311	0.663015	0.321858	0.0256909	0.156842	0.28706	0.638068	1.06917e-06	0.67037	1.86514e-07	0.179087	0.223255	-0.240374	0.0998272	-0.571721	2.18954e-05	-0.0919515	0.534215	0.133224	0.366682	-0.395518	0.005395	-0.327155	0.0232252	-0.373136	0.00899866	0.18986	0.19618	-0.816952	1.43058e-12	-0.593602	8.70975e-06	-0.102913	0.486392	-0.15666	0.287626
EPS15	magenta	-0.208559	0.154868	-0.0666841	0.652476	-0.144774	0.326213	-0.0862299	0.560057	0.19954	0.173914	-0.0322882	0.827539	0.268924	0.0645653	0.182355	0.214783	0.66443	2.61254e-07	0.718168	9.12286e-09	0.450462	0.00131456	-0.158062	0.28328	-0.578918	1.62867e-05	-0.069248	0.640014	0.223588	0.126601	-0.31974	0.0267364	-0.24976	0.0868919	-0.269859	0.0636059	-0.0248016	0.867113	-0.870034	9.9174e-16	-0.698594	3.36894e-08	-0.220798	0.131531	-0.196668	0.180321
SCAND1	magenta	0.292716	0.043487	0.113642	0.441847	0.200273	0.172307	-0.00741737	0.960094	-0.146552	0.320245	0.0331132	0.823202	-0.385326	0.00683951	-0.115496	0.434388	-0.682265	9.2781e-08	-0.749694	8.69937e-10	0.0230655	0.87634	0.491989	0.000382886	0.855711	9.34882e-15	0.111228	0.451669	-0.11684	0.429022	0.541823	6.97068e-05	0.536984	8.32247e-05	0.388065	0.00642162	-0.0952814	0.519448	0.826704	4.54193e-13	0.42801	0.0024079	-0.198588	0.176019	0.0350177	0.81321
ALG3	magenta	0.297582	0.0399604	-0.0927148	0.530812	0.0465682	0.753293	0.0326087	0.825853	-0.1226	0.406457	-0.0439044	0.766998	-0.105509	0.475405	-0.129637	0.379842	-0.45843	0.0010499	-0.619036	2.73008e-06	-0.132436	0.369548	0.0199274	0.893058	0.517426	0.000165867	0.019932	0.893034	-0.400673	0.00477157	0.0463586	0.754369	0.196597	0.180482	0.196302	0.18115	-0.117172	0.427701	0.691231	5.36329e-08	0.475235	0.000641721	0.0345695	0.815559	-0.291162	0.0446657
SMC4	magenta	-0.442313	0.00164531	0.0282083	0.849059	-0.0872273	0.55551	0.00592637	0.968111	0.0717439	0.627975	0.0275561	0.85251	0.272236	0.0612185	0.175732	0.23219	0.647454	6.575e-07	0.663677	2.72509e-07	-0.0330365	0.823605	-0.394209	0.00556425	-0.799177	9.81735e-12	-0.16231	0.270374	0.155571	0.291031	-0.43532	0.00198609	-0.513469	0.000189744	-0.436306	0.00193452	0.0429817	0.771763	-0.77859	7.28608e-11	-0.345006	0.0163276	0.244682	0.0937171	0.0579121	0.695813
BTBD8	magenta	-0.202386	0.16773	0.0301399	0.838856	-0.0962443	0.515216	-0.170217	0.247405	0.059691	0.686941	0.0134066	0.927938	0.0750536	0.612158	0.275784	0.0577885	0.570337	2.31583e-05	0.677221	1.25245e-07	0.188403	0.199701	-0.192543	0.189817	-0.561634	3.27681e-05	-0.0460219	0.756098	0.236132	0.106141	-0.322377	0.0254401	-0.257701	0.0770038	-0.2762	0.0573967	-0.0377138	0.799115	-0.821455	8.4953e-13	-0.582433	1.40594e-05	-0.095711	0.517558	0.0363782	0.80609
DRAP1	magenta	0.334931	0.0199674	-0.0140205	0.924648	0.0302385	0.838336	0.00706122	0.962009	-0.142699	0.333268	-0.0565647	0.70256	-0.127167	0.389061	-0.0735925	0.619119	-0.643886	7.92503e-07	-0.707378	1.89916e-08	-0.39273	0.00576097	0.216227	0.139916	0.513328	0.000190647	0.239127	0.101652	-0.151544	0.303855	0.333455	0.0205545	0.260917	0.0732608	0.130316	0.377328	0.141892	0.336038	0.761896	3.18536e-10	0.60643	4.91284e-06	0.199959	0.172993	0.0295369	0.842038
PALB2	magenta	-0.0431771	0.770753	0.0937592	0.526173	-0.185574	0.206658	-0.0841764	0.569472	-0.237843	0.103559	0.0762981	0.606254	0.159838	0.277836	0.256657	0.0782505	0.0801227	0.588269	0.122933	0.405172	0.201496	0.169646	0.353417	0.0137358	-0.155692	0.290651	-0.0324468	0.826705	0.222459	0.128579	-0.161244	0.273576	0.07132	0.630013	-0.275448	0.0581062	0.308181	0.0330867	-0.548754	5.3819e-05	-0.314424	0.0295177	-0.131999	0.371144	0.171971	0.242495
OSBPL11	magenta	-0.00843371	0.954632	-0.108703	0.462065	-0.12332	0.403686	-0.106562	0.470982	-0.11468	0.437661	-0.0153732	0.917402	0.310208	0.031891	0.246399	0.0913645	0.605835	5.04793e-06	0.502552	0.000272672	0.486032	0.000461454	0.0739126	0.617592	-0.300384	0.0380386	-0.283522	0.0508434	-0.0172542	0.907337	-0.411774	0.00363895	-0.193661	0.187209	-0.325143	0.0241374	0.0260306	0.860592	-0.737824	2.1915e-09	-0.575217	1.89803e-05	-0.298243	0.0395001	-0.0797321	0.590095
PI4K2B	magenta	-0.0574219	0.698264	-0.0687031	0.642654	-0.294509	0.0421597	-0.0624721	0.673154	0.0195331	0.895163	0.150332	0.307783	0.20992	0.15213	0.0946743	0.522125	0.460728	0.000983002	0.481061	0.000537837	0.0728707	0.622571	-0.229956	0.115872	-0.526073	0.000122915	-0.0774424	0.600849	0.111425	0.450864	-0.35597	0.0130225	-0.30367	0.0358823	-0.380066	0.00770874	0.00158439	0.991473	-0.67415	1.49914e-07	-0.376143	0.00841768	0.0736394	0.618895	-0.0674789	0.648603
ARL8A	magenta	0.338259	0.0186962	-0.0401682	0.78634	0.269183	0.0642981	-0.131193	0.3741	-0.228186	0.118782	-0.0261258	0.860087	-0.296475	0.0407412	-0.00497885	0.973208	-0.400689	0.00476979	-0.520974	0.000146819	-0.0583415	0.693667	0.103968	0.481912	0.67607	1.34008e-07	0.0400406	0.787002	-0.352009	0.0141436	0.300747	0.0377954	0.245119	0.0931139	0.313842	0.0298362	-0.0893496	0.545894	0.763271	2.83377e-10	0.417334	0.00316629	-0.0821056	0.57904	0.0345291	0.815771
NUDT16L1	magenta	0.125329	0.396008	0.162492	0.26983	0.214921	0.142384	-0.0460237	0.756089	-0.0450964	0.760857	0.0866665	0.558064	-0.265969	0.0676728	-0.266915	0.0666653	-0.487666	0.000438576	-0.592765	9.03336e-06	-0.411403	0.00367261	0.0917478	0.535125	0.392744	0.00575899	-0.0818685	0.58014	-0.239013	0.101821	0.230455	0.115062	0.0963961	0.514551	0.146661	0.319878	-0.0726157	0.623792	0.762394	3.05353e-10	0.694829	4.28052e-08	0.324309	0.0245243	0.105718	0.474523
RICTOR	magenta	-0.0776289	0.59997	0.0778007	0.59916	-0.223486	0.126778	-0.166049	0.259343	0.267909	0.0656193	-0.028146	0.849389	0.211592	0.14882	0.0325691	0.826062	0.439417	0.00177955	0.459066	0.00103099	0.0746027	0.614302	-0.242551	0.0967021	-0.475117	0.000644003	0.0171241	0.908033	0.153044	0.299036	-0.267977	0.0655477	-0.256211	0.078788	-0.342267	0.0172561	0.172155	0.241983	-0.621256	2.45506e-06	-0.425732	0.00255466	0.0018089	0.990264	-0.198274	0.176718
IDUA	magenta	0.249184	0.0876456	0.0462904	0.754719	0.0424166	0.774684	-0.00912688	0.950907	-0.0543545	0.713676	-0.0133382	0.928305	-0.243629	0.0951833	-0.0217125	0.883542	-0.601922	6.02511e-06	-0.693844	4.55453e-08	0.0706708	0.633139	0.489113	0.000419163	0.824628	5.83271e-13	0.0968334	0.512636	-0.159932	0.27755	0.472762	0.000691044	0.496371	0.000333039	0.334373	0.0201877	-0.128373	0.384544	0.793971	1.66471e-11	0.369831	0.00967687	-0.239056	0.101758	-0.0791881	0.592643
GULP1	magenta	-0.152448	0.300945	0.0254718	0.863556	-0.150006	0.308844	0.103877	0.482295	-0.153209	0.298507	-0.0866027	0.558355	0.303775	0.0358149	0.090488	0.540769	0.527342	0.000117544	0.564129	2.96943e-05	-0.0112479	0.939518	-0.247322	0.0901186	-0.613487	3.54693e-06	-0.116478	0.430462	0.0616285	0.677325	-0.42408	0.00266595	-0.382881	0.00723241	-0.3237	0.0248097	0.142501	0.333948	-0.646965	6.74621e-07	-0.341742	0.0174394	0.0906696	0.539953	-0.0183365	0.901552
WTIP	magenta	0.324035	0.0246523	-0.217148	0.138196	0.0962279	0.515288	0.0255547	0.863116	-0.268429	0.0650774	0.0298077	0.840609	-0.245045	0.0932165	0.187345	0.202282	-0.169403	0.249707	-0.567481	2.59809e-05	-0.283697	0.0506948	-0.0110584	0.940535	0.321621	0.0258065	-0.199313	0.174414	-0.62105	2.47949e-06	-0.171959	0.242527	-0.154937	0.293025	-0.163068	0.268112	-0.053731	0.716823	0.615412	3.24095e-06	0.682253	9.28472e-08	0.364355	0.0108975	-0.0212887	0.8858
POMC	magenta	0.00137586	0.992595	0.0504043	0.733689	0.323031	0.0251269	-0.19465	0.184924	-0.0616621	0.677159	0.0448681	0.762032	-0.121525	0.410613	0.0478133	0.746913	-0.276529	0.0570885	-0.483336	0.000501569	-0.153256	0.298359	0.361995	0.011463	0.502575	0.000272474	-0.0836344	0.571969	-0.211777	0.148456	0.274222	0.0592788	0.130208	0.377727	0.0227688	0.877919	-0.0574907	0.697921	0.601239	6.21258e-06	0.457127	0.00108962	0.0788485	0.594235	0.159207	0.27976
ENSBTAG00000008137	magenta	0.123245	0.403974	-0.00508686	0.972627	0.154465	0.294519	-0.0692035	0.640229	-0.0655798	0.657874	-0.0988017	0.504062	-0.125534	0.395233	-0.021406	0.885175	-0.33329	0.0206209	-0.514218	0.000184997	-0.612158	3.7736e-06	-0.0921299	0.533418	0.238557	0.102495	0.0687029	0.642655	-0.266879	0.0667037	0.273944	0.0595478	-0.10167	0.491699	0.0224888	0.879409	0.01264	0.932049	0.79017	2.42499e-11	0.7921	2.00526e-11	0.532534	9.77312e-05	0.19519	0.183683
TOLLIP	magenta	0.29487	0.0418959	-0.0387084	0.793932	0.127791	0.386719	0.00215241	0.988416	-0.190504	0.194641	-0.0312818	0.832836	-0.190194	0.19538	0.0398844	0.787814	-0.360941	0.0117237	-0.685431	7.66253e-08	-0.239302	0.101394	0.314351	0.0295575	0.673675	1.54115e-07	-0.121467	0.410839	-0.499423	0.00030187	0.193991	0.186445	0.12127	0.411604	0.0740369	0.616998	-0.116638	0.429826	0.843306	5.41433e-14	0.667349	2.21593e-07	0.127421	0.388107	0.143443	0.330728
RNF149	magenta	-0.202975	0.16647	0.077615	0.600035	-0.0376167	0.799622	-0.0728233	0.622797	-0.00718509	0.961343	0.243244	0.0957234	0.0627352	0.671856	0.0441474	0.765745	0.348739	0.0151301	0.345269	0.0162406	0.392808	0.00575042	0.214929	0.14237	-0.318066	0.0275877	-0.14448	0.327208	0.176352	0.230521	-0.0899924	0.542997	-0.13939	0.344714	-0.329919	0.0220198	0.116529	0.430259	-0.603819	5.53129e-06	-0.366236	0.0104642	-0.0942836	0.523851	-0.00433005	0.976698
ATP13A2	magenta	0.295698	0.0412973	0.0928345	0.530279	0.106577	0.470921	-0.0614053	0.678431	0.075643	0.609359	0.0157251	0.915518	-0.24394	0.0947489	-0.340935	0.017724	-0.64624	7.00822e-07	-0.69506	4.21848e-08	-0.263089	0.0708152	0.151421	0.304252	0.61375	3.5036e-06	0.227455	0.12	-0.156309	0.288721	0.367223	0.0102426	0.341606	0.0174871	0.330779	0.0216554	-0.0669411	0.651223	0.835018	1.61233e-13	0.558063	3.7679e-05	0.0829998	0.574899	-0.0630189	0.670456
FAM219A	magenta	0.233547	0.110134	0.115008	0.436342	0.0965315	0.513958	0.104068	0.481486	-0.369628	0.0097199	-0.263128	0.0707711	-0.175016	0.234128	0.25006	0.0865017	-0.193646	0.187244	-0.479403	0.000565746	-0.406852	0.00410812	0.195173	0.183722	0.435016	0.00200225	-0.0646831	0.662269	-0.40021	0.00482486	0.0877584	0.553096	-0.0207286	0.888786	-0.0536833	0.717063	-0.0729818	0.622039	0.622147	2.3522e-06	0.569513	2.39423e-05	0.224682	0.124706	0.361488	0.0115879
TLR3	magenta	-0.275187	0.0583544	0.252417	0.0834782	-0.173099	0.23937	-0.032501	0.82642	-0.183396	0.212132	0.0518538	0.726324	0.0506202	0.732591	0.244638	0.0937778	0.25183	0.0842237	0.721545	7.20175e-09	0.222608	0.128316	-0.0436698	0.768209	-0.400123	0.00483496	0.0208284	0.888253	0.574484	1.956e-05	0.0694723	0.638928	0.0594501	0.68814	0.113752	0.441404	0.167236	0.255904	-0.692072	5.0892e-08	-0.706518	2.01065e-08	-0.330565	0.0217457	0.224091	0.125728
DR1	magenta	-0.0265579	0.857796	0.175159	0.233739	-0.315758	0.0287978	-0.0919275	0.534322	0.0876347	0.553658	0.141629	0.336944	0.0545403	0.712739	0.0422752	0.775416	0.295328	0.041564	0.528598	0.00011244	0.221888	0.129589	0.0294036	0.842742	-0.404761	0.00432299	0.0900628	0.54268	0.439328	0.00178382	-0.110767	0.453558	-0.0150365	0.919205	-0.212539	0.146966	0.0993428	0.501718	-0.778041	7.66322e-11	-0.639078	1.01546e-06	-0.230087	0.115658	-0.0629874	0.670612
SF3B1	magenta	-0.140416	0.341142	0.154379	0.29479	-0.101782	0.491219	-0.191801	0.191562	0.0331435	0.823042	0.0548222	0.711319	0.117321	0.427109	0.177293	0.228001	0.459613	0.00101497	0.515648	0.000176235	0.283422	0.0509292	0.193593	0.187368	-0.349542	0.0148825	-0.0457251	0.757623	0.273	0.060466	-0.188244	0.200086	-0.0907837	0.539442	-0.313851	0.029831	0.0450223	0.761238	-0.796198	1.33054e-11	-0.596946	7.52004e-06	-0.239115	0.10167	0.100749	0.495653
TOMM6	magenta	0.187008	0.203111	0.0450143	0.761279	0.116232	0.431443	-0.0461583	0.755398	-0.207742	0.156527	0.0357888	0.809173	-0.128637	0.38356	-0.121892	0.409193	-0.418953	0.00303918	-0.597481	7.34421e-06	-0.507485	0.000231817	-0.0576112	0.697317	0.306641	0.0340203	-0.0266084	0.857529	-0.30135	0.0373936	0.252387	0.0835164	-0.0382433	0.796355	-0.00140337	0.992447	-0.0183925	0.901253	0.783943	4.41818e-11	0.772287	1.29028e-10	0.470782	0.000732928	0.0734252	0.619918
UBE2S	magenta	0.34468	0.0164358	-0.0869796	0.556638	0.165099	0.262116	-0.0970598	0.511646	-0.0254055	0.863907	0.0565834	0.702466	-0.268768	0.0647263	-0.11127	0.451495	-0.550393	5.0584e-05	-0.629721	1.62542e-06	-0.0855332	0.563243	0.0704399	0.634253	0.651777	5.22627e-07	0.10364	0.4833	-0.192076	0.190914	0.425479	0.00257142	0.33481	0.0200152	0.319039	0.0270901	0.0592174	0.689299	0.813573	2.09564e-12	0.4604	0.000992291	-0.0155413	0.916502	-0.0890604	0.547199
PPWD1	magenta	-0.123994	0.401099	0.202711	0.167034	-0.153309	0.298189	-0.135067	0.360029	-0.00396906	0.97864	0.147293	0.317774	0.0220048	0.881986	0.11182	0.449249	0.204031	0.164228	0.467235	0.000813746	0.103406	0.484295	0.130092	0.378157	-0.303129	0.03623	-0.104108	0.481318	0.402967	0.00451505	0.0216017	0.884132	-0.01586	0.914796	-0.201732	0.169137	-0.00986723	0.946931	-0.625048	2.04408e-06	-0.475454	0.000637516	-0.140872	0.339558	0.179827	0.221316
NDUFB10	magenta	0.182184	0.21522	0.095131	0.520111	0.242449	0.0968478	-0.17976	0.221491	-0.107861	0.465562	0.0285333	0.84734	-0.174588	0.235292	-0.149786	0.309563	-0.509974	0.000213381	-0.569337	2.41131e-05	-0.456933	0.00109564	0.134168	0.363264	0.425034	0.00260116	0.17247	0.24111	-0.0792638	0.592288	0.486812	0.000450403	0.142361	0.334427	0.134423	0.362346	0.0473233	0.749422	0.784435	4.21671e-11	0.646361	6.9638e-07	0.304035	0.0356488	0.207812	0.156384
PUS10	magenta	-0.393512	0.00565612	0.196631	0.180405	-0.173075	0.239437	-0.0547628	0.711618	-0.0131513	0.929307	0.0213717	0.885358	0.197793	0.177792	0.220512	0.132044	0.594738	8.28714e-06	0.710549	1.53625e-08	-0.236936	0.104921	-0.274466	0.0590445	-0.773726	1.13427e-10	-0.149817	0.309461	0.256537	0.0783948	-0.345582	0.0161377	-0.462824	0.000925305	-0.384208	0.00701682	0.0801293	0.588239	-0.762685	2.97883e-10	-0.336164	0.0194884	0.243172	0.0958248	0.281372	0.0527014
SPHK2	magenta	0.205287	0.161592	-0.0424546	0.774487	-0.0114271	0.938556	0.151203	0.304957	-0.147317	0.317697	0.00872041	0.953091	-0.0910484	0.538254	-0.106727	0.470293	-0.442743	0.00162616	-0.656877	3.96747e-07	-0.404436	0.00435728	-0.0428758	0.77231	0.31665	0.0283253	0.0229441	0.876986	-0.370537	0.00952845	0.0785394	0.595686	-0.00157331	0.991532	0.108065	0.464714	0.0227833	0.877841	0.783963	4.40989e-11	0.789544	2.578e-11	0.437018	0.00189804	0.0317544	0.830348
FDX2	magenta	0.217422	0.137687	-0.0814822	0.581935	0.244615	0.0938107	-0.0336592	0.820334	-0.194756	0.184679	0.0616278	0.677329	-0.134954	0.360437	-0.133918	0.364169	-0.417279	0.0031707	-0.776744	8.62968e-11	-0.28043	0.0535328	0.156134	0.289268	0.503523	0.000264148	-0.162372	0.270189	-0.51795	0.000162919	0.0679647	0.646239	0.0249696	0.866221	-0.0800158	0.588769	-0.196406	0.180914	0.811699	2.58116e-12	0.781079	5.78371e-11	0.333631	0.0204836	-0.0774527	0.6008
GATD1	magenta	0.307364	0.0335791	0.10046	0.496894	0.0967043	0.513201	6.57744e-05	0.999646	-0.000567427	0.996946	-0.0369302	0.803206	-0.295187	0.0416662	-0.199854	0.173224	-0.4874	0.000442223	-0.547914	5.55495e-05	-0.314093	0.0296982	0.0371017	0.80231	0.602824	5.78551e-06	0.0399468	0.78749	-0.255713	0.0793921	0.370083	0.00962366	0.222333	0.128802	0.343908	0.0166945	-0.188032	0.200603	0.892567	1.59807e-17	0.571469	2.21207e-05	0.100019	0.498797	0.0932058	0.528628
FBXW5	magenta	0.175176	0.233693	-0.0169381	0.909027	0.167861	0.254105	-0.0994838	0.501108	-0.077006	0.602908	0.109244	0.459828	-0.213142	0.145797	-0.0439401	0.766814	-0.596175	7.78008e-06	-0.692914	4.82822e-08	-0.215849	0.140627	0.389855	0.00616074	0.712361	1.35928e-08	0.0801129	0.588315	-0.212651	0.146748	0.414189	0.0034265	0.344438	0.0165166	0.231904	0.112732	0.0100962	0.945701	0.833008	2.08179e-13	0.541394	7.08182e-05	0.0105027	0.943518	0.0381509	0.796837
SH3GLB2	magenta	0.0675803	0.648109	0.177476	0.227515	0.195507	0.182958	-0.177989	0.226153	0.0236784	0.873081	-0.0903212	0.541518	-0.253764	0.0817888	-0.115229	0.435457	-0.391138	0.00597942	-0.195256	0.183533	-0.521347	0.000144935	-0.0277449	0.85151	0.390408	0.00608197	0.282526	0.0516975	0.0626057	0.672495	0.464618	0.000878392	0.224337	0.125302	0.511759	0.000200995	-0.205793	0.160539	0.656913	3.95979e-07	0.352272	0.0140665	0.0595026	0.687878	0.39655	0.00526484
MEF2A	magenta	-0.188805	0.198724	0.119919	0.416873	-0.174596	0.23527	-0.131082	0.374506	0.013153	0.929298	0.0187935	0.899111	0.1766	0.229853	0.286796	0.0481163	0.565509	2.81106e-05	0.536543	8.45706e-05	0.392774	0.00575495	0.133892	0.364264	-0.372754	0.00907488	-0.145908	0.322396	0.105903	0.473745	-0.322203	0.0255242	-0.194339	0.18564	-0.412934	0.00353558	-0.0341494	0.817762	-0.792272	1.9714e-11	-0.59698	7.50881e-06	-0.246405	0.0913566	-0.113893	0.440834
LIMK2	magenta	0.390153	0.00611823	-0.130465	0.376779	0.0903359	0.541452	0.118416	0.422779	-0.209508	0.152955	0.0971347	0.511319	-0.281656	0.052453	-0.184027	0.210535	-0.44557	0.00150516	-0.636294	1.16997e-06	-0.127243	0.388776	0.0433114	0.770059	0.49205	0.000382147	0.0726714	0.623525	-0.397893	0.00509949	-0.00786555	0.957685	0.179116	0.223177	0.178639	0.224433	0.0719752	0.626864	0.61789	2.8829e-06	0.507775	0.000229596	0.106324	0.471982	-0.039839	0.78805
CLTB	magenta	0.276469	0.057145	-0.121828	0.409441	0.0760569	0.607397	-0.0281283	0.849482	-0.245038	0.0932255	-0.0625047	0.672993	0.00498505	0.973174	0.0893729	0.545789	-0.36856	0.00994909	-0.737804	2.19483e-09	-0.209976	0.152019	0.357515	0.0126062	0.489215	0.00041783	-0.054378	0.713557	-0.489645	0.000412227	0.029785	0.840729	0.0459942	0.75624	-0.219388	0.134076	0.0730082	0.621913	0.647035	6.72174e-07	0.647477	6.5671e-07	0.235582	0.10698	-0.102768	0.48701
FMO5	magenta	-0.228378	0.118463	0.217104	0.138278	-0.330766	0.0216611	0.0165582	0.911059	0.104969	0.477677	0.00609004	0.967231	0.151337	0.304521	0.100293	0.497615	0.451846	0.00126471	0.714406	1.18247e-08	0.295351	0.0415474	-0.104488	0.479709	-0.52236	0.000139933	-0.067467	0.648661	0.360021	0.0119554	-0.195267	0.183507	-0.109059	0.460592	-0.088553	0.549494	-0.0379047	0.79812	-0.790607	2.32324e-11	-0.684754	7.98396e-08	-0.26379	0.07004	-0.0726159	0.623791
HDAC10	magenta	0.1978	0.177776	0.036342	0.806279	0.119915	0.416889	-0.0987196	0.504418	-0.0424138	0.774699	0.106852	0.469772	-0.247619	0.0897211	-0.0415026	0.779416	-0.687046	6.94346e-08	-0.707327	1.90565e-08	-0.16358	0.266591	0.417088	0.00318601	0.704829	2.24763e-08	0.230972	0.114226	-0.0971253	0.51136	0.476463	0.000618447	0.418104	0.00310527	0.346631	0.0157966	-0.0221969	0.880963	0.807792	3.95709e-12	0.54859	5.4154e-05	0.0239464	0.871656	0.219453	0.133959
ALMS1	magenta	-0.238843	0.102071	-0.199101	0.174884	-0.174075	0.236692	-0.129545	0.38018	0.115496	0.434386	-0.11991	0.41691	0.482074	0.000521407	0.320131	0.0265409	0.508687	0.000222741	0.64602	7.08969e-07	0.173414	0.238503	-0.0922554	0.532859	-0.494555	0.000352936	-0.0622488	0.674258	0.243772	0.0949829	-0.256636	0.0782762	-0.190513	0.194619	-0.240641	0.0994397	0.0157379	0.915449	-0.732245	3.32657e-09	-0.601645	6.10033e-06	-0.177306	0.227968	-0.084506	0.567955
ZNF644	magenta	-0.35434	0.0134741	0.0609216	0.680828	-0.1738	0.237445	-0.0844461	0.568231	0.115478	0.434458	-0.0312047	0.833242	0.201253	0.170173	0.275428	0.0581251	0.677967	1.19848e-07	0.823357	6.78675e-13	0.259274	0.0751544	-0.223012	0.127608	-0.587253	1.14593e-05	-0.122437	0.407083	0.239241	0.101485	-0.33699	0.0191725	-0.273054	0.0604131	-0.208036	0.155928	-0.131477	0.373055	-0.868152	1.35175e-15	-0.704411	2.31019e-08	-0.208311	0.155369	-0.0271363	0.854733
TRMT1L	magenta	-0.222511	0.128487	0.204112	0.164058	-0.242961	0.0961225	-0.0796961	0.590264	0.0854635	0.563562	0.0743567	0.615474	0.0510801	0.730252	0.13491	0.360592	0.384309	0.0070006	0.744712	1.28989e-09	0.0416274	0.77877	-0.149288	0.311193	-0.517817	0.000163661	0.0648092	0.66165	0.483473	0.000499463	-0.0999685	0.499014	-0.121969	0.408894	-0.0784365	0.59617	0.0182954	0.901772	-0.767543	1.96057e-10	-0.623214	2.23415e-06	-0.133446	0.365878	0.232519	0.111754
NSL1	magenta	-0.157113	0.286215	0.0501093	0.735191	-0.239409	0.101238	0.0724388	0.62464	-0.0759309	0.607994	0.139985	0.342638	0.129807	0.37921	0.110617	0.454172	0.116339	0.431015	0.382957	0.00721986	-0.0602811	0.684007	0.164382	0.264223	-0.353971	0.0135783	-0.050866	0.731341	0.388528	0.00635327	0.00166889	0.991018	-0.0640645	0.665308	-0.226315	0.121919	0.0147146	0.920929	-0.512008	0.000199317	-0.333485	0.0205422	-0.0159961	0.914067	0.138637	0.347355
RABEP1	magenta	-0.289745	0.0457629	-0.0472675	0.749708	-0.0789649	0.593689	-0.0277573	0.851445	-0.0451732	0.760461	-0.100153	0.49822	0.286804	0.04811	0.3747	0.00869238	0.549663	5.20022e-05	0.683301	8.71755e-08	0.207604	0.156809	0.0226011	0.878811	-0.460343	0.000993921	-0.174059	0.236735	0.231761	0.11296	-0.228135	0.118867	-0.20189	0.168796	-0.246425	0.0913286	-0.0373157	0.801193	-0.745668	1.19689e-09	-0.608067	4.5585e-06	-0.222165	0.129098	0.0623933	0.673544
NT5C	magenta	0.170019	0.247963	-0.0537686	0.716633	0.164466	0.263974	0.0371746	0.801929	-0.134821	0.360914	0.195571	0.182814	-0.182523	0.214353	-0.188203	0.200185	-0.473687	0.000672213	-0.737625	2.22478e-09	-0.286627	0.0482542	0.0260757	0.860352	0.350704	0.0145303	-0.00950854	0.948857	-0.338368	0.0186555	0.0448927	0.761905	0.0353901	0.81126	-0.0723697	0.624971	0.0167766	0.909891	0.648815	6.11874e-07	0.697807	3.54293e-08	0.388074	0.00642033	-0.0143606	0.922825
SURF6	magenta	0.208633	0.154717	-0.145511	0.323731	0.121076	0.412359	0.212292	0.147448	0.00928062	0.950081	0.0127584	0.931414	-0.293432	0.042953	-0.139748	0.343465	-0.0944402	0.523159	-0.294015	0.042522	-0.0986341	0.504789	-0.316768	0.0282628	0.325981	0.023754	-0.144899	0.325793	-0.422129	0.00280297	-0.0786282	0.595269	-0.0158054	0.915088	0.183897	0.210864	-0.222784	0.128007	0.519068	0.000156789	0.306837	0.0339	0.0417443	0.778164	-0.198887	0.175357
CEP152	magenta	-0.0887633	0.548542	0.104094	0.481376	-0.169879	0.248359	-0.0707771	0.632627	-0.220979	0.131206	0.126283	0.392396	0.222114	0.129188	0.122495	0.406861	0.0870714	0.556219	0.159657	0.278385	0.0852813	0.564397	0.33322	0.020649	-0.212058	0.147906	-0.0735599	0.619275	0.202803	0.166836	-0.20164	0.169336	0.0225117	0.879287	-0.306009	0.0344096	0.344383	0.016535	-0.541548	7.04179e-05	-0.304493	0.0353581	-0.097355	0.510357	0.099422	0.501375
TRIR	magenta	0.207529	0.156962	0.0493769	0.738924	0.167515	0.2551	-0.136367	0.355381	-0.192493	0.189934	0.050561	0.732892	-0.219874	0.133196	-0.00300872	0.983808	-0.586703	1.17318e-05	-0.563496	3.04487e-05	-0.0915761	0.535892	0.165497	0.26095	0.667295	2.22269e-07	0.121385	0.411158	-0.083528	0.57246	0.590386	1.00156e-05	0.381119	0.0075273	0.378931	0.00790826	-0.00703358	0.962158	0.835688	1.47941e-13	0.423569	0.00270124	-0.0637159	0.667022	-0.00303617	0.98366
ATP8B4	magenta	-0.231213	0.113838	-0.117751	0.425407	-0.0358711	0.808742	-0.164075	0.265128	0.147406	0.317399	-0.0436226	0.768453	0.321245	0.0259901	0.0853671	0.564004	0.455305	0.00114743	0.685801	7.49172e-08	0.444412	0.0015537	-0.288409	0.0468175	-0.46398	0.000894816	0.0288643	0.845591	0.336997	0.0191697	-0.131126	0.374345	-0.0628228	0.671423	0.0843965	0.568459	-0.00864116	0.953517	-0.668879	2.03122e-07	-0.698015	3.49619e-08	-0.322388	0.0254348	-0.202443	0.167608
HSPB1	magenta	0.0994313	0.501335	-0.0476504	0.747747	0.227822	0.119387	-0.0554823	0.707996	-0.121106	0.41224	-0.207638	0.156739	-0.0450091	0.761306	0.0626793	0.672131	-0.191458	0.192373	-0.419185	0.00302141	-0.453749	0.00119891	-0.143872	0.32927	0.328728	0.0225325	-0.0407566	0.783284	-0.446786	0.00145561	0.136055	0.356495	-0.130502	0.376641	0.0721774	0.625894	-0.0973361	0.510439	0.785723	3.72962e-11	0.6903	5.68254e-08	0.379516	0.00780485	0.17419	0.236376
IRS2	magenta	0.175972	0.231542	0.171695	0.243263	0.149941	0.309058	-0.0202298	0.891445	-0.270759	0.0626932	-0.0454205	0.759189	-0.291354	0.044519	0.190707	0.194155	-0.273172	0.0602976	-0.494076	0.000358361	0.105334	0.476141	0.431805	0.00217995	0.718332	9.01949e-09	-0.0995842	0.500674	-0.284829	0.0497399	0.335126	0.0198912	0.295691	0.0413024	0.173052	0.239501	-0.0430547	0.771385	0.616211	3.12113e-06	0.277635	0.056062	-0.236825	0.105089	0.0782227	0.597175
ZMYND19	magenta	0.450605	0.00130934	-0.0198957	0.893228	0.0661015	0.655322	-0.0173265	0.906951	0.0251935	0.865032	-0.0434903	0.769135	-0.33788	0.0188373	-0.213971	0.144199	-0.444874	0.00153418	-0.627578	1.80639e-06	-0.298952	0.0390113	-0.0815524	0.581608	0.541992	6.92735e-05	0.0485601	0.743094	-0.378141	0.00804982	0.167444	0.255303	0.143865	0.329291	0.156922	0.28681	-0.0744229	0.615159	0.807486	4.0901e-12	0.569859	2.36102e-05	0.156542	0.287994	-0.141785	0.336408
UBL3	magenta	-0.0453384	0.759612	0.0320311	0.828892	-0.248441	0.0886265	-0.222816	0.127951	0.0632236	0.669447	0.140302	0.341537	0.135631	0.358008	0.127689	0.387101	0.354615	0.0133971	0.498828	0.000307723	0.1761	0.231198	-0.018863	0.89874	-0.381554	0.00745353	-0.00948564	0.94898	0.297574	0.0399659	-0.0898964	0.543429	-0.129142	0.381679	-0.286945	0.0479952	-0.0286607	0.846667	-0.652347	5.06889e-07	-0.51096	0.000206458	-0.121609	0.410289	-0.0271669	0.854571
RPGRIP1L	magenta	-0.116137	0.431824	-0.073288	0.620574	-0.107312	0.467852	-0.0715291	0.629007	0.00963635	0.948171	0.0858669	0.561715	0.0871723	0.55576	0.22098	0.131205	0.40741	0.00405244	0.49262	0.000375315	-0.0638693	0.666268	-0.102158	0.489614	-0.53837	7.9129e-05	-0.115856	0.432944	0.189025	0.198192	-0.328091	0.0228111	-0.29638	0.0408093	-0.349774	0.0148116	0.190053	0.195719	-0.660283	3.29105e-07	-0.314681	0.0293776	0.127964	0.386074	0.192881	0.189025
TAOK3	magenta	-0.162339	0.270286	0.117337	0.427046	-0.056006	0.705364	-0.17326	0.238928	-0.0498493	0.736515	-0.0795997	0.590715	0.161169	0.2738	0.275081	0.0584555	0.481464	0.000531253	0.651613	5.27241e-07	0.271184	0.0622659	0.190582	0.194455	-0.232323	0.112065	-0.171318	0.244314	0.248599	0.0884169	-0.0836412	0.571938	-0.037564	0.799897	-0.112589	0.446117	-0.0613285	0.678811	-0.672817	1.61977e-07	-0.664839	2.5532e-07	-0.405852	0.00420965	0.167377	0.255497
FMR1	magenta	-0.357689	0.01256	0.0677672	0.6472	-0.194242	0.185864	-0.0820523	0.579287	0.0940349	0.524952	-0.04787	0.746622	0.342896	0.017039	0.233006	0.110984	0.562169	3.20854e-05	0.609518	4.26437e-06	0.0311766	0.83339	-0.0774203	0.600953	-0.69417	4.46195e-08	-0.198731	0.175703	0.257924	0.0767393	-0.343911	0.0166937	-0.383944	0.00705929	-0.496389	0.000332843	0.218849	0.13506	-0.829012	3.42626e-13	-0.436309	0.00193438	0.108936	0.461102	0.0672633	0.649653
CHCHD1	magenta	0.101352	0.493063	-0.00312372	0.983189	0.17241	0.241275	-0.0312184	0.83317	-0.176729	0.22951	-0.133428	0.365943	-0.0336878	0.820184	-0.0332242	0.822619	-0.158665	0.281424	-0.325881	0.0237993	-0.524678	0.000129075	-0.365636	0.0106006	-0.00140159	0.992456	-0.0799893	0.588893	-0.312847	0.0303872	0.0788896	0.594042	-0.270695	0.0627576	-0.125829	0.394113	-0.0541694	0.71461	0.573753	2.01547e-05	0.660168	3.31191e-07	0.576202	1.82262e-05	-0.0164615	0.911577
LRIF1	magenta	0.0425878	0.773799	0.0331515	0.823001	-0.319782	0.0267152	0.00966869	0.947997	-0.175976	0.231533	-0.0790769	0.593163	0.37594	0.00845579	0.136235	0.355851	0.263006	0.0709067	0.299257	0.0388021	0.248005	0.0892056	0.146588	0.320125	-0.306207	0.0342872	0.0320971	0.828544	0.157692	0.284422	-0.300203	0.0381603	-0.0413001	0.780466	-0.325118	0.0241492	0.306855	0.0338891	-0.669365	1.97567e-07	-0.471796	0.000711202	-0.188757	0.198842	-0.166867	0.256969
RACGAP1	magenta	-0.223892	0.126073	-0.205561	0.16102	-0.0653932	0.658787	0.136104	0.356317	0.0627047	0.672006	0.109004	0.460821	0.252047	0.0839472	-0.0715604	0.628857	0.29934	0.0387455	0.554137	4.38488e-05	0.0701669	0.635571	-0.439557	0.00177283	-0.579522	1.58823e-05	0.0161528	0.913228	0.226909	0.120916	-0.296893	0.0404452	-0.209162	0.153651	0.0240934	0.870875	0.0647551	0.661916	-0.560818	3.38356e-05	-0.361357	0.0116201	0.0461016	0.755689	-0.00885988	0.952342
DNLZ	magenta	0.187842	0.201066	0.0632519	0.669308	0.184182	0.210145	-0.0685938	0.643184	-0.0941883	0.524273	0.0560385	0.705201	-0.205147	0.161885	-0.242826	0.0963136	-0.409461	0.00385321	-0.535386	8.81902e-05	-0.497285	0.000323414	-0.135828	0.357302	0.310986	0.0314414	-0.0253003	0.864465	-0.29143	0.0444608	0.271244	0.0622055	-0.0222338	0.880766	0.103154	0.485368	-0.151162	0.305087	0.824791	5.7203e-13	0.725438	5.46025e-09	0.407787	0.00401512	-0.0245533	0.868432
FCSK	magenta	0.27139	0.0620598	0.0943937	0.523365	0.243197	0.0957899	0.27332	0.0601535	-0.340781	0.0177789	-0.0861256	0.560533	-0.104185	0.480992	-0.250156	0.0863761	-0.419688	0.00298301	-0.668335	2.09514e-07	0.0557022	0.70689	0.385584	0.00679925	0.659913	3.35883e-07	-0.0747467	0.613617	-0.339989	0.0180627	0.160657	0.275349	0.307002	0.0337993	0.185257	0.20745	0.118124	0.423931	0.621513	2.42493e-06	0.441047	0.00170285	-0.0795555	0.590922	0.100281	0.497666
FARP2	magenta	0.012335	0.933685	0.106702	0.4704	0.297173	0.0402474	-0.230438	0.115089	-0.0957141	0.517545	-0.0576028	0.697359	-0.056844	0.701159	-0.154088	0.295712	-0.453739	0.00119926	-0.372323	0.00916151	-0.38593	0.00674539	0.00268419	0.985554	0.413304	0.00350307	0.0805326	0.586356	-0.0568211	0.701274	0.458157	0.00105811	0.200223	0.172416	0.389791	0.00616989	-0.122825	0.40559	0.769077	1.7143e-10	0.490605	0.00039998	0.13857	0.34759	0.181762	0.216302
POT1	magenta	-0.347722	0.0154487	-0.0956388	0.517875	-0.173656	0.237839	-0.0497138	0.737206	0.223842	0.12616	0.115688	0.433615	0.167973	0.253783	0.224456	0.125095	0.569292	2.41563e-05	0.656494	4.05106e-07	0.0837726	0.571332	-0.190405	0.194876	-0.696854	3.76477e-08	-0.226562	0.1215	0.234529	0.108603	-0.352053	0.0141306	-0.376014	0.00844184	-0.40506	0.00429166	-0.013748	0.926108	-0.816693	1.47335e-12	-0.446549	0.00146515	0.102643	0.487543	0.0384645	0.795202
C8H9orf40	magenta	0.109399	0.459188	-0.0128107	0.931133	0.0194756	0.89547	-0.0571242	0.699755	-0.0568811	0.700973	0.0409389	0.782339	-0.0897741	0.54398	-0.0957282	0.517483	-0.31767	0.0277921	-0.373141	0.00899766	-0.435649	0.00196876	-0.311154	0.0313449	0.117977	0.424513	0.0846653	0.567224	-0.180127	0.220535	0.18662	0.204066	-0.0912874	0.537184	-0.01948	0.895446	0.00459414	0.975277	0.587969	1.11135e-05	0.534199	9.20518e-05	0.415082	0.00335077	-0.165473	0.261021
THAP4	magenta	0.396019	0.0053315	0.00395949	0.978692	-0.0358031	0.809098	-0.0544189	0.713351	-0.0431105	0.771097	0.0651753	0.659855	-0.280015	0.0539026	-0.0582962	0.693894	-0.431251	0.00221199	-0.71156	1.43496e-08	-0.387136	0.00656078	0.111776	0.449427	0.547745	5.59042e-05	0.0179412	0.903665	-0.400801	0.00475697	0.176327	0.230588	0.0726201	0.623771	0.0034553	0.981405	-0.0418021	0.777865	0.81437	1.91652e-12	0.717842	9.33204e-09	0.301623	0.0372134	0.0702837	0.635006
ARMC6	magenta	0.223291	0.127119	0.012297	0.933889	0.13003	0.378384	0.0758332	0.608457	0.0663306	0.654202	-0.0197012	0.894265	-0.238915	0.101966	-0.293066	0.0432256	-0.421202	0.00287019	-0.568288	2.51533e-05	-0.571238	2.23287e-05	-0.118879	0.420953	0.339138	0.018372	0.0252872	0.864535	-0.307437	0.0335348	0.152794	0.299836	0.00838076	0.954916	0.162148	0.27086	-0.180533	0.219477	0.81596	1.6014e-12	0.745858	1.17911e-09	0.409204	0.00387776	0.0808798	0.584738
TAF1A	magenta	-0.265915	0.0677307	-0.0096562	0.948064	-0.255508	0.0796405	-0.0568112	0.701324	0.132514	0.369265	0.245149	0.0930732	0.0374373	0.800558	0.0599567	0.685619	0.13323	0.366662	0.50619	0.000241967	0.291791	0.0441857	-0.00877201	0.952814	-0.23866	0.102343	0.131481	0.373042	0.418703	0.0030585	-0.0765505	0.605061	0.137617	0.350947	0.112813	0.445205	-0.00911927	0.950948	-0.621057	2.47862e-06	-0.650255	5.6685e-07	-0.361949	0.0114743	-0.000852824	0.99541
SLC1A5	magenta	0.390395	0.00608378	0.163106	0.267998	0.0972835	0.510669	-0.0329562	0.824026	0.103203	0.485156	-0.110026	0.456601	-0.4315	0.00219756	-0.148503	0.313774	-0.162067	0.271102	-0.176762	0.229422	-0.327582	0.0230357	-0.203381	0.165605	0.278727	0.0550627	0.07465	0.614077	-0.154066	0.295782	0.175252	0.233489	0.0580542	0.695103	0.27147	0.0619791	-0.296811	0.040503	0.475762	0.000631646	0.279792	0.0541021	0.0767292	0.604215	0.144303	0.327806
SLC25A29	magenta	0.145142	0.324971	0.123078	0.404615	0.140688	0.340197	-0.0555683	0.707563	-0.259964	0.074354	0.0602515	0.684154	-0.421248	0.00286683	0.157229	0.285855	-0.54044	7.33493e-05	-0.542835	6.71462e-05	-0.387036	0.00657592	0.24076	0.0992677	0.574575	1.94875e-05	0.248819	0.0881265	-0.0892409	0.546384	0.395403	0.00540967	0.293996	0.042536	0.354207	0.0135116	-0.0238835	0.87199	0.740943	1.72741e-09	0.534472	9.11512e-05	0.102997	0.486034	0.478064	0.000589224
UBALD2	magenta	0.242874	0.0962454	0.10697	0.469276	0.142503	0.333939	-0.110273	0.455588	-0.160344	0.276297	0.0219204	0.882435	-0.278769	0.0550244	0.0178634	0.90408	-0.487603	0.000439428	-0.572296	2.13888e-05	-0.165831	0.259977	0.345479	0.0161715	0.706174	2.05698e-08	0.0562933	0.703921	-0.15419	0.295389	0.494091	0.000358189	0.326981	0.0233029	0.322492	0.0253848	-0.0429748	0.771798	0.819075	1.12089e-12	0.478766	0.000576803	-0.0420661	0.776498	0.233547	0.110134
SIRT1	magenta	-0.228032	0.119039	0.208537	0.154911	-0.109116	0.460356	-0.213928	0.144281	-0.140157	0.34204	0.0177779	0.904537	0.236206	0.106028	0.314691	0.0293723	0.426325	0.0025157	0.319123	0.0270478	0.160709	0.27519	0.249338	0.0874435	-0.34409	0.0166331	-0.228263	0.118654	0.0608593	0.681137	-0.273208	0.0602628	-0.252768	0.0830361	-0.592714	9.05363e-06	0.142158	0.335125	-0.633933	1.3178e-06	-0.318538	0.0273452	-0.00532377	0.971352	0.00147403	0.992067
FAAP20	magenta	0.265432	0.0682505	-0.0437051	0.768027	0.144654	0.326618	-0.152854	0.299645	-0.0418636	0.777546	0.0644389	0.663468	-0.244	0.0946647	-0.0586622	0.692067	-0.524362	0.000130505	-0.646519	6.9065e-07	-0.351073	0.0144202	0.0482707	0.744573	0.584522	1.28724e-05	0.0736088	0.619042	-0.286266	0.0485498	0.30273	0.0364884	0.191596	0.192046	0.23131	0.113683	-0.0485385	0.743204	0.878597	2.27616e-16	0.642672	8.44055e-07	0.188369	0.199783	0.0367877	0.80395
NAPEPLD	magenta	-0.239592	0.100969	0.0438318	0.767373	-0.11362	0.441935	-0.176968	0.228869	0.0364386	0.805774	0.0677702	0.647185	0.28432	0.0501678	0.181367	0.217318	0.471632	0.000714669	0.776336	8.95717e-11	0.203414	0.165535	-0.134174	0.363245	-0.570282	2.321e-05	0.092479	0.531862	0.457721	0.00107134	-0.135526	0.358383	-0.130073	0.378226	-0.132855	0.368022	0.0158188	0.915016	-0.846805	3.35129e-14	-0.735949	2.52451e-09	-0.236108	0.106177	-0.0287171	0.846369
TBX2	magenta	0.293473	0.0429228	-0.0263255	0.859028	-0.0160663	0.913692	0.0209825	0.887432	-0.0657157	0.657208	-0.0458758	0.756848	-0.272552	0.0609059	0.0579551	0.695598	-0.565287	2.83592e-05	-0.559282	3.59313e-05	-0.386078	0.00672258	0.20224	0.168043	0.585351	1.24275e-05	0.470087	0.000748173	-0.0221268	0.881336	0.436378	0.0019308	0.35203	0.0141372	0.346045	0.0159864	-0.0316842	0.830717	0.718762	8.7533e-09	0.425524	0.00256844	0.0157643	0.915308	0.24458	0.0938579
EVA1B	magenta	0.31865	0.0272881	-0.0230673	0.87633	0.16984	0.248468	-0.0384512	0.795272	-0.0630355	0.670374	0.0568953	0.700902	-0.366532	0.0103972	-0.0888045	0.548356	-0.656706	4.00467e-07	-0.573467	2.03918e-05	-0.191758	0.191664	0.200757	0.171251	0.730136	3.88479e-09	0.30482	0.0351517	0.000280589	0.99849	0.590298	1.00539e-05	0.48469	0.000481047	0.566245	2.72969e-05	-0.0883414	0.550452	0.858303	6.34439e-15	0.413832	0.00345726	-0.106671	0.47053	0.236836	0.105072
ZNF503	magenta	0.132316	0.369985	-0.0447192	0.762798	0.195097	0.183897	-0.151426	0.304233	0.0225165	0.879261	-0.0482965	0.744441	-0.16575	0.260212	0.0717146	0.628116	-0.393275	0.0056878	-0.469226	0.000767459	0.102109	0.489821	0.356712	0.012821	0.719281	8.44222e-09	0.0286627	0.846657	-0.190313	0.195095	0.382831	0.0072405	0.371533	0.00932238	0.305144	0.0349482	-0.179897	0.221134	0.683828	8.4443e-08	0.244259	0.0943039	-0.263633	0.0702133	-0.0675729	0.648145
HLX	magenta	0.152123	0.301988	0.0314908	0.831736	0.193026	0.188688	-0.113733	0.441479	0.190933	0.193619	-0.0346802	0.814979	-0.302979	0.0363269	-0.0953055	0.519342	-0.373458	0.00893483	-0.342304	0.0172436	-0.205919	0.160278	0.0778838	0.598769	0.52465	0.000129201	0.177517	0.227405	-0.0620026	0.675475	0.406533	0.00414028	0.248206	0.0889388	0.34897	0.0150586	-0.0725877	0.623926	0.639306	1.00372e-06	0.321712	0.025762	-0.0133731	0.928118	0.280112	0.0538161
NAA38	magenta	0.217922	0.136761	0.227284	0.120287	0.118812	0.421218	-0.0204453	0.890296	0.0152489	0.918067	0.00841858	0.954713	-0.185538	0.206749	-0.325775	0.0238476	-0.445828	0.00149451	-0.611454	3.89915e-06	-0.499792	0.000298282	0.216685	0.139059	0.408621	0.00393371	-0.0688631	0.641879	-0.172358	0.241421	0.311733	0.0310148	0.0940528	0.524873	-0.0104056	0.944039	-0.0270067	0.855419	0.697697	3.56789e-08	0.675828	1.3592e-07	0.342248	0.0172628	0.230249	0.115395
MRPL52	magenta	0.250975	0.0853182	-0.0283301	0.848415	0.185791	0.206119	-0.126182	0.392776	0.0460557	0.755924	0.088809	0.548336	-0.245874	0.0920787	-0.145172	0.324873	-0.718622	8.83904e-09	-0.621143	2.46845e-06	-0.205563	0.161016	0.23599	0.106356	0.648322	6.28071e-07	0.262948	0.0709716	0.0225835	0.878904	0.58309	1.36755e-05	0.439543	0.00177351	0.417005	0.00319266	-0.143769	0.32962	0.81829	1.22711e-12	0.463503	0.000907291	-0.0110963	0.940332	0.0596226	0.687281
C7H19orf71	magenta	0.306476	0.0341216	-0.0915129	0.536175	0.246215	0.0916146	-0.0270674	0.855097	-0.182156	0.215291	0.0716534	0.62841	-0.301096	0.0375624	-0.112434	0.446745	-0.416434	0.0032389	-0.354942	0.0133059	-0.0948955	0.521149	-0.023493	0.874066	0.513446	0.000189892	0.00849751	0.954289	-0.170277	0.247234	0.337235	0.01908	0.241998	0.0974889	0.449518	0.00134958	-0.100863	0.495163	0.669945	1.9112e-07	0.364374	0.0108932	-0.022116	0.881393	0.231891	0.112752
CACFD1	magenta	0.306037	0.0343923	-0.100161	0.498183	0.0866463	0.558156	0.0281326	0.849459	-0.0371473	0.802072	0.0860619	0.560824	-0.268905	0.0645847	-0.161494	0.272823	-0.783379	4.66045e-11	-0.80949	3.29024e-12	-0.172807	0.240176	0.382696	0.00726289	0.739299	1.95908e-09	0.160394	0.276144	-0.10351	0.483854	0.452835	0.00123014	0.489002	0.000420628	0.364327	0.0109041	-0.0120032	0.935464	0.850502	1.99247e-14	0.554238	4.36787e-05	-0.0153481	0.917536	0.0103212	0.944493
GADD45GIP1	magenta	0.23078	0.114536	-0.0326521	0.825625	0.0867624	0.557627	0.0159298	0.914422	-0.102654	0.487494	0.0377387	0.798986	-0.202329	0.167853	-0.0563962	0.703405	-0.414678	0.00338487	-0.665236	2.49697e-07	-0.383647	0.00710718	-0.0288745	0.845537	0.44501	0.00152846	-0.0802067	0.587877	-0.435604	0.00197112	0.169119	0.250514	-0.00304496	0.983613	0.00487086	0.973789	-0.0242294	0.870152	0.859397	5.37421e-15	0.755418	5.4697e-10	0.360184	0.011914	-0.102047	0.490085
TSC22D4	magenta	0.290256	0.0453645	-0.185187	0.207623	0.128958	0.382362	0.032697	0.825389	-0.0548515	0.711171	0.0066408	0.96427	-0.127043	0.389529	-0.0963055	0.514948	-0.432262	0.00215387	-0.653382	4.79473e-07	-0.0920126	0.533942	0.0391272	0.791752	0.576465	1.80295e-05	0.0193147	0.896329	-0.365977	0.010523	0.286378	0.0484575	0.165995	0.2595	0.241956	0.0975488	-0.0410481	0.781773	0.846816	3.3465e-14	0.612318	3.74569e-06	0.134944	0.360471	-0.0605417	0.682713
ATG4B	magenta	0.328314	0.0227134	-0.0326293	0.825745	0.0923609	0.532388	-0.036766	0.804063	-0.0423802	0.774872	0.0166413	0.910615	-0.332023	0.0211377	-0.000699492	0.996235	-0.678115	1.18805e-07	-0.699551	3.16814e-08	-0.0342258	0.817361	0.386888	0.00659845	0.875659	3.8178e-16	0.188424	0.19965	-0.142194	0.335001	0.500981	0.000286996	0.535135	8.89956e-05	0.438731	0.00181275	-0.0813985	0.582324	0.842824	5.77871e-14	0.372591	0.00910754	-0.238098	0.103178	0.0112048	0.939749
TMEM160	magenta	0.0988749	0.503745	-0.0127595	0.931408	0.175932	0.231649	-0.0728224	0.622802	-0.131935	0.371379	0.0465511	0.753381	-0.157637	0.284593	-0.00584649	0.968541	-0.575264	1.89432e-05	-0.580491	1.52528e-05	-0.106773	0.4701	0.15054	0.307105	0.593801	8.6344e-06	0.176424	0.230328	-0.0940913	0.524702	0.566441	2.70844e-05	0.326781	0.0233927	0.319061	0.0270788	-0.0628525	0.671277	0.831777	2.43032e-13	0.475755	0.000631775	0.022334	0.880233	-0.0734691	0.619709
CASP8	magenta	-0.0501585	0.73494	0.01011	0.945627	-0.154141	0.295543	0.0372257	0.801663	-0.0467651	0.752283	0.0618861	0.676051	0.167286	0.255759	0.0266606	0.857252	0.151537	0.303875	0.452986	0.00122494	0.402663	0.00454841	-0.0749837	0.61249	-0.32117	0.0260268	-0.00293776	0.984189	0.423916	0.00267725	-0.0899768	0.543067	0.115895	0.43279	0.0587546	0.691606	0.42452	0.00263593	-0.655319	4.31819e-07	-0.624692	2.07974e-06	-0.316487	0.0284111	-0.0282463	0.848858
MBOAT7	magenta	0.20325	0.165884	-0.126517	0.391511	-0.00523063	0.971853	0.0507847	0.731754	0.0376265	0.799571	0.0839798	0.570377	-0.18964	0.196709	-0.00326613	0.982422	-0.343745	0.0167497	-0.694996	4.23567e-08	-0.194216	0.185924	0.0605072	0.682884	0.483737	0.000495418	-0.070161	0.635599	-0.472759	0.000691096	0.140425	0.34111	0.00695274	0.962592	0.0054753	0.970537	-0.123368	0.403501	0.819042	1.12516e-12	0.726009	5.24092e-09	0.30421	0.0355376	-0.0938276	0.52587
GPC1	magenta	0.0167883	0.909829	-0.0210085	0.887293	0.124911	0.397601	-0.107181	0.468395	0.206795	0.158467	0.0123888	0.933396	-0.260726	0.0734791	-0.0784447	0.596131	-0.183237	0.212534	-0.207454	0.157115	-0.416869	0.0032036	-0.223021	0.127592	0.216513	0.139381	-0.01226	0.934087	-0.182154	0.215296	0.247785	0.0894985	-0.0581103	0.694822	0.197517	0.178411	-0.349111	0.0150149	0.637368	1.10796e-06	0.462224	0.000941497	0.258763	0.0757513	-0.00441759	0.976227
G6PC3	magenta	0.172906	0.239903	-0.113874	0.440908	0.0567689	0.701536	0.16583	0.259981	-0.211109	0.14977	0.11844	0.422682	-0.10159	0.492043	-0.192343	0.190286	-0.40644	0.00414971	-0.685127	7.80541e-08	-0.246477	0.0912591	0.0224398	0.879669	0.410183	0.00378525	-0.173325	0.238749	-0.535584	8.75627e-05	-0.0422414	0.775591	0.0229466	0.876972	0.0478771	0.746586	-0.118098	0.424033	0.740992	1.7209e-09	0.705347	2.17225e-08	0.284781	0.0497807	-0.197375	0.178728
FKBP8	magenta	0.201363	0.169934	-0.162323	0.270334	-0.0029277	0.984244	-0.0484029	0.743897	-0.153208	0.298513	-0.00057691	0.996895	-0.0455446	0.758551	0.209454	0.153064	-0.414461	0.00340327	-0.565441	2.81866e-05	-0.031651	0.830892	0.418226	0.00309572	0.604357	5.39842e-06	-0.0387008	0.793971	-0.261525	0.0725689	0.311334	0.0312417	0.260986	0.0731817	0.154773	0.293543	-0.125524	0.395267	0.685367	7.69239e-08	0.44701	0.00144666	-0.039657	0.788996	-0.0228569	0.87745
OGA	magenta	-0.286504	0.0483549	0.0650336	0.66055	-0.1207	0.413823	-0.0885413	0.549547	0.00652861	0.964873	-0.129456	0.380513	0.372857	0.00905425	0.220029	0.132915	0.415395	0.00332459	0.502108	0.000276655	0.275636	0.0579286	0.264698	0.0690454	-0.291697	0.044257	-0.0123308	0.933707	0.246765	0.0908686	-0.18079	0.218811	-0.0356897	0.809691	-0.171154	0.244774	-0.0777976	0.599175	-0.667581	2.1869e-07	-0.591389	9.59009e-06	-0.336545	0.0193423	-0.00070146	0.996225
IPP	magenta	-0.245716	0.0922947	-0.0975038	0.509707	-0.0887781	0.548475	0.0233826	0.874653	0.169955	0.248143	-0.0805944	0.586068	0.235398	0.107262	-0.0182306	0.902118	0.282766	0.051491	0.51141	0.000203362	0.000129538	0.999303	-0.240205	0.100073	-0.581332	1.47252e-05	0.0872108	0.555585	0.315263	0.0290634	-0.201126	0.170449	-0.206644	0.158777	-0.154761	0.293581	0.135112	0.359869	-0.611449	3.89995e-06	-0.364659	0.0108265	0.0775685	0.600254	-0.037424	0.800628
FAM234A	magenta	0.292928	0.0433286	-0.0431212	0.771041	0.153187	0.298579	-0.074459	0.614987	0.0822214	0.578503	0.0774588	0.600771	-0.229706	0.11628	-0.253742	0.0818159	-0.588787	1.07302e-05	-0.75627	5.09895e-10	-0.0288439	0.845699	0.309616	0.0322364	0.744248	1.33755e-09	0.0600458	0.685176	-0.30726	0.0336423	0.306455	0.034134	0.375092	0.008617	0.284563	0.0499633	-0.17354	0.238159	0.839289	9.25928e-14	0.506191	0.000241958	-0.0724857	0.624415	-0.224156	0.125614
PGLS	magenta	0.182042	0.215585	-0.069064	0.640904	0.223734	0.126348	0.0167068	0.910265	-0.116712	0.429529	0.143151	0.331725	-0.174227	0.236276	-0.294119	0.0424452	-0.645831	7.16014e-07	-0.757751	4.51051e-10	-0.211531	0.148939	0.139283	0.345088	0.512146	0.000198399	0.00869963	0.953203	-0.205474	0.161201	0.361331	0.0116266	0.247425	0.0899806	0.209577	0.152817	0.0509443	0.730942	0.844738	4.45585e-14	0.677169	1.25626e-07	0.218915	0.134938	-0.101898	0.490722
RUFY3	magenta	-0.26308	0.070825	-0.112401	0.446882	0.0105498	0.943265	-0.135913	0.356999	0.148685	0.313174	0.00288783	0.984458	0.146736	0.319628	0.240507	0.0996344	0.426861	0.002481	0.607732	4.62905e-06	0.565594	2.80148e-05	0.00500834	0.973049	-0.31398	0.0297603	-0.0238606	0.872112	0.298776	0.039132	-0.156948	0.286729	0.0132805	0.928614	-0.063809	0.666564	-0.0670435	0.650723	-0.754317	5.98621e-10	-0.773382	1.16984e-10	-0.451014	0.00129449	-0.170868	0.245575
CSNK1G2	magenta	0.382815	0.00724321	-0.10363	0.483342	0.0913808	0.536766	0.134001	0.363868	-0.115136	0.435828	-0.0198908	0.893254	-0.23072	0.114633	-0.159028	0.280311	-0.514999	0.000180165	-0.819719	1.04038e-12	-0.240319	0.099908	0.215247	0.141764	0.611376	3.91319e-06	-0.0302951	0.838037	-0.457307	0.00108406	0.0946837	0.522084	0.161119	0.273952	0.0775653	0.600269	0.0259698	0.860914	0.831027	2.66922e-13	0.705878	2.0975e-08	0.196391	0.180949	-0.00770556	0.958545
PYCR3	magenta	0.359752	0.0120237	-0.0382401	0.796372	0.182221	0.215125	0.0173656	0.906742	0.0186893	0.899668	0.0231783	0.87574	-0.429501	0.00231597	-0.154868	0.293245	-0.648641	6.17542e-07	-0.618961	2.73982e-06	-0.15276	0.299943	0.221655	0.130001	0.768155	1.85853e-10	0.217539	0.13747	-0.128306	0.384794	0.496418	0.000332535	0.465406	0.00085844	0.544572	6.29517e-05	-0.2297	0.116289	0.888364	3.68707e-17	0.451756	0.00126792	-0.128089	0.385603	0.0905326	0.540568
SMARCAD1	magenta	-0.316721	0.0282878	-0.0162866	0.912513	-0.124055	0.400865	0.0205808	0.889574	0.142626	0.33352	-0.0225021	0.879338	0.295286	0.0415939	0.108251	0.463942	0.74046	1.79266e-09	0.721053	7.4561e-09	0.136903	0.353474	-0.408527	0.00394284	-0.794758	1.53854e-11	-0.258553	0.0759979	0.0962897	0.515017	-0.504417	0.00025652	-0.507064	0.000235074	-0.469418	0.00076311	-0.105898	0.473769	-0.853249	1.34162e-14	-0.476256	0.000622308	0.123451	0.403181	-0.165889	0.259806
DDA1	magenta	0.223827	0.126186	-0.135468	0.358594	0.124675	0.398499	0.00722362	0.961136	0.0362354	0.806837	-0.0892955	0.546138	-0.0642316	0.664486	-0.0755865	0.609627	-0.306708	0.0339791	-0.606358	4.92905e-06	-0.137123	0.352694	0.00733783	0.960522	0.466811	0.000823915	-0.0851507	0.564996	-0.440197	0.00174246	0.199196	0.174674	0.0402686	0.785818	0.0221666	0.881124	-0.169442	0.249595	0.751914	7.27728e-10	0.581494	1.46251e-05	0.185802	0.206092	-0.209045	0.153887
POR	magenta	0.367233	0.0102405	-0.104929	0.477847	0.264696	0.0690472	-0.00514417	0.972319	0.163249	0.267574	0.0593442	0.688667	-0.44184	0.0016666	-0.301462	0.0373194	-0.573865	2.00624e-05	-0.740666	1.76462e-09	0.111024	0.452503	0.299697	0.0385024	0.743723	1.39329e-09	0.0372547	0.801511	-0.27699	0.056659	0.299554	0.0385999	0.41104	0.00370578	0.29119	0.0446441	-0.186587	0.204147	0.741781	1.61949e-09	0.42328	0.00272144	-0.135245	0.359391	-0.239648	0.100887
L3MBTL3	magenta	-0.213293	0.145506	0.186552	0.204234	-0.330942	0.0215869	-0.0855509	0.563161	0.218289	0.136086	-0.00782204	0.957919	0.190513	0.194619	0.0860721	0.560777	0.465048	0.000867462	0.698501	3.38908e-08	0.148429	0.314015	0.0166165	0.910748	-0.407472	0.00404621	-0.014385	0.922695	0.436222	0.00193889	-0.0643691	0.663811	-0.0754697	0.610181	-0.0842338	0.569208	-0.102474	0.488263	-0.76021	3.6728e-10	-0.675789	1.3623e-07	-0.274525	0.0589872	0.230143	0.115568
ATP5ME	magenta	0.135934	0.356925	0.0163257	0.912303	0.186149	0.20523	-0.0315961	0.831181	-0.108922	0.461161	-0.00783302	0.95786	-0.099192	0.502371	-0.121227	0.41177	-0.464181	0.000889618	-0.611592	3.87425e-06	-0.393019	0.00572201	0.0449405	0.761659	0.411354	0.00367706	0.0304496	0.837222	-0.236557	0.105494	0.414499	0.00340007	0.0771822	0.602076	0.0792712	0.592253	-0.0414777	0.779545	0.831191	2.61508e-13	0.708504	1.76199e-08	0.34425	0.0165795	0.0217456	0.883366
CTF1	magenta	-0.0216109	0.884083	0.0895476	0.545001	0.220616	0.131858	-0.196633	0.1804	-0.317607	0.0278249	0.0492793	0.739421	-0.00794058	0.957282	0.131042	0.374655	-0.139427	0.344584	-0.12775	0.386873	-0.185454	0.206959	-0.0361552	0.807256	0.247356	0.0900729	-0.199828	0.173282	-0.148313	0.3144	0.254196	0.081253	0.00807286	0.956571	0.146859	0.31922	-0.056932	0.700718	0.491612	0.000387477	0.298899	0.0390474	0.0872808	0.555266	0.184184	0.21014
RHBDD3	magenta	0.270869	0.0625823	0.0892139	0.546506	0.0735607	0.619271	-0.00330469	0.982215	-0.159948	0.277501	-0.0043801	0.976429	-0.184076	0.210411	-0.081034	0.58402	-0.339595	0.0182054	-0.779282	6.83491e-11	-0.395724	0.00536886	0.145657	0.323239	0.436652	0.00191674	-0.239758	0.100725	-0.548191	5.49741e-05	-0.00993257	0.94658	-0.0873188	0.555094	-0.23066	0.114729	0.0579098	0.695824	0.762542	3.01547e-10	0.848209	2.75514e-14	0.460498	0.000989516	0.0654232	0.65864
DHX40	magenta	-0.284566	0.0499608	-0.0055514	0.970128	-0.170596	0.246337	-0.0644538	0.663394	0.0618889	0.676037	0.015263	0.917992	0.249591	0.0871122	0.241432	0.0982996	0.483157	0.000504344	0.752077	7.18196e-10	0.23974	0.100753	0.0389528	0.792659	-0.539177	7.68265e-05	0.0190971	0.89749	0.436204	0.00193984	-0.119396	0.418924	-0.131151	0.374254	-0.185339	0.207245	-0.0403627	0.785329	-0.847392	3.08856e-14	-0.698801	3.32451e-08	-0.23226	0.112165	0.0656457	0.657551
MOSPD2	magenta	-0.151754	0.303176	0.13731	0.352033	-0.172944	0.239798	-0.221896	0.129575	0.102812	0.486823	0.0264528	0.858353	-0.061874	0.67611	0.328348	0.0226982	0.383841	0.00707582	0.643666	8.01632e-07	0.245669	0.0923597	-0.0301402	0.838854	-0.359868	0.0119942	0.143355	0.331028	0.403125	0.00449782	-0.0747493	0.613605	-0.0188533	0.898792	-0.00946897	0.94907	-0.0804418	0.58678	-0.701574	2.77991e-08	-0.677972	1.19818e-07	-0.318655	0.0272856	0.0689521	0.641447
RGMA	magenta	0.299138	0.0388835	-0.22808	0.118958	0.0606472	0.682189	-0.0134384	0.927768	0.0068234	0.963288	0.147729	0.316328	-0.144747	0.326306	-0.174713	0.234951	-0.637869	1.0801e-06	-0.536647	8.42511e-05	-0.104493	0.479688	0.198711	0.175747	0.642345	8.58475e-07	0.358212	0.0124222	0.0245444	0.868479	0.476315	0.000621208	0.480099	0.000553882	0.456384	0.00111288	-0.108933	0.461115	0.685029	7.85166e-08	0.262251	0.0717505	-0.184093	0.210368	-0.0941362	0.524504
RABAC1	magenta	0.218864	0.135032	0.067184	0.650039	0.157748	0.284248	0.0133141	0.928434	-0.150508	0.307209	-0.0626734	0.672161	-0.293469	0.0429251	0.0153048	0.917768	-0.659198	3.4938e-07	-0.661027	3.15834e-07	-0.0111525	0.94003	0.490685	0.000398967	0.842079	6.38844e-14	0.184898	0.208347	-0.100156	0.498205	0.53076	0.000104127	0.556235	4.04447e-05	0.439132	0.00179328	-0.119996	0.416572	0.801944	7.36799e-12	0.357569	0.0125919	-0.254234	0.0812051	0.071043	0.631346
WDR44	magenta	-0.182329	0.214848	-0.0894998	0.545216	-0.335836	0.0196146	-0.0111441	0.940075	0.0356764	0.809761	0.0402582	0.785872	0.290748	0.0449837	0.237466	0.104123	0.507553	0.000231294	0.704632	2.27701e-08	0.187342	0.20229	-0.276193	0.0574029	-0.613292	3.57946e-06	0.0366942	0.804438	0.258993	0.0754824	-0.391502	0.00592889	-0.228128	0.118878	-0.206286	0.159517	0.0290413	0.844656	-0.831873	2.40139e-13	-0.641374	9.02588e-07	-0.135253	0.359361	-0.140605	0.340485
TSGA10	magenta	-0.25489	0.0803964	0.011208	0.939732	-0.18137	0.217311	0.0107129	0.94239	0.097852	0.50819	-0.0739662	0.617335	0.478609	0.000579568	0.102017	0.490215	0.438557	0.00182125	0.392705	0.00576429	0.116213	0.431519	-0.0312825	0.832833	-0.550488	5.0402e-05	-0.297393	0.0400933	0.0720731	0.626394	-0.3538	0.0136268	-0.346678	0.0157817	-0.502096	0.00027676	0.162442	0.269979	-0.631643	1.47762e-06	-0.283731	0.0506657	0.111213	0.45173	-0.175188	0.233661
GNPTAB	magenta	-0.307636	0.0334148	-0.072486	0.624413	0.137983	0.349654	-0.112781	0.445337	-0.000116186	0.999375	0.034503	0.815907	0.14708	0.318484	0.222732	0.128098	0.423536	0.00270359	0.681899	9.48432e-08	0.482877	0.000508701	-0.0552681	0.709074	-0.278031	0.0556977	-0.0776783	0.599737	0.287436	0.0475974	-0.117109	0.427951	0.00570218	0.969317	0.110966	0.452741	-0.17355	0.238132	-0.64802	6.38144e-07	-0.709162	1.68613e-08	-0.435018	0.00200215	0.0485672	0.743057
PNISR	magenta	-0.414602	0.00339128	0.260231	0.0740465	-0.0403666	0.785309	-0.117881	0.424893	0.120905	0.413026	-0.043323	0.769999	0.0935491	0.527105	0.205508	0.16113	0.583288	1.35618e-05	0.686198	7.31275e-08	-0.155868	0.290101	-0.172963	0.239746	-0.602657	5.82919e-06	-0.165839	0.259952	0.231453	0.113454	-0.303299	0.0361206	-0.364182	0.0109381	-0.331142	0.0215033	0.020005	0.892645	-0.732812	3.19008e-09	-0.411392	0.00367361	0.0902886	0.541665	0.297169	0.0402507
SYPL1	magenta	-0.190555	0.194518	0.095623	0.517945	-0.169955	0.248144	-0.194266	0.185809	0.0431912	0.77068	0.0706691	0.633147	0.205197	0.161779	0.140062	0.342373	0.342332	0.0172337	0.561079	3.34904e-05	0.240956	0.0989851	0.128631	0.383582	-0.372051	0.00921664	0.0346644	0.815061	0.37725	0.00821215	-0.0929834	0.529617	-0.0553996	0.708412	-0.193604	0.18734	0.0975491	0.50951	-0.725576	5.40635e-09	-0.604031	5.47854e-06	-0.246105	0.0917638	0.0232935	0.875127
HPF1	magenta	0.382932	0.00722391	-0.113569	0.442142	-0.107176	0.468419	0.0152085	0.918284	-0.257908	0.0767579	0.145295	0.324456	-0.143571	0.330293	0.0421308	0.776163	-0.310458	0.0317455	-0.490167	0.000405521	-0.409711	0.00382953	0.0533163	0.718918	0.186782	0.203668	-0.0136904	0.926417	-0.215962	0.140414	0.191107	0.193206	-0.062359	0.673713	-0.158541	0.281805	0.0450469	0.761111	0.517942	0.000162962	0.591478	9.55322e-06	0.397797	0.00511109	0.0575913	0.697417
ACOT8	magenta	0.418825	0.00304905	-0.170605	0.246311	0.0786802	0.595025	-0.0790243	0.59341	-0.0670374	0.650753	0.0140268	0.924614	-0.0188032	0.899059	-0.32107	0.0260762	-0.549019	5.32832e-05	-0.625536	1.99611e-06	-0.250975	0.0853179	0.102998	0.48603	0.416538	0.00323041	0.224617	0.124819	-0.249572	0.0871376	0.112938	0.444697	0.210278	0.151418	0.178552	0.224663	0.0740237	0.617061	0.625042	2.04465e-06	0.541162	7.1428e-05	0.183474	0.211933	-0.0755215	0.609935
LZTS3	magenta	0.31101	0.0314276	-0.0599223	0.68579	0.0100472	0.945964	-0.0281532	0.849351	0.303847	0.0357686	-0.111421	0.45088	-0.178966	0.223573	-0.224578	0.124886	-0.361367	0.0116178	-0.568946	2.44962e-05	-0.456877	0.0010974	-0.0129506	0.930383	0.293408	0.0429704	0.0737783	0.618232	-0.273619	0.0598624	0.188602	0.199216	-0.0114199	0.938595	0.025258	0.86469	-0.0870414	0.556356	0.708305	1.78551e-08	0.674854	1.43892e-07	0.390235	0.00610653	-0.0323255	0.827343
ELF2	magenta	-0.24065	0.0994277	0.10585	0.473972	-0.187474	0.201967	-0.0384354	0.795354	-0.071907	0.627192	-0.0970258	0.511795	0.306839	0.033899	0.29884	0.0390879	0.557761	3.81233e-05	0.612828	3.65771e-06	0.321653	0.0257909	0.0876375	0.553645	-0.48769	0.000438243	-0.00946325	0.9491	0.274791	0.0587324	-0.283278	0.0510519	-0.170302	0.247166	-0.332429	0.0209709	0.192758	0.189314	-0.891768	1.87856e-17	-0.668866	2.03272e-07	-0.240303	0.0999304	0.0460901	0.755748
RRAS	magenta	0.020342	0.890847	-0.0841346	0.569664	0.083963	0.570454	-0.0777188	0.599546	-0.0157921	0.915159	-0.155561	0.291061	-0.0341419	0.817801	0.161068	0.274106	-0.225092	0.124001	-0.0587768	0.691495	-0.395321	0.00542015	-0.132101	0.370771	0.195734	0.182442	0.256444	0.0785063	0.0575341	0.697703	0.448418	0.00139142	0.0768519	0.603636	0.383292	0.00716493	-0.0929539	0.529748	0.558717	3.67316e-05	0.297492	0.0400237	0.120579	0.414296	0.269871	0.0635931
C19H17orf75	magenta	-0.368744	0.00990937	0.162622	0.269442	0.000768217	0.995865	-0.124564	0.39892	0.0724288	0.624688	0.0522193	0.724471	-0.0105368	0.943335	0.28509	0.0495219	0.600979	6.28521e-06	0.661848	3.01771e-07	0.110652	0.454031	0.0133958	0.927996	-0.496593	0.000330668	-0.190231	0.195292	0.221181	0.130846	-0.226048	0.122372	-0.274893	0.0586351	-0.273045	0.060422	-0.101172	0.493837	-0.74473	1.28806e-09	-0.487317	0.000443375	-0.0763338	0.606086	0.291	0.0447903
ZNF219	magenta	0.251379	0.0847998	-0.0834727	0.572715	0.00651457	0.964948	0.0553285	0.70877	-0.149613	0.310127	-0.115677	0.433663	-0.14384	0.329376	0.213531	0.145045	-0.360284	0.0118886	-0.570018	2.34595e-05	-0.0136842	0.92645	0.333013	0.0207331	0.659394	3.45632e-07	0.0781064	0.597721	-0.34943	0.0149169	0.232027	0.112535	0.236134	0.106137	0.141083	0.338828	-0.187357	0.202253	0.707013	1.94575e-08	0.411607	0.00365406	-0.0807675	0.585261	-0.00266717	0.985646
MFSD13A	magenta	0.240088	0.100244	-0.175775	0.232073	0.116119	0.431894	0.0912537	0.537335	0.00150408	0.991905	0.169678	0.248928	-0.078991	0.593566	-0.278912	0.0548948	-0.538005	8.01876e-05	-0.643885	7.92562e-07	-0.182034	0.215604	0.0912669	0.537276	0.477049	0.000607596	0.142276	0.334719	-0.275854	0.0577226	0.165203	0.26181	0.220932	0.13129	0.268769	0.0647251	-0.128981	0.382276	0.703502	2.45189e-08	0.579722	1.57504e-05	0.163726	0.266159	-0.0480319	0.745794
TRIM8	magenta	0.201892	0.168791	-0.143767	0.329627	0.147822	0.316022	0.0389541	0.792653	0.0150614	0.919071	-0.00450673	0.975748	-0.0210081	0.887295	-0.182892	0.213411	-0.162408	0.27008	-0.61144	3.90175e-06	0.0141549	0.923928	-0.0423265	0.77515	0.439472	0.0017769	-0.227818	0.119394	-0.630857	1.53649e-06	-0.0233149	0.875013	-0.0836526	0.571885	-0.0765005	0.605297	-0.0398741	0.787867	0.704722	2.26347e-08	0.605866	5.04086e-06	0.211973	0.148072	-0.331229	0.0214669
PPP1R3F	magenta	0.33363	0.0204839	0.127374	0.388284	0.127277	0.388649	0.0590495	0.690135	-0.411752	0.00364095	0.00732634	0.960584	-0.118772	0.421375	-0.118293	0.423265	-0.44261	0.00163204	-0.745345	1.22755e-09	-0.118131	0.423902	0.276255	0.0573447	0.604723	5.30966e-06	-0.178988	0.223514	-0.47875	0.000577085	0.133107	0.367106	0.14988	0.309255	-0.00526135	0.971688	0.0144787	0.922193	0.747652	1.02351e-09	0.633118	1.37274e-06	0.131826	0.371776	-0.0750137	0.612347
SLC35F5	magenta	-0.233963	0.109484	0.0113864	0.938774	-0.28599	0.0487765	-0.036572	0.805077	0.176565	0.229948	0.142246	0.334822	0.20332	0.165735	0.0629339	0.670875	0.260707	0.0734998	0.537449	8.18296e-05	0.44016	0.0017442	0.0464099	0.754106	-0.359803	0.0120109	0.0966572	0.513407	0.446257	0.00147698	-0.0315379	0.831487	0.0540336	0.715295	-0.103475	0.484003	-0.101222	0.49362	-0.72088	7.54721e-09	-0.712132	1.38053e-08	-0.356441	0.0128942	-0.26241	0.0715729
IRAK4	magenta	-0.0144143	0.922537	0.148775	0.312876	-0.155192	0.292223	-0.0984125	0.505752	-0.0388097	0.793404	0.132265	0.370173	0.0901735	0.542182	0.0546294	0.71229	0.0559513	0.705639	0.0679496	0.646313	0.309794	0.0321319	0.484242	0.000487754	-0.134901	0.360627	-0.101751	0.491353	0.251648	0.0844555	-0.0790035	0.593508	0.083278	0.573614	-0.39135	0.00594995	0.294538	0.0421378	-0.564135	2.96875e-05	-0.332104	0.0211044	-0.158737	0.281202	-0.00734799	0.960467
ZNF771	magenta	0.16033	0.27634	0.00701551	0.962255	0.203306	0.165766	-0.0348717	0.813975	0.02036	0.890751	-0.0146592	0.921226	-0.340086	0.0180276	-0.0592146	0.689313	-0.455901	0.00112821	-0.387205	0.00655044	-0.176769	0.229402	-0.0467249	0.75249	0.608587	4.4511e-06	0.232098	0.112422	-0.089387	0.545725	0.510797	0.000207586	0.319055	0.0270822	0.526218	0.000122291	-0.232281	0.112132	0.803258	6.41878e-12	0.350167	0.0146924	-0.0779603	0.598409	0.123839	0.401694
NCAPG	magenta	-0.203841	0.16463	-0.0480412	0.745746	-0.219744	0.133431	0.0469297	0.751439	0.252842	0.0829431	0.214687	0.14283	0.172711	0.240442	-0.0764298	0.605631	0.119527	0.418409	0.275136	0.0584031	0.340234	0.0179745	0.0288695	0.845564	-0.397344	0.00516656	0.0139965	0.924777	0.374084	0.00881179	0.00342087	0.98159	-0.00953436	0.948718	-0.19365	0.187234	-0.0335034	0.821152	-0.560723	3.39616e-05	-0.383374	0.00715153	-0.0701944	0.635437	-0.266094	0.0675389
GPR155	magenta	-0.345537	0.0161522	0.0212164	0.886185	-0.0327871	0.824915	-0.0393814	0.790429	0.154524	0.29433	0.172919	0.239867	-0.0540766	0.715077	0.26027	0.0740015	0.530419	0.000105401	0.629378	1.65326e-06	0.305636	0.0346408	-0.0938077	0.525958	-0.482218	0.000519115	-0.180696	0.219053	0.243084	0.0959494	-0.177521	0.227395	-0.212807	0.146446	-0.172477	0.241089	-0.0049212	0.973518	-0.713492	1.25863e-08	-0.516925	0.000168732	-0.118577	0.422144	0.168883	0.251185
CWC22	magenta	-0.400706	0.00476786	0.210814	0.150354	-0.281854	0.0522806	-0.0613578	0.678666	0.0022253	0.988023	0.00861228	0.953672	0.365641	0.0105995	0.22473	0.124625	0.451584	0.00127403	0.445759	0.00149737	0.121915	0.409105	0.0553392	0.708716	-0.510991	0.000206241	-0.214327	0.143516	0.196234	0.181303	-0.266123	0.0675078	-0.266337	0.0672798	-0.487492	0.00044096	0.095553	0.518253	-0.706724	1.98342e-08	-0.414786	0.00337572	-0.00309496	0.983344	-0.0992652	0.502054
BCLAF3	magenta	0.0334162	0.82161	0.125042	0.397101	-0.112316	0.447227	-0.167541	0.255025	-0.157631	0.28461	0.0960827	0.515925	0.135865	0.35717	0.12347	0.403109	0.342225	0.0172707	0.214975	0.142282	0.297488	0.0400265	0.303014	0.0363041	-0.237157	0.104588	-0.193887	0.186685	0.0263197	0.859059	-0.270746	0.0627064	-0.148312	0.314404	-0.534385	9.14386e-05	0.109079	0.460511	-0.616626	3.06065e-06	-0.341995	0.0173509	-0.104964	0.477701	-0.108672	0.462195
CHCHD10	magenta	0.100295	0.497607	0.100482	0.496801	0.200489	0.171835	-0.13204	0.370993	-0.00948534	0.948982	-0.0595006	0.687889	-0.152308	0.301392	-0.1181	0.424025	-0.116707	0.429551	-0.449196	0.0013617	-0.665046	2.52371e-07	-0.255998	0.0790451	0.0967475	0.513012	-0.0880795	0.551639	-0.429667	0.00230591	0.03205	0.828792	-0.323583	0.0248653	-0.174193	0.236368	0.0368936	0.803397	0.687203	6.87696e-08	0.844121	4.84729e-14	0.689673	5.90728e-08	0.235824	0.10661
BRI3	magenta	0.223551	0.126666	-0.165385	0.261279	0.113772	0.441322	-0.16501	0.262376	-0.0600221	0.685294	0.0316421	0.830939	-0.202504	0.167476	0.0803044	0.587421	-0.423977	0.00267309	-0.491709	0.000386283	-0.16499	0.262435	0.253656	0.0819235	0.482203	0.000519356	0.0926096	0.53128	-0.12726	0.388711	0.419831	0.00297222	0.215743	0.140827	0.188136	0.200349	-0.234684	0.108364	0.659233	3.48706e-07	0.475143	0.000643503	0.0957492	0.51739	0.173592	0.238014
CABIN1	magenta	0.231565	0.113273	0.123119	0.404457	0.145169	0.324881	0.0518165	0.726513	-0.135389	0.358875	0.0708819	0.632122	-0.359673	0.0120439	-0.0960178	0.51621	-0.622322	2.3324e-06	-0.801248	7.92284e-12	-0.14665	0.319917	0.489647	0.000412201	0.802141	7.21795e-12	0.119767	0.417466	-0.245633	0.0924086	0.391562	0.00592057	0.392033	0.00585575	0.23534	0.107351	-0.00918278	0.950607	0.836287	1.36954e-13	0.569051	2.43923e-05	-0.0235266	0.873888	0.145112	0.325074
HEXIM2	magenta	0.317023	0.0281295	0.121602	0.410315	0.0543417	0.71374	-0.149879	0.309258	-0.00656247	0.964691	0.137617	0.350947	-0.296018	0.0410679	-0.192726	0.189388	-0.478479	0.000581848	-0.646043	7.08095e-07	0.0475382	0.748321	0.401877	0.00463541	0.673867	1.52401e-07	-0.122748	0.405885	-0.208042	0.155915	0.282232	0.0519517	0.373943	0.00883946	0.173274	0.23889	-0.0476388	0.747806	0.58595	1.21146e-05	0.369153	0.00982121	-0.125201	0.396496	-0.0435894	0.768624
ING1	magenta	0.252166	0.0837969	-0.119545	0.418337	0.093255	0.52841	-0.00881408	0.952588	-0.0195311	0.895173	0.0564377	0.703197	-0.196467	0.180775	-0.132695	0.368604	-0.459883	0.00100714	-0.583369	1.35155e-05	-0.463734	0.000901232	-0.117247	0.427404	0.375802	0.00848182	0.198199	0.176885	-0.275025	0.0585085	0.185403	0.207084	0.0522283	0.724425	0.184459	0.209449	-0.0362921	0.80654	0.774993	1.01186e-10	0.697129	3.69957e-08	0.375185	0.0085991	0.125349	0.395935
ABHD17A	magenta	0.26778	0.0657538	0.0140959	0.924243	0.207719	0.156574	-0.0618824	0.676069	-0.0582959	0.693895	0.058123	0.694759	-0.32357	0.0248713	-0.0981459	0.506911	-0.686623	7.12533e-08	-0.686595	7.13751e-08	-0.239668	0.100857	0.281773	0.0523514	0.751506	7.52128e-10	0.18856	0.199317	-0.0965193	0.514011	0.512664	0.000194964	0.445282	0.0015171	0.454413	0.00117669	-0.0184823	0.900774	0.893295	1.37798e-17	0.532149	9.90881e-05	-0.0237885	0.872496	0.212834	0.146393
INSYN1	magenta	0.17743	0.227636	0.0445437	0.763703	0.170303	0.247163	-0.11299	0.444486	-0.00293663	0.984196	-0.194868	0.184421	-0.17592	0.231683	0.0267545	0.856755	-0.274403	0.0591042	-0.246647	0.0910281	-0.541967	6.93374e-05	-0.0540779	0.715071	0.413108	0.00352025	0.194166	0.186038	-0.101636	0.491846	0.383987	0.00705233	0.122078	0.408472	0.334637	0.0200834	-0.204493	0.163256	0.694803	4.28754e-08	0.408729	0.00392329	0.108952	0.461037	0.304031	0.0356512
BORCS8	magenta	0.14759	0.316791	-0.0446492	0.763159	0.0793667	0.591805	0.0954739	0.518601	-0.174397	0.235811	0.117493	0.426428	-0.227096	0.120602	-0.13962	0.343912	-0.465449	0.000857377	-0.610178	4.13647e-06	-0.389893	0.00615522	-0.00535371	0.971191	0.295264	0.0416105	0.00622488	0.966506	-0.281638	0.0524691	0.173779	0.237502	0.0466848	0.752695	0.118152	0.42382	0.0123684	0.933505	0.723131	6.43711e-09	0.72061	7.69159e-09	0.390068	0.00613032	0.0660313	0.655665
PPP1R35	magenta	0.294708	0.0420137	0.0257586	0.862034	0.110244	0.455706	-0.126565	0.391331	-0.140309	0.341511	0.0522418	0.724357	-0.291304	0.0445568	0.0428602	0.77239	-0.649588	5.87299e-07	-0.551775	4.79951e-05	0.0297474	0.840927	0.45614	0.00112059	0.848745	2.55531e-14	0.184483	0.209387	0.0236154	0.873416	0.662638	2.88794e-07	0.595476	8.02301e-06	0.479653	0.00056146	-0.128199	0.385192	0.758957	4.07936e-10	0.228385	0.118452	-0.340135	0.0180099	0.0625866	0.672589
UBALD1	magenta	0.23937	0.101294	0.0308682	0.835016	0.136384	0.355319	-0.0829228	0.575255	-0.214355	0.143464	0.0302229	0.838418	-0.25896	0.0755209	0.0909369	0.538754	-0.489212	0.000417875	-0.464889	0.000871473	-0.0356948	0.809665	0.2944	0.0422393	0.749452	8.86899e-10	0.0131928	0.929084	-0.121546	0.410535	0.487036	0.00044727	0.422232	0.00279557	0.392799	0.00575168	-0.000472378	0.997458	0.734522	2.80905e-09	0.268721	0.0647745	-0.250653	0.0857333	0.0569675	0.70054
DECR2	magenta	0.196151	0.181493	0.01123	0.939614	0.107518	0.466992	-0.118827	0.421158	0.0588034	0.691362	-0.0343	0.816972	-0.0464392	0.753955	-0.224793	0.124515	-0.423128	0.00273203	-0.339594	0.0182058	-0.340463	0.0178923	0.0612304	0.679297	0.484256	0.000487538	0.069221	0.640144	-0.0654894	0.658316	0.414589	0.00339244	0.248576	0.0884474	0.452628	0.00123731	-0.0615086	0.677919	0.708791	1.72859e-08	0.411695	0.00364615	0.0346393	0.815193	0.256562	0.078365
ATP5MJ	magenta	0.0918476	0.534679	0.00435498	0.976564	0.181178	0.217807	-0.04727	0.749695	-0.109005	0.460818	0.0294088	0.842715	-0.117757	0.425384	-0.124893	0.397669	-0.37268	0.00908964	-0.509841	0.000214334	-0.541081	7.16397e-05	-0.134755	0.36115	0.198737	0.175689	0.0480009	0.745953	-0.214412	0.143355	0.321262	0.0259818	-0.0834753	0.572703	0.0285389	0.847311	0.0167743	0.909903	0.757847	4.47471e-10	0.778418	7.40199e-11	0.545637	6.05e-05	0.138376	0.34827
YIF1B	magenta	0.0975999	0.509288	-0.162555	0.269641	0.253464	0.082163	0.0601328	0.684744	-0.0847519	0.566826	0.0390178	0.792321	-0.136813	0.353794	-0.147464	0.317207	-0.421683	0.00283513	-0.657006	3.93973e-07	-0.254117	0.0813505	-0.0746725	0.61397	0.42583	0.0025482	-0.171564	0.243628	-0.450625	0.0013086	0.063949	0.665875	0.0570999	0.699877	0.125195	0.396519	-0.0816378	0.581211	0.814505	1.88758e-12	0.688796	6.23589e-08	0.271832	0.0616189	-0.19739	0.178695
SPATA7	magenta	-0.143002	0.332231	0.0115186	0.938065	-0.0699079	0.636822	-0.199677	0.173614	-0.0519827	0.72567	0.262643	0.0713122	0.225116	0.12396	-0.0600475	0.685168	0.0162229	0.912853	0.114415	0.438727	0.132587	0.368999	0.421421	0.00285416	-0.16335	0.267274	-0.0679333	0.646392	0.292341	0.0437694	-0.0538553	0.716195	0.0725536	0.62409	-0.288609	0.046658	0.271496	0.0619538	-0.509222	0.000218809	-0.287097	0.0478715	-0.104606	0.479209	0.107367	0.467622
APPL2	magenta	-0.187158	0.202741	-0.0113944	0.938731	-0.142773	0.333016	-0.188398	0.199711	0.032841	0.824632	0.270885	0.0625657	0.255821	0.0792602	0.0416911	0.77844	0.290295	0.0453342	0.445056	0.00152653	0.335548	0.0197263	0.12673	0.390706	-0.349551	0.0148798	0.0167922	0.909808	0.335803	0.0196276	-0.110927	0.452902	-0.0381622	0.796777	-0.23328	0.110552	-0.0604221	0.683307	-0.706627	1.99618e-08	-0.566721	2.67832e-05	-0.221938	0.129499	-0.115231	0.435448
ZNF624	magenta	-0.338178	0.0187263	0.137488	0.351402	-0.160369	0.27622	-0.119885	0.417006	0.0110727	0.940458	0.0507331	0.732016	0.187015	0.203094	0.251323	0.0848714	0.417459	0.00315632	0.570757	2.27679e-05	0.253068	0.082659	0.221351	0.130542	-0.381278	0.00750033	-0.040016	0.78713	0.330828	0.0216351	-0.172278	0.241642	-0.0592026	0.689372	-0.193493	0.187599	-0.145531	0.323664	-0.774182	1.08866e-10	-0.601588	6.11612e-06	-0.257454	0.0772969	0.146407	0.320728
CDCA4	magenta	0.258856	0.075642	0.0437871	0.767604	0.140948	0.339297	-0.0683518	0.644359	-0.0441629	0.765665	-0.102854	0.486642	-0.157157	0.286081	-0.0644109	0.663605	-0.491153	0.000393127	-0.584593	1.28333e-05	-0.086054	0.56086	0.262346	0.0716441	0.698993	3.28388e-08	0.117542	0.426235	-0.178964	0.223577	0.380102	0.00770237	0.368597	0.00994118	0.276416	0.0571943	0.120288	0.41543	0.714815	1.14981e-08	0.369678	0.00970928	-0.109883	0.457192	0.0851291	0.565095
TRMT61A	magenta	0.287882	0.0472383	0.00671322	0.96388	0.181985	0.21573	0.0139364	0.925099	-0.177123	0.228455	-0.0689614	0.641402	-0.2587	0.0758252	0.0318861	0.829654	-0.440788	0.00171482	-0.681313	9.82289e-08	-0.0872781	0.555278	0.299554	0.0386001	0.777141	8.32235e-11	-0.0165822	0.910931	-0.405445	0.00425163	0.305337	0.0348275	0.271888	0.0615635	0.199012	0.175079	-0.175593	0.232565	0.855166	1.01325e-14	0.520038	0.000151642	-0.0588839	0.690961	-0.00569054	0.96938
TEX9	magenta	-0.232302	0.112098	0.0985443	0.505179	-0.00682169	0.963297	-0.117254	0.427375	0.0568106	0.701327	0.00807878	0.956539	0.232244	0.112191	0.0443821	0.764535	0.00461267	0.975178	0.0537567	0.716693	0.214585	0.143023	0.406871	0.0041062	-0.223669	0.12646	-0.0543525	0.713686	0.281454	0.0526295	-0.0473434	0.749319	0.0532736	0.719134	-0.369513	0.00974444	0.233836	0.109682	-0.475875	0.000629495	-0.260915	0.0732627	-0.0655405	0.658066	-0.138509	0.347802
SNX7	magenta	-0.0982215	0.506582	0.161661	0.272318	-0.0820118	0.579475	-0.151713	0.303307	0.233127	0.110793	0.0296701	0.841335	0.105768	0.474313	-0.23321	0.110663	0.064457	0.663379	0.336031	0.0195394	0.0277381	0.851547	0.0551937	0.709448	-0.378045	0.0080671	0.0365837	0.805016	0.483658	0.000496614	0.00114478	0.993839	0.0314452	0.831975	-0.198055	0.177206	0.146407	0.320729	-0.589501	1.04054e-05	-0.427257	0.00245556	-0.0690636	0.640907	-0.0670172	0.650852
ENSBTAG00000031464	magenta	-0.133719	0.364888	0.0190981	0.897485	0.206688	0.158687	-0.168785	0.251463	-0.128413	0.384395	0.0330791	0.823381	0.100177	0.498115	-0.00172739	0.990703	-0.0387343	0.793797	-0.120542	0.414438	-0.274179	0.0593204	-0.185008	0.208072	-0.0250211	0.865948	-0.218576	0.135559	-0.177507	0.227432	0.242495	0.0967822	-0.219276	0.134281	-0.103948	0.481996	-0.0576064	0.697341	0.418786	0.0030521	0.446638	0.00146155	0.383632	0.00710973	-0.0147645	0.920662
ORC2	magenta	0.0275447	0.85257	-0.00796968	0.957126	-0.243117	0.0959025	-0.0519765	0.725702	0.0694449	0.639061	0.0612387	0.679256	0.0932315	0.528514	0.0773646	0.601216	0.211252	0.149488	0.367987	0.0100739	0.145079	0.325185	0.0290152	0.844794	-0.398169	0.00506613	0.0147188	0.920906	0.304233	0.0355227	-0.235906	0.106485	-0.0664526	0.653606	-0.273917	0.0595732	0.106371	0.471786	-0.702296	2.65259e-08	-0.445344	0.00151454	-0.0642186	0.66455	0.0483111	0.744366
IFT80	magenta	-0.170349	0.247033	-0.0409035	0.782522	-0.128488	0.384113	0.041466	0.779606	0.223655	0.126485	0.117751	0.425408	0.172669	0.240558	-0.0942997	0.52378	0.480021	0.000555198	0.57642	1.80629e-05	0.236359	0.105795	-0.200358	0.172121	-0.63694	1.13231e-06	-0.0886237	0.549174	0.247554	0.0898083	-0.386815	0.00660954	-0.244481	0.0939961	-0.33404	0.0203203	0.043049	0.771415	-0.846719	3.39177e-14	-0.547066	5.73497e-05	-0.037258	0.801494	-0.20302	0.166374
SGO2	magenta	-0.360807	0.0117571	0.0272631	0.854061	-0.0629637	0.670728	0.0381535	0.796823	-0.0975207	0.509634	0.063708	0.667061	0.244446	0.094045	0.281494	0.0525949	0.657565	3.82121e-07	0.652481	5.03274e-07	0.159887	0.277686	-0.169373	0.249792	-0.624209	2.12904e-06	-0.185885	0.205887	0.129641	0.379825	-0.416578	0.00322717	-0.363498	0.0111002	-0.315641	0.0288604	-0.0314973	0.831701	-0.777234	8.25154e-11	-0.447071	0.00144421	0.0133798	0.928082	0.10304	0.485853
NUPR2	magenta	0.136825	0.353752	0.055269	0.709069	0.190128	0.19554	-0.15326	0.298346	-0.140075	0.342325	0.00265769	0.985697	-0.232117	0.112392	0.0767827	0.603963	-0.447401	0.0014311	-0.684033	8.34038e-08	-0.186165	0.205192	0.337034	0.0191557	0.62596	1.95526e-06	0.0675673	0.648172	-0.312603	0.0305241	0.349446	0.0149121	0.181574	0.216785	0.0573077	0.698836	-0.03393	0.818913	0.798533	1.04885e-11	0.613288	3.58011e-06	0.134238	0.363014	0.0946592	0.522192
KLHDC1	magenta	-0.28049	0.05348	0.147694	0.316447	-0.235692	0.106812	-0.0367484	0.804155	0.118642	0.421886	0.117718	0.425536	0.0605342	0.68275	0.226903	0.120927	0.548552	5.42314e-05	0.667245	2.22907e-07	0.154618	0.294035	0.0348603	0.814034	-0.518124	0.000161953	-0.109181	0.460089	0.327503	0.0230708	-0.183232	0.212547	-0.212121	0.147783	-0.330845	0.0216279	-0.190396	0.194899	-0.815276	1.73051e-12	-0.606498	4.89763e-06	-0.153523	0.297506	0.037191	0.801844
ENSBTAG00000031764	magenta	0.0174201	0.90645	0.0182203	0.902173	0.302781	0.0364556	-0.113977	0.440493	-0.166459	0.258151	-0.0841059	0.569797	-0.011413	0.938631	0.0162182	0.912879	-0.107174	0.468425	-0.405721	0.00422309	-0.516606	0.00017058	-0.116158	0.431737	0.180636	0.219211	-0.142946	0.332423	-0.436581	0.00192038	0.133229	0.366664	-0.24916	0.087678	-0.146419	0.320689	-0.0699597	0.636571	0.692549	4.93966e-08	0.738526	2.07784e-09	0.515165	0.000179153	0.0779162	0.598616
TMEM258	magenta	0.221915	0.12954	0.0465176	0.753553	0.1228	0.405687	-0.00727968	0.960835	-0.137634	0.350885	-0.0181961	0.902302	-0.212574	0.146898	-0.104897	0.47798	-0.740358	1.80675e-09	-0.690842	5.49436e-08	-0.103031	0.485887	0.3814	0.00747971	0.679936	1.06643e-07	0.169283	0.250046	0.0086734	0.953344	0.620457	2.55094e-06	0.496821	0.000328264	0.35161	0.0142607	-0.0132612	0.928718	0.774044	1.10226e-10	0.43446	0.00203203	-0.0839997	0.570286	-0.000955148	0.994859
FAM114A1	magenta	-0.195137	0.183804	-0.0432051	0.770608	-0.213531	0.145045	0.201114	0.170473	0.215043	0.142153	-0.0335736	0.820783	0.180122	0.220545	-0.0231273	0.876011	0.53353	9.42966e-05	0.50636	0.000240613	0.190107	0.19559	-0.131924	0.371418	-0.531065	0.000103002	-0.180636	0.219211	0.108399	0.463328	-0.405409	0.00425535	-0.249462	0.0872816	-0.290673	0.0450415	-0.138942	0.346284	-0.709337	1.6665e-08	-0.460409	0.000992031	-0.069906	0.636831	-0.178864	0.223841
IL17RC	magenta	0.382337	0.00732227	0.134497	0.36208	0.0442246	0.765347	-0.0192553	0.896645	-0.0845802	0.567615	-0.0259284	0.861133	-0.275231	0.058313	-0.119631	0.418	-0.245982	0.0919324	-0.674301	1.48607e-07	-0.28798	0.0471597	0.162201	0.270701	0.489613	0.000412647	-0.236436	0.105677	-0.535978	8.63211e-05	0.00457599	0.975375	-0.0121219	0.934828	-0.111194	0.451805	-0.139436	0.344554	0.710494	1.54199e-08	0.684888	7.91951e-08	0.264893	0.0688332	0.0176328	0.905313
JMJD8	magenta	0.300725	0.03781	-0.091307	0.537096	0.197916	0.177517	-0.0176061	0.905455	-0.137309	0.352037	-0.00466188	0.974913	-0.134219	0.363081	-0.201054	0.170605	-0.504819	0.000253153	-0.681608	9.65099e-08	-0.203624	0.165091	0.113684	0.441677	0.619846	2.62656e-06	0.0291095	0.844296	-0.41484	0.00337118	0.176572	0.22993	0.216822	0.138804	0.248341	0.0887592	-0.102754	0.48707	0.862803	3.17664e-15	0.604872	5.2738e-06	0.0829163	0.575285	-0.125402	0.395731
GFUS	magenta	0.319065	0.0270768	-0.0867499	0.557684	0.0551066	0.709886	0.085219	0.564682	-0.149418	0.310765	-0.0496165	0.737702	-0.0561522	0.70463	-0.166896	0.256885	-0.513481	0.000189667	-0.760157	3.68916e-10	-0.491321	0.000391044	0.108385	0.463384	0.445478	0.00150897	0.0405641	0.784284	-0.376102	0.00842541	0.168024	0.253639	0.0605186	0.682827	0.0317444	0.8304	0.0937917	0.526029	0.842003	6.45459e-14	0.809571	3.26152e-12	0.393589	0.00564589	0.0506081	0.732652
CYHR1	magenta	0.178321	0.225272	-0.202786	0.166874	0.145812	0.322721	-0.0170104	0.908641	0.0687092	0.642625	0.140403	0.341185	-0.213344	0.145407	-0.187481	0.201949	-0.33634	0.0194205	-0.511832	0.000200501	-0.494623	0.000352174	-0.167379	0.255493	0.306526	0.0340903	0.0351881	0.812317	-0.371419	0.00934566	0.121248	0.41169	-0.0676775	0.647636	0.159193	0.279804	-0.240593	0.0995098	0.784308	4.2678e-11	0.751023	7.81946e-10	0.438297	0.00183403	0.114463	0.438536
METTL22	magenta	0.26212	0.0718977	-0.0805972	0.586055	0.19765	0.178112	0.0191092	0.897426	-0.0605768	0.682539	-0.00156344	0.991585	-0.237133	0.104624	-0.108274	0.463847	-0.549266	5.2789e-05	-0.810946	2.80504e-12	-0.433151	0.00210382	0.304089	0.0356147	0.565542	2.80733e-05	0.0239101	0.871849	-0.349731	0.0148249	0.230227	0.115431	0.152817	0.29976	0.0460501	0.755953	0.0337029	0.820105	0.855884	9.11169e-15	0.791457	2.13688e-11	0.30787	0.0332736	0.144411	0.32744
FAM111B	magenta	-0.331814	0.0212239	0.0887376	0.548658	0.0229035	0.877201	0.0687327	0.642511	-0.120086	0.416221	-0.130004	0.378483	0.202539	0.167402	0.141424	0.33765	0.564668	2.90659e-05	0.607609	4.65521e-06	0.157377	0.285399	-0.466708	0.000826414	-0.644708	7.59285e-07	-0.182319	0.214875	0.0726644	0.623559	-0.393262	0.00568948	-0.39531	0.00542162	-0.256698	0.0782006	0.113889	0.440848	-0.648828	6.1146e-07	-0.382552	0.00728663	0.0950362	0.520528	-0.0487653	0.742045
AKAP13	magenta	-0.120907	0.413016	-0.119093	0.420112	-0.0601407	0.684705	0.264919	0.0688054	0.123258	0.403923	0.0849958	0.565706	-0.0589371	0.690696	0.0617076	0.676934	0.42943	0.0023203	0.445975	0.0014885	0.497422	0.000321987	0.0257502	0.862079	-0.172932	0.239832	-0.0185708	0.900301	0.132315	0.36999	-0.204094	0.164096	0.0114409	0.938482	0.0333441	0.821989	-0.129195	0.381482	-0.578891	1.63053e-05	-0.603015	5.73589e-06	-0.420039	0.00295655	-0.0449674	0.76152
SDHAF1	magenta	0.226259	0.122013	0.0207488	0.888678	0.0146914	0.921053	-0.0148293	0.920314	-0.115855	0.432951	-0.11007	0.456422	0.0757767	0.608725	-0.0855322	0.563247	-0.396686	0.00524785	-0.647499	6.55934e-07	-0.345003	0.0163285	0.26221	0.071797	0.471205	0.000723799	-0.0206241	0.889343	-0.291172	0.0446583	0.241825	0.0977363	0.105391	0.475901	-0.0714966	0.629163	0.0220757	0.881608	0.716174	1.04733e-08	0.601186	6.22716e-06	0.21071	0.15056	-0.0752866	0.611051
ENSBTAG00000037938	magenta	-0.132317	0.369984	0.0794396	0.591464	-0.128431	0.384327	0.0214191	0.885105	-0.106225	0.472394	0.0766044	0.604805	0.252046	0.0839486	0.0313506	0.832474	0.185752	0.206217	0.0917342	0.535185	0.250264	0.0862368	0.402856	0.0045272	-0.162205	0.270688	-0.276937	0.0567083	0.0720397	0.626554	-0.225671	0.123013	-0.0521216	0.724966	-0.378	0.00807539	0.111265	0.451518	-0.484615	0.000482166	-0.227803	0.11942	-0.0882659	0.550794	0.0292444	0.843583
ENSBTAG00000038330	magenta	0.352004	0.0141451	-0.0325981	0.825909	0.236044	0.106274	0.0136448	0.926661	-0.248854	0.0880808	-0.013343	0.928279	-0.212733	0.14659	-0.128664	0.383456	-0.453122	0.00122026	-0.827908	3.92301e-13	-0.314144	0.0296704	0.141096	0.338783	0.589289	1.05008e-05	-0.140217	0.34183	-0.547053	5.73769e-05	0.140002	0.342581	0.0569312	0.700722	-0.0164265	0.911764	0.0232764	0.875218	0.91086	2.6721e-19	0.832649	2.17811e-13	0.32464	0.0243703	-0.0134776	0.927558
FPGT	magenta	-0.13066	0.376058	0.210284	0.151405	-0.18711	0.20286	-0.233888	0.109602	0.133005	0.367476	0.117964	0.424562	0.0346632	0.815067	0.0721075	0.626229	0.270131	0.0633289	0.621279	2.45236e-06	-0.0280143	0.850085	-0.0525461	0.722815	-0.502871	0.000269849	0.149826	0.309431	0.564593	2.91523e-05	0.00078361	0.995782	-0.056294	0.703918	-0.1179	0.424816	0.207549	0.15692	-0.744267	1.33556e-09	-0.554683	4.29387e-05	-0.0851092	0.565186	0.231668	0.113109
VPS13C	magenta	-0.180381	0.219871	-0.0477207	0.747387	-0.0677097	0.64748	-0.0770844	0.602538	0.0862033	0.560178	-0.047916	0.746387	0.178163	0.22569	0.241468	0.0982479	0.637273	1.11333e-06	0.690109	5.75001e-08	0.446784	0.00145569	-0.115362	0.434924	-0.48052	0.000546802	-0.125579	0.395058	0.213667	0.144783	-0.244084	0.0945477	-0.198218	0.176843	-0.193311	0.188024	0.0571492	0.69963	-0.79763	1.15035e-11	-0.676316	1.32087e-07	-0.276665	0.0569616	-0.0964919	0.514131
MRPL41	magenta	0.288754	0.0465432	-0.010147	0.945428	0.23851	0.102565	-0.12202	0.408696	-0.207216	0.157601	0.0377582	0.798884	-0.161446	0.272967	-0.0667672	0.652071	-0.4169	0.00320115	-0.802298	7.10002e-12	-0.247673	0.089648	0.230762	0.114564	0.584718	1.27659e-05	-0.149712	0.309804	-0.499608	0.000300067	0.167178	0.25607	0.0637986	0.666615	-0.0780703	0.597891	0.0133116	0.928447	0.852444	1.50777e-14	0.784542	4.17388e-11	0.296287	0.0408754	-0.0065458	0.96478
ATP5F1E	magenta	0.0680734	0.645711	0.166907	0.256853	-0.136435	0.35514	-0.0299247	0.839991	-0.0516449	0.727384	-0.0253054	0.864439	0.0163897	0.911961	-0.0343572	0.816672	-0.378779	0.00793533	-0.368561	0.00994884	-0.347858	0.0154058	0.044482	0.764021	0.261741	0.0723251	0.223391	0.126944	0.00305666	0.98355	0.456288	0.00111588	0.124169	0.40043	0.0740435	0.616967	0.00694105	0.962655	0.537674	8.11625e-05	0.394733	0.00549599	0.196713	0.18022	0.0046533	0.974959
ZNF10	magenta	-0.197325	0.17884	-0.01128	0.939346	0.0467345	0.75244	-0.0875005	0.554267	-0.0439514	0.766756	0.00131338	0.992931	0.140674	0.340244	0.297885	0.0397492	0.606208	4.96286e-06	0.549722	5.18858e-05	0.246189	0.0916498	-0.0226245	0.878687	-0.395447	0.00540408	-0.165902	0.25977	0.0342939	0.817004	-0.326263	0.023626	-0.287702	0.0473834	-0.336099	0.0195133	-0.128777	0.383036	-0.678369	1.17036e-07	-0.453481	0.00120799	-0.112429	0.446766	0.0400546	0.78693
ZNF268	magenta	-0.369302	0.00978944	0.11926	0.419457	0.0537125	0.716916	-0.045067	0.761008	0.010515	0.943452	-0.0592454	0.689159	0.044495	0.763953	0.263085	0.0708193	0.573042	2.07484e-05	0.654241	4.57763e-07	-0.0828106	0.575774	-0.225258	0.123718	-0.531971	9.97192e-05	-0.101586	0.49206	0.151677	0.303423	-0.319285	0.0269654	-0.333929	0.0203645	-0.227627	0.119713	-0.118303	0.423222	-0.654306	4.56179e-07	-0.390757	0.00603283	0.0513358	0.728953	0.321711	0.0257627
ENSBTAG00000039890	magenta	0.0783519	0.596567	0.133719	0.364886	0.181275	0.217558	0.00462962	0.975086	-0.0340398	0.818337	-0.0964839	0.514166	-0.14148	0.337458	-0.14682	0.31935	-0.123941	0.401301	-0.38215	0.00735347	-0.524082	0.00013179	-0.12193	0.409044	0.250933	0.085372	-0.261983	0.0720521	-0.387112	0.00656448	0.15567	0.290722	-0.172779	0.240253	-0.010059	0.945901	-0.177455	0.227571	0.702589	2.60253e-08	0.682076	9.38394e-08	0.415202	0.00334076	0.225528	0.123256
DCTPP1	magenta	0.312331	0.0306767	-0.0294883	0.842295	0.188959	0.198351	0.0736822	0.618691	-0.0114059	0.93867	-0.0143994	0.922617	-0.153068	0.298958	-0.359841	0.012001	-0.417751	0.0031331	-0.693307	4.71059e-08	-0.398405	0.00503763	-0.0452501	0.760066	0.352761	0.0139245	-0.123038	0.40477	-0.38012	0.0076993	0.102248	0.489229	0.012023	0.935358	0.00639861	0.965572	-0.00469228	0.974749	0.760266	3.65548e-10	0.751576	7.47885e-10	0.395949	0.00534027	-0.0973162	0.510526
ENSBTAG00000040018	magenta	0.156139	0.289253	-0.036843	0.803661	0.234095	0.109278	0.0167647	0.909955	-0.169948	0.248163	0.0316655	0.830815	-0.0892867	0.546178	-0.188834	0.198653	-0.314045	0.0297248	-0.550146	5.10585e-05	-0.204779	0.162655	-0.0530754	0.720136	0.244184	0.0944086	-0.0243413	0.869558	-0.328495	0.022634	0.192589	0.18971	-0.0766212	0.604726	-0.138839	0.346646	-0.0134101	0.927919	0.633919	1.3187e-06	0.624787	2.07021e-06	0.38192	0.00739201	-0.230002	0.115796
CAB39	magenta	-0.180365	0.219913	-0.0170866	0.908233	-0.210238	0.151496	-0.0710858	0.63114	-0.0170359	0.908504	0.0597473	0.686661	0.345767	0.0160769	0.183274	0.21244	0.679781	1.07633e-07	0.606006	5.00887e-06	0.293298	0.0430526	-0.11073	0.453709	-0.481627	0.000528599	-0.319529	0.0268425	-0.00666386	0.964146	-0.425586	0.00256437	-0.372478	0.00913039	-0.467568	0.000805828	-0.0136496	0.926635	-0.755904	5.25525e-10	-0.513871	0.000187183	-0.104271	0.480628	-0.116885	0.428841
ATP8	magenta	0.0761743	0.606841	0.113255	0.443412	0.14921	0.311449	-0.00526799	0.971652	-0.119268	0.419426	-0.0288613	0.845607	-0.145852	0.322587	-0.122848	0.4055	-0.297766	0.0398322	-0.385336	0.00683802	-0.53778	8.08501e-05	-0.131521	0.372893	0.192388	0.190181	0.0466378	0.752936	-0.152415	0.301049	0.36619	0.0104745	-0.070275	0.635048	0.0435075	0.769047	-0.0400273	0.787071	0.658828	3.56563e-07	0.643744	7.98381e-07	0.451947	0.00126116	0.212136	0.147753
CRKL	magenta	0.232549	0.111706	-0.161521	0.272739	0.137866	0.350068	0.104504	0.479641	0.000650994	0.996496	0.078164	0.597451	-0.297824	0.0397912	-0.100713	0.495807	-0.377985	0.00807797	-0.528848	0.00011145	-0.0438925	0.76706	-0.000905599	0.995126	0.645221	7.39231e-07	0.0389032	0.792918	-0.345638	0.0161191	0.25944	0.0749614	0.236128	0.106146	0.358976	0.0122231	-0.272653	0.0608067	0.801186	7.97395e-12	0.42145	0.00285201	-0.0635457	0.66786	-0.0961465	0.515645
MYPOP	magenta	0.29507	0.0417508	-0.139643	0.343832	-0.0126772	0.931849	0.0216049	0.884115	-0.0762387	0.606536	0.0549081	0.710886	-0.105108	0.477091	-0.0439754	0.766632	-0.40149	0.00467879	-0.708011	1.82089e-08	-0.282591	0.0516412	0.0418223	0.77776	0.472657	0.000693208	0.00681587	0.963328	-0.46602	0.000843211	0.0853091	0.564269	0.0162921	0.912483	-0.0529799	0.720619	-0.0101917	0.945188	0.775281	9.85814e-11	0.699303	3.219e-08	0.313592	0.029974	-0.101705	0.491548
C15H11orf96	magenta	0.139456	0.344483	-0.0414816	0.779525	0.173661	0.237826	-0.0647655	0.661864	-0.0627475	0.671795	-0.130549	0.376467	-0.129479	0.380425	0.0988454	0.503873	-0.498297	0.000313041	-0.468902	0.000774813	-0.0215217	0.884558	0.0973429	0.51041	0.602255	5.93547e-06	0.433952	0.00205967	-0.0689962	0.641233	0.418232	0.00309526	0.379559	0.00779721	0.424942	0.00260741	0.0867537	0.557667	0.682413	9.19577e-08	0.261658	0.0724184	-0.152068	0.302165	-0.00809965	0.956427
PIM3	magenta	-0.041723	0.778274	0.0937245	0.526327	0.399773	0.00487562	-0.0445249	0.763799	-0.240004	0.100367	-0.00444443	0.976083	-0.195367	0.183278	0.0600351	0.685229	-0.225663	0.123027	-0.404772	0.00432186	-0.436432	0.00192805	-0.052777	0.721646	0.283829	0.0505827	-0.112339	0.447135	-0.310912	0.0314837	0.175546	0.232692	-0.0937775	0.526092	0.0933782	0.527863	0.175484	0.23286	0.676043	1.3422e-07	0.676394	1.31484e-07	0.401695	0.00465575	0.412974	0.00353204
MAGT1	magenta	-0.394249	0.00555901	0.200473	0.171869	-0.1079	0.465399	0.0194705	0.895497	0.156703	0.287493	0.040647	0.783854	0.0477384	0.747296	0.144045	0.328682	0.61205	3.7926e-06	0.782795	4.92448e-11	0.141069	0.338879	-0.145394	0.324125	-0.574937	1.91996e-05	-0.129322	0.381011	0.314363	0.0295508	-0.154733	0.293671	-0.285083	0.0495277	-0.237089	0.104689	-0.203061	0.166288	-0.758556	4.21823e-10	-0.603957	5.49708e-06	-0.126025	0.393369	0.0276792	0.851858
GPR146	magenta	0.195574	0.182805	0.0713527	0.629855	0.337104	0.0191292	-0.0806125	0.585983	-0.162918	0.268558	-0.084112	0.569768	-0.337094	0.0191331	0.0462078	0.755143	-0.29478	0.0419617	-0.399206	0.00494229	-0.260298	0.0739692	0.0713307	0.629961	0.584717	1.27663e-05	-0.0046818	0.974806	-0.284798	0.0497665	0.333676	0.0204656	0.148003	0.315424	0.341766	0.017431	-0.209589	0.152793	0.806662	4.46917e-12	0.486331	0.000457189	0.038238	0.796382	0.301971	0.036984
NRARP	magenta	0.173175	0.239163	0.0761928	0.606753	-0.00148059	0.992031	0.00487569	0.973763	-0.163077	0.268085	0.00250231	0.986533	-0.311298	0.0312626	0.160744	0.275084	-0.37681	0.00829321	-0.471299	0.000721784	-0.367364	0.0102114	0.0667876	0.651971	0.519582	0.00015404	0.136099	0.356336	-0.161509	0.272776	0.386629	0.00663794	0.177259	0.228091	0.297734	0.039854	-0.111019	0.452523	0.749074	9.14077e-10	0.503615	0.000263357	0.115556	0.434146	0.366206	0.0104709
ALG12	magenta	0.222589	0.12835	-0.0298974	0.840135	0.118482	0.422517	0.0391504	0.791631	-0.157218	0.28589	0.0455584	0.75848	-0.272106	0.0613469	0.0229997	0.87669	-0.59585	7.89228e-06	-0.668427	2.08421e-07	-0.0478841	0.74655	0.346877	0.0157175	0.802224	7.15504e-12	0.120984	0.412717	-0.218054	0.136519	0.431902	0.00217442	0.434388	0.00203592	0.404925	0.00430581	-0.137242	0.352273	0.855555	9.56718e-15	0.459879	0.00100726	-0.129797	0.379249	0.0669394	0.651231
ASMTL	magenta	0.405326	0.00426401	-0.01632	0.912334	0.0797628	0.589952	-0.0663485	0.654115	-0.139046	0.345919	0.0155263	0.916582	-0.188226	0.200131	-0.13009	0.378165	-0.450798	0.0013023	-0.863955	2.65103e-15	-0.419338	0.00300969	0.137865	0.350073	0.497735	0.000318759	-0.0865267	0.558702	-0.540482	7.32377e-05	0.0214488	0.884947	-0.00252816	0.986394	-0.12354	0.402841	0.0676249	0.647892	0.839803	8.65229e-14	0.875021	4.2642e-16	0.433045	0.00210972	0.00847463	0.954412
FAM174C	magenta	0.365429	0.0106481	-0.0892278	0.546443	0.112979	0.444533	-0.0157517	0.915376	-0.175552	0.232674	0.131015	0.374753	-0.256058	0.0789727	-0.204968	0.162258	-0.460063	0.00100196	-0.642171	8.66212e-07	-0.285289	0.0493569	-0.0845319	0.567837	0.406736	0.00411975	0.0534823	0.718079	-0.362385	0.011368	-0.00824874	0.955626	0.100906	0.494978	0.157157	0.286081	-0.0808413	0.584917	0.688339	6.41381e-08	0.619651	2.65113e-06	0.261947	0.0720925	-0.0281124	0.849566
HRAS	magenta	0.36426	0.0109198	-0.12634	0.392178	0.198104	0.177096	-0.0836594	0.571854	-0.131413	0.37329	-0.0208899	0.887926	-0.173222	0.239034	-0.0946536	0.522216	-0.485446	0.000469915	-0.608751	4.41758e-06	-0.213427	0.145247	-0.0356437	0.809932	0.628559	1.72135e-06	0.118856	0.421044	-0.351173	0.0143902	0.291337	0.0445313	0.224176	0.12558	0.321099	0.0260619	0.0121863	0.934482	0.878461	2.33228e-16	0.552331	4.6987e-05	0.0655744	0.6579	-0.0687491	0.642431
ZNF182	magenta	-0.292764	0.0434509	0.0230017	0.876679	-0.028263	0.84877	-0.050581	0.73279	0.0599773	0.685517	-0.00049587	0.997331	0.143626	0.330107	0.204292	0.163677	0.552887	4.59991e-05	0.646542	6.89815e-07	0.0291001	0.844345	-0.246552	0.0911574	-0.622294	2.33557e-06	-0.0746226	0.614208	0.212394	0.147249	-0.35432	0.0134799	-0.327056	0.0232697	-0.226974	0.120807	0.0442072	0.765437	-0.726285	5.13796e-09	-0.406983	0.00409501	0.0839585	0.570475	0.243701	0.095083
RNH1	magenta	0.253034	0.0827011	-0.0446149	0.763336	0.153212	0.298498	0.0238167	0.872346	0.149408	0.310799	-0.00246118	0.986754	-0.316004	0.0286669	-0.249657	0.0870259	-0.589063	1.06035e-05	-0.698451	3.39989e-08	-0.0921619	0.533276	0.253106	0.0826115	0.73017	3.87522e-09	0.067776	0.647157	-0.21931	0.134219	0.334871	0.019991	0.402889	0.00452356	0.349637	0.0148534	-0.173013	0.23961	0.813843	2.03319e-12	0.463611	0.000904451	-0.0842817	0.568987	-0.0643452	0.663928
TMEM250	magenta	0.244949	0.0933483	-0.160928	0.274528	0.0924057	0.532189	0.00601576	0.967631	0.0801114	0.588322	-0.00879317	0.9527	-0.16027	0.276521	-0.0971964	0.511049	-0.452485	0.00124226	-0.653096	4.86927e-07	-0.457719	0.0010714	0.0625474	0.672783	0.422294	0.00279111	0.239043	0.101776	-0.286047	0.0487298	0.187764	0.201258	0.0891494	0.546797	0.134515	0.362014	-0.188878	0.198547	0.790446	2.36025e-11	0.710738	1.5169e-08	0.328667	0.022559	0.06638	0.653961
EPN1	magenta	0.420998	0.00288518	-0.0151205	0.918755	0.134554	0.361874	-0.121648	0.410136	-0.129544	0.380187	-0.015823	0.914994	-0.253249	0.0824315	-0.0279953	0.850186	-0.597325	7.39506e-06	-0.754572	5.8626e-10	-0.0314467	0.831968	0.458532	0.00104683	0.8669	1.65628e-15	0.0311038	0.833774	-0.281161	0.0528867	0.397372	0.00516313	0.440693	0.00171926	0.280647	0.0533402	-0.0504416	0.733499	0.837088	1.23462e-13	0.4755	0.000636638	-0.150471	0.30733	0.0241207	0.87073
NME2	magenta	0.212865	0.146335	0.089316	0.546046	0.198979	0.175153	0.0329697	0.823956	-0.0737485	0.618375	0.0457361	0.757567	-0.290874	0.0448871	-0.223236	0.127215	-0.494734	0.000350927	-0.606403	4.91904e-06	-0.173146	0.239243	0.163214	0.267679	0.570551	2.29591e-05	0.106452	0.471447	-0.172167	0.24195	0.486957	0.000448366	0.266127	0.0675031	0.247065	0.0904641	-0.130099	0.378131	0.775109	1.00126e-10	0.530966	0.000103366	0.0851648	0.564931	0.017386	0.906633
DGCR6L	magenta	0.279008	0.0548079	0.0346905	0.814925	0.178791	0.224032	-0.0359207	0.808482	-0.177325	0.227916	0.0135551	0.927142	-0.273837	0.0596513	-0.0547672	0.711595	-0.559128	3.61474e-05	-0.815543	1.67889e-12	-0.294215	0.0423749	0.37296	0.00903368	0.67661	1.29826e-07	-0.0310025	0.834308	-0.398536	0.00502199	0.207815	0.156377	0.220241	0.132532	0.102622	0.487633	-0.0604083	0.683375	0.860809	4.32896e-15	0.733551	3.01985e-09	0.1829	0.213393	0.112778	0.445347
KIAA2026	magenta	-0.214509	0.14317	0.09876	0.504243	-0.0449424	0.761649	-0.0121076	0.934905	0.0800577	0.588573	-0.0415079	0.779389	0.0115422	0.937938	0.174263	0.236177	0.313773	0.0298741	0.648609	6.18582e-07	0.105696	0.474615	-0.0174371	0.906359	-0.413743	0.00346497	0.128359	0.384597	0.433381	0.00209103	-0.130165	0.377886	-0.0264275	0.858488	-0.0657286	0.657145	0.0279544	0.850402	-0.759222	3.98991e-10	-0.6392	1.00918e-06	-0.223841	0.126161	0.249751	0.0869032
ENSBTAG00000047659	magenta	0.0318647	0.829767	0.209005	0.153967	0.178178	0.225651	0.0504711	0.733349	-0.315847	0.0287505	0.121574	0.410424	-0.205424	0.161305	-0.0408107	0.783004	-0.443347	0.00159963	-0.37577	0.00848799	0.0712871	0.630171	0.295211	0.0416487	0.58193	1.436e-05	0.060059	0.685111	-0.0199586	0.892892	0.48562	0.000467395	0.391706	0.00590063	0.343308	0.016898	-0.143201	0.331555	0.55936	3.58215e-05	0.201147	0.170403	-0.216996	0.138478	0.0523222	0.723949
SERF2	magenta	-0.0491745	0.739956	-0.0145995	0.921546	0.13416	0.363295	-0.0340306	0.818385	-0.0768472	0.603658	0.0302599	0.838223	-0.23257	0.111673	0.191893	0.191346	-0.435952	0.0019529	-0.418914	0.0030422	-0.369908	0.00966058	0.0730302	0.621807	0.371286	0.00937301	0.181975	0.215755	-0.075161	0.611647	0.47284	0.000689436	0.148558	0.31359	0.281473	0.052613	-0.173651	0.237852	0.739596	1.9152e-09	0.566146	2.74049e-05	0.236234	0.105985	0.254509	0.0808656
NAA10	magenta	0.378482	0.00798852	-0.0289303	0.845242	0.129342	0.380937	-0.0593823	0.688477	-0.0195571	0.895035	0.0504004	0.733709	-0.280157	0.0537757	-0.151833	0.30292	-0.628718	1.70796e-06	-0.742192	1.56895e-09	-0.182619	0.214107	0.243808	0.0949333	0.701033	2.87915e-08	0.125603	0.394968	-0.212187	0.147654	0.335151	0.0198814	0.380184	0.00768813	0.295129	0.0417076	-0.0447454	0.762664	0.820121	9.92838e-13	0.530222	0.000106144	0.00126187	0.993208	0.025888	0.861348
FAM222B	magenta	0.224574	0.124893	-0.0844446	0.568238	-0.0649655	0.660884	0.0657896	0.656847	0.0642157	0.664565	-0.0657922	0.656834	-0.315929	0.028707	0.129322	0.381011	-0.401616	0.0046647	-0.398856	0.00498373	-0.235077	0.107757	0.175446	0.232961	0.62196	2.37342e-06	0.233656	0.109963	-0.0755324	0.609884	0.400386	0.00480458	0.331421	0.021387	0.446489	0.00146758	-0.159418	0.279115	0.668381	2.08969e-07	0.31708	0.0280992	-0.108483	0.462981	0.36068	0.0117891
TSSC4	magenta	0.299994	0.0383017	0.073977	0.617284	0.211428	0.149143	0.025534	0.863225	-0.181224	0.217689	0.00305479	0.98356	-0.332369	0.0209952	-0.110174	0.455994	-0.343314	0.0168961	-0.770903	1.45935e-10	-0.37573	0.00849553	0.131209	0.374039	0.540699	7.26559e-05	-0.178341	0.225221	-0.599826	6.61762e-06	0.0120536	0.935194	-0.0309163	0.834762	-0.0980831	0.507184	-0.110513	0.454599	0.829957	3.04894e-13	0.815993	1.59543e-12	0.355613	0.0131202	0.0488479	0.741624
ENSBTAG00000047845	magenta	0.077831	0.599017	-0.000224589	0.998791	0.244249	0.094318	0.00921231	0.950448	-0.0718761	0.62734	-0.0472407	0.749845	-0.00869238	0.953242	-0.220177	0.132648	-0.276391	0.0572179	-0.541114	7.15526e-05	-0.557606	3.83539e-05	-0.146035	0.321974	0.122302	0.407607	-0.0917202	0.535248	-0.329462	0.0222154	0.158649	0.281472	-0.190074	0.195668	-0.135705	0.357743	0.0390762	0.792017	0.700431	2.9934e-08	0.823204	6.91129e-13	0.620706	2.52075e-06	0.0528592	0.72123
OVCA2	magenta	0.294612	0.0420839	0.0518342	0.726423	0.173341	0.238704	-0.0941607	0.524395	-0.301777	0.0371119	-0.02237	0.880041	-0.0478673	0.746637	-0.0973678	0.510301	-0.474907	0.000648076	-0.577782	1.70733e-05	0.0541755	0.714579	0.278636	0.0551454	0.678604	1.15423e-07	-0.0309168	0.834759	-0.22087	0.131402	0.324312	0.024523	0.350507	0.0145896	0.240406	0.0997817	0.161087	0.274049	0.670835	1.81601e-07	0.344864	0.0163746	-0.14173	0.336595	0.0113908	0.938751
TIGD5	magenta	0.353375	0.0137478	-0.0172223	0.907508	0.107448	0.467282	-0.0462935	0.754703	-0.0573663	0.698543	-0.0307605	0.835583	-0.336478	0.0193678	0.0530163	0.720435	-0.484238	0.000487814	-0.566161	2.73886e-05	-0.015604	0.916166	0.294417	0.0422267	0.818583	1.18645e-12	0.110434	0.454922	-0.243328	0.095606	0.418333	0.00308732	0.408483	0.0039471	0.403527	0.00445436	-0.269506	0.0639664	0.813343	2.15008e-12	0.354721	0.0133675	-0.218943	0.134888	0.0466148	0.753054
PIGX	magenta	-0.123222	0.404063	-0.121437	0.410958	-0.0827686	0.575969	-0.0896159	0.544693	0.168616	0.251944	0.0832845	0.573584	0.170865	0.245582	-0.0827478	0.576065	0.327162	0.0232223	0.591513	9.53868e-06	0.379999	0.00772027	-0.187224	0.20258	-0.520067	0.000151486	0.0193319	0.896237	0.339026	0.0184129	-0.283679	0.0507104	-0.0717946	0.627731	-0.0723852	0.624897	-0.00422041	0.977288	-0.787982	3.00075e-11	-0.642558	8.49056e-07	-0.221332	0.130576	-0.247887	0.0893628
C5H12orf73	magenta	0.117481	0.426475	-0.0160032	0.914029	0.10903	0.460713	-0.239757	0.100728	-0.0677213	0.647423	0.0866446	0.558164	-0.0795143	0.591114	-0.151506	0.303976	-0.219324	0.134192	-0.231198	0.113862	-0.607415	4.69669e-06	-0.22909	0.117288	0.0363881	0.806038	-0.0806165	0.585965	-0.0925192	0.531683	0.194834	0.1845	-0.11444	0.438626	0.0806493	0.585812	-0.167943	0.25387	0.521562	0.000143858	0.576217	1.82145e-05	0.480632	0.000544937	0.24489	0.0934297
NUP37	pink	-0.242596	0.0966387	0.144687	0.326507	-0.0374676	0.8004	-0.188035	0.200596	0.0542374	0.714266	0.118657	0.421829	0.165981	0.25954	0.0216484	0.883883	0.203322	0.16573	0.232868	0.111203	-0.105722	0.474507	-0.0017077	0.990809	-0.533169	9.55267e-05	-0.208367	0.155256	0.213881	0.144371	-0.162535	0.2697	-0.28545	0.0492225	-0.485925	0.000462987	0.157041	0.286439	-0.483015	0.000506559	-0.0757311	0.608941	0.304359	0.0354426	-0.0361777	0.807138
SIRT7	pink	0.249589	0.0871154	0.00235596	0.98732	0.075631	0.609416	-0.0238308	0.872271	-0.308169	0.033094	0.157258	0.285765	-0.0505929	0.73273	0.0288038	0.845911	-0.480857	0.000541199	-0.761655	3.25107e-10	0.254274	0.0811564	0.679923	1.06725e-07	0.645564	7.26077e-07	-0.161546	0.272664	-0.287443	0.0475918	0.157424	0.285253	0.337242	0.019077	-0.138521	0.347762	0.066986	0.651004	0.435776	0.0019621	0.337354	0.0190348	-0.140244	0.341737	-0.195694	0.182533
SNAPC4	pink	0.282325	0.0518718	0.0431255	0.771019	0.0462318	0.75502	-0.00641479	0.965485	-0.0909651	0.538628	0.0373782	0.800867	-0.21857	0.13557	-0.0757545	0.60883	-0.787392	3.17697e-11	-0.547316	5.68127e-05	0.316131	0.0285995	0.749918	8.54457e-10	0.882676	1.08544e-16	0.390776	0.00603005	0.226208	0.1221	0.543769	6.48618e-05	0.875227	4.11497e-16	0.579253	1.60615e-05	0.0477204	0.747388	0.421878	0.00282104	-0.104107	0.481322	-0.664365	2.62216e-07	-0.00342458	0.98157
CRLS1	pink	-0.179773	0.221458	0.0892594	0.546301	-0.129062	0.381976	-0.0133029	0.928494	0.13692	0.353415	0.0640681	0.66529	0.0907368	0.539652	-0.143576	0.330275	0.389726	0.00617918	0.380667	0.00760476	-0.204466	0.163312	-0.432111	0.00216247	-0.570548	2.29613e-05	-0.287965	0.0471715	0.0139887	0.924818	-0.237486	0.104093	-0.473572	0.000674529	-0.428173	0.00239768	-0.134877	0.360714	-0.330042	0.0219673	-0.0650015	0.660707	0.337158	0.0191089	-0.270491	0.0629636
LRPAP1	pink	0.227065	0.120653	-0.181107	0.217991	-0.0500744	0.735368	-0.0573452	0.698648	0.0241541	0.870552	0.0311782	0.833382	-0.0304496	0.837222	-0.035475	0.810815	-0.655085	4.37341e-07	-0.611327	3.92223e-06	0.125082	0.396947	0.486886	0.000449365	0.73559	2.59331e-09	0.120274	0.415483	-0.0262423	0.859469	0.429706	0.00230359	0.561984	3.23202e-05	0.328349	0.0226978	-0.0532334	0.719337	0.628033	1.76648e-06	0.197115	0.179314	-0.32052	0.0263476	-0.234797	0.108188
USP40	pink	-0.267374	0.0661804	-0.0223353	0.880225	-0.0923952	0.532235	0.0393644	0.790518	0.139344	0.344877	-0.0935904	0.526921	0.21378	0.144567	0.0655308	0.658114	0.477919	0.000591823	0.495763	0.00033958	-0.533903	9.30405e-05	-0.605359	5.15848e-06	-0.71006	1.5877e-08	-0.10409	0.481394	0.0550573	0.710134	-0.291908	0.0440969	-0.571988	2.16588e-05	-0.215118	0.142009	0.0395292	0.78966	-0.289536	0.0459267	0.0741259	0.616574	0.542767	6.73155e-05	0.330298	0.0218584
LRFN3	pink	0.154821	0.293391	-0.043366	0.769777	0.113397	0.442839	-0.218742	0.135255	0.00185756	0.990003	-0.00762605	0.958973	-0.277605	0.0560894	0.0989253	0.503526	-0.594936	8.2156e-06	-0.382513	0.00729312	0.221015	0.131143	0.353323	0.0137628	0.756125	5.16037e-10	0.40508	0.00428961	0.108635	0.462349	0.545806	6.01209e-05	0.639826	9.77317e-07	0.623658	2.1867e-06	-0.0396778	0.788888	0.574776	1.93268e-05	0.00322049	0.982668	-0.4895	0.000414116	-0.0317049	0.830608
AKAP7	pink	-0.217175	0.138146	0.087352	0.554943	-0.16334	0.267302	-0.311537	0.0311261	0.195175	0.183718	-0.0568041	0.701359	0.264221	0.0695659	0.193999	0.186426	0.53422	9.19832e-05	0.477305	0.000602908	0.0115205	0.938055	-0.177164	0.228346	-0.564202	2.96087e-05	-0.26796	0.0655662	0.0607761	0.681549	-0.255593	0.0795379	-0.438236	0.00183706	-0.518368	0.000160604	0.139446	0.344521	-0.561398	3.30741e-05	-0.252681	0.083145	0.188634	0.199139	-0.0881069	0.551515
GUF1	pink	-0.303143	0.0362209	0.20556	0.161023	0.0439924	0.766545	-0.168789	0.251451	0.183437	0.212027	-0.175803	0.231997	0.090029	0.542833	0.215514	0.141259	0.342651	0.0171234	0.280746	0.0532531	-0.257998	0.0766515	-0.0359706	0.808222	-0.418248	0.003094	0.0470852	0.750642	0.174165	0.236444	-0.0440678	0.766156	-0.316863	0.028213	-0.415731	0.00329667	0.142419	0.334229	-0.334199	0.0202567	-0.0689591	0.641413	0.25647	0.0784755	0.0962808	0.515057
UPF2	pink	-0.246232	0.0915917	-0.156014	0.289642	-0.0875725	0.55394	0.0678928	0.646589	0.0824096	0.577631	-0.2093	0.153372	0.392524	0.00578876	0.161819	0.271845	0.768035	1.87823e-10	0.667061	2.25245e-07	-0.211822	0.148367	-0.641783	8.83739e-07	-0.862405	3.38042e-15	-0.236147	0.106117	-0.0922667	0.532808	-0.601074	6.25857e-06	-0.719472	8.33019e-09	-0.502889	0.000269694	0.110673	0.453942	-0.641714	8.86919e-07	-0.180287	0.220116	0.421997	0.00281244	0.0327754	0.824977
NUDT13	pink	-0.294413	0.0422295	-0.0330417	0.823578	-0.102988	0.486072	-0.0863657	0.559437	-0.0211474	0.886553	0.162724	0.269135	0.294825	0.0419284	0.0367255	0.804275	0.397443	0.00515437	0.627294	1.83178e-06	-0.384409	0.00698464	-0.620723	2.51868e-06	-0.736307	2.45746e-09	-0.056977	0.700493	0.176965	0.228877	-0.260912	0.073266	-0.473349	0.000679029	-0.111042	0.45243	0.00937064	0.949598	-0.390074	0.00612946	-0.0881541	0.551301	0.415326	0.00333034	0.210019	0.151933
ERF	pink	0.282107	0.0520604	0.00256251	0.986209	0.151505	0.303981	0.0311234	0.83367	-0.195677	0.18257	0.0282781	0.84869	-0.32957	0.0221689	0.0894545	0.545421	-0.611588	3.87488e-06	-0.555061	4.2318e-05	0.171624	0.24346	0.478067	0.000589158	0.82055	9.44476e-13	0.239995	0.100379	0.00898571	0.951666	0.516966	0.000168496	0.610681	4.0414e-06	0.440509	0.00172784	0.203593	0.165157	0.573273	2.05535e-05	0.126293	0.392356	-0.408359	0.00395917	0.120211	0.415732
CCDC137	pink	0.41023	0.0037808	-0.325234	0.0240956	0.165672	0.260441	0.109672	0.45806	0.114555	0.438164	-0.0629428	0.670831	-0.205084	0.162015	-0.16833	0.252762	-0.296853	0.0404734	-0.487712	0.000437938	0.142865	0.332702	0.00325809	0.982466	0.405069	0.00429069	0.0121489	0.934683	-0.256323	0.0786531	0.0899692	0.543102	0.189656	0.196672	0.0781401	0.597563	-0.158486	0.281972	0.428561	0.00237357	0.230385	0.115175	-0.0620753	0.675115	-0.344013	0.0166591
ZNF212	pink	0.21075	0.150481	-0.107147	0.468538	-0.067133	0.650287	0.0413487	0.780214	0.0251516	0.865255	-0.0458465	0.756999	-0.0574333	0.698208	0.0616153	0.677391	-0.551106	4.92324e-05	-0.45458	0.00117118	0.264384	0.0693876	0.636368	1.16557e-06	0.794553	1.5705e-11	0.255149	0.0800796	0.0672451	0.649741	0.475836	0.000630235	0.676721	1.28984e-07	0.468875	0.000775444	-0.169125	0.250496	0.448481	0.00138898	-0.0655155	0.658188	-0.594402	8.41036e-06	-0.0951018	0.520239
HGS	pink	0.284503	0.0500137	-0.0592285	0.689244	0.0455223	0.758665	0.0966705	0.513349	-0.156041	0.289557	-0.0261782	0.859809	-0.193965	0.186505	0.052176	0.72469	-0.55716	3.9022e-05	-0.65033	5.64595e-07	0.355946	0.0130289	0.818095	1.25497e-12	0.861777	3.72734e-15	0.0942173	0.524145	-0.116694	0.429602	0.366485	0.0104079	0.608307	4.50858e-06	0.255633	0.0794888	-0.0822641	0.578305	0.475471	0.000637202	0.10737	0.467607	-0.491877	0.000384245	-0.0726078	0.62383
DGCR2	pink	0.221037	0.131103	0.00542777	0.970793	0.140911	0.339425	-0.0517617	0.726791	0.0126018	0.932254	0.0279265	0.85055	-0.381353	0.00748769	0.042685	0.773296	-0.647704	6.48871e-07	-0.483444	0.000499913	0.107717	0.466162	0.57503	1.91265e-05	0.883709	8.95915e-17	0.281455	0.0526293	0.097608	0.509253	0.588765	1.07404e-05	0.692586	4.92849e-08	0.611849	3.82825e-06	-0.215196	0.141863	0.634145	1.30386e-06	0.0910358	0.538311	-0.487688	0.000438265	0.169253	0.250132
BTBD9	pink	-0.225858	0.122694	0.0443668	0.764614	-0.0531558	0.719729	-0.0427853	0.772777	0.0538668	0.716137	-0.137282	0.352133	0.28476	0.049798	0.0639521	0.66586	0.62224	2.34166e-06	0.612825	3.65829e-06	-0.388811	0.00631181	-0.538407	7.90213e-05	-0.692557	4.9373e-08	-0.304651	0.0352581	-0.0506425	0.732477	-0.381411	0.00747773	-0.61813	2.85027e-06	-0.311412	0.0311976	-0.123832	0.401721	-0.375248	0.00858719	-0.0712585	0.630309	0.378947	0.00790534	0.133435	0.365916
EXO5	pink	-0.196864	0.17988	-0.0372558	0.801506	-0.278927	0.054881	-0.0986942	0.504528	0.0101947	0.945172	0.0992587	0.502082	0.293775	0.0426992	0.0934354	0.527609	-0.0213953	0.885232	0.265151	0.0685535	-0.1027	0.487301	-0.341133	0.0176537	-0.361937	0.0114773	0.19745	0.17856	0.288674	0.0466066	0.061217	0.679364	-0.0840656	0.569982	0.0160939	0.913544	0.241146	0.0987113	-0.210792	0.150398	-0.140066	0.342356	0.142213	0.334934	-0.0678991	0.646558
ABHD16A	pink	0.389087	0.00627158	0.225923	0.122583	-0.0794634	0.591353	-0.264463	0.0693017	-0.161981	0.271359	5.10471e-05	0.999725	-0.315626	0.0288684	0.117093	0.428017	-0.469115	0.000769957	-0.52229	0.000140273	0.0329102	0.824268	0.530571	0.00010483	0.656435	4.0641e-07	0.155677	0.290699	-0.0447102	0.762845	0.335206	0.0198598	0.434667	0.00202092	0.152303	0.301409	0.142444	0.334144	0.399784	0.00487442	0.163455	0.266964	-0.247147	0.0903536	0.125719	0.39453
TUBGCP6	pink	0.307632	0.033417	0.0773818	0.601134	0.105929	0.473636	0.0532312	0.719348	-0.145364	0.324225	0.0499835	0.735832	-0.351503	0.0142923	-0.0806967	0.585591	-0.739497	1.92964e-09	-0.547733	5.59291e-05	0.235264	0.107469	0.732696	3.21748e-09	0.898923	4.21728e-18	0.312183	0.0307601	0.158853	0.280846	0.541795	6.97787e-05	0.803019	6.58265e-12	0.554071	4.39596e-05	0.0451284	0.760692	0.477762	0.000594644	-0.0195474	0.895086	-0.59776	7.25388e-06	0.118059	0.424189
PGS1	pink	0.253837	0.0816983	-0.0538578	0.716182	0.146943	0.318938	0.0325083	0.826381	0.00525584	0.971718	0.186855	0.203487	-0.378793	0.00793291	-0.11199	0.448556	-0.145957	0.322232	-0.461607	0.000958434	0.124579	0.398864	-0.0840027	0.570272	0.413945	0.00344752	-0.249747	0.0869092	-0.469088	0.000770583	-0.017719	0.904852	0.0152003	0.918327	0.0463525	0.7544	-0.145326	0.324354	0.493706	0.000362598	0.384912	0.00690474	0.0554021	0.708399	-0.195607	0.182731
CSDE1	pink	-0.403635	0.00444266	-0.0253858	0.864012	-0.0884846	0.549803	0.00400111	0.978468	0.0840703	0.56996	-0.0622806	0.6741	0.259563	0.0748183	0.196839	0.179934	0.597053	7.48453e-06	0.712536	1.34324e-08	-0.308217	0.033065	-0.567432	2.60315e-05	-0.789535	2.58025e-11	-0.202338	0.167833	0.0833564	0.573252	-0.320144	0.0265345	-0.59672	7.59536e-06	-0.298182	0.0395423	-0.224382	0.125224	-0.475354	0.00063944	-0.170619	0.246272	0.368469	0.00996887	0.0673683	0.649141
ARHGEF10L	pink	0.3233	0.0249992	0.078966	0.593683	0.0455374	0.758588	-0.0279401	0.850478	-0.0677888	0.647095	-0.0242097	0.870257	-0.171135	0.244827	-0.165302	0.261522	-0.554542	4.31715e-05	-0.516734	0.000169833	0.126188	0.392753	0.475839	0.000630175	0.760883	3.47024e-10	0.191585	0.192073	-0.0740722	0.61683	0.449082	0.00136601	0.551117	4.92115e-05	0.485169	0.000473974	-0.223797	0.126238	0.654771	4.44834e-07	0.193759	0.18698	-0.37143	0.00934338	-0.0525448	0.722822
PASK	pink	0.22394	0.12599	-0.00274804	0.98521	0.272323	0.0611317	0.022214	0.880871	-0.00534969	0.971213	0.020896	0.887893	-0.444361	0.00155589	-0.0820493	0.579301	-0.512404	0.000196679	-0.553219	4.5419e-05	0.0476677	0.747658	0.588924	1.06673e-05	0.709404	1.65909e-08	0.233162	0.110739	-0.0163594	0.912123	0.324204	0.0245733	0.515629	0.000176349	0.290763	0.044972	0.0065144	0.964949	0.453356	0.00121225	0.173353	0.238672	-0.29273	0.0434765	0.180677	0.219104
DDX49	pink	0.2777	0.0560018	-0.0886138	0.549219	0.149542	0.310361	-0.168173	0.253212	0.126853	0.390243	0.0394841	0.789895	-0.259617	0.0747554	-0.0349774	0.813421	-0.436273	0.00193624	-0.379374	0.00782976	0.336819	0.0192374	0.486465	0.000455286	0.763266	2.83501e-10	0.074444	0.615058	-0.0125852	0.932343	0.436622	0.00191827	0.587493	1.13424e-05	0.423194	0.00272742	-0.322613	0.0253266	0.449505	0.00135008	-0.0681391	0.645392	-0.565336	2.83041e-05	-0.190945	0.193589
EPHA2	pink	0.167668	0.25466	-0.019575	0.894939	0.0998804	0.499395	0.130534	0.376524	-0.299386	0.038714	-0.0474514	0.748765	-0.189188	0.1978	0.239403	0.101247	-0.353521	0.0137061	-0.499446	0.000301639	0.126975	0.389786	0.652339	5.07128e-07	0.655355	4.30993e-07	0.136276	0.355705	-0.0782813	0.596899	0.263461	0.0704029	0.418053	0.00310929	0.117752	0.425404	0.183477	0.211925	0.319703	0.0267552	0.0964376	0.514369	-0.329986	0.0219913	0.217888	0.136825
MRPS26	pink	0.220765	0.13159	0.0753983	0.61052	0.0816389	0.581206	-0.142661	0.333399	0.00389146	0.979058	-0.0286988	0.846466	-0.255047	0.0802039	-0.0226175	0.878723	-0.689836	5.84796e-08	-0.532949	9.62837e-05	-0.0294642	0.842422	0.449986	0.00133213	0.814111	1.97305e-12	0.294434	0.0422141	0.0916189	0.535701	0.59614	7.79209e-06	0.632827	1.39284e-06	0.528381	0.000113306	-0.177926	0.226319	0.710611	1.52988e-08	0.196161	0.18147	-0.342557	0.0171557	0.110142	0.456124
NDRG2	pink	-0.31623	0.0285469	0.0617475	0.676736	0.0241733	0.87045	0.100529	0.496597	-0.062632	0.672365	-0.174728	0.234909	0.132546	0.369148	0.177555	0.227304	0.363821	0.0110234	0.489454	0.000414705	-0.293368	0.0430002	-0.3657	0.010586	-0.411598	0.0036549	-0.219152	0.134506	0.0614012	0.678451	-0.0677145	0.647456	-0.350665	0.014542	0.0340466	0.818301	-0.310349	0.031809	-0.105799	0.474185	-0.000958315	0.994842	0.234021	0.109393	0.354151	0.0135274
SLC52A2	pink	0.366623	0.0103768	-0.0341297	0.817865	0.0893444	0.545917	-0.132379	0.369756	0.0229554	0.876926	0.180308	0.220062	-0.35062	0.0145558	-0.177231	0.228169	-0.661847	3.01792e-07	-0.565495	2.81253e-05	-0.0250454	0.865819	0.241632	0.0980126	0.790866	2.26489e-11	0.220603	0.13188	-0.0619769	0.675602	0.471826	0.000710561	0.564685	2.90465e-05	0.595108	8.15389e-06	-0.138755	0.346939	0.759738	3.82114e-10	0.28613	0.0486613	-0.269537	0.063935	0.0018261	0.990172
ESAM	pink	0.0987158	0.504435	0.209516	0.152939	0.206196	0.159702	0.0281732	0.849245	-0.321952	0.0256454	-0.152886	0.299541	-0.43177	0.00218198	0.32079	0.0262138	-0.319453	0.0268809	-0.134822	0.360909	-0.308473	0.0329123	0.386279	0.00669159	0.452574	0.00123917	0.287562	0.0474961	0.140863	0.339592	0.389795	0.00616926	0.319075	0.027072	0.40601	0.00419344	0.0484508	0.743652	0.347318	0.0155768	0.134944	0.36047	-0.148492	0.313808	0.811179	2.73375e-12
ZNF598	pink	0.473247	0.000681115	-0.00878585	0.95274	0.0703446	0.634713	0.0310954	0.833818	-0.102157	0.489616	0.057947	0.695638	-0.329624	0.0221458	-0.144604	0.326788	-0.69451	4.36745e-08	-0.774068	1.09996e-10	0.10105	0.49436	0.499235	0.000303703	0.901481	2.40579e-18	0.195528	0.18291	-0.179676	0.221712	0.337522	0.0189715	0.599938	6.58452e-06	0.355389	0.0131818	0.0373969	0.800769	0.68842	6.38203e-08	0.284535	0.049987	-0.332033	0.0211334	-0.0981908	0.506715
SF1	pink	0.175222	0.233567	0.122695	0.406091	0.00732924	0.960568	-0.0369183	0.803268	-0.0332245	0.822617	-0.0041918	0.977442	-0.228088	0.118945	0.0673795	0.649087	-0.561224	3.33002e-05	-0.283725	0.0506713	0.414217	0.00342414	0.778777	7.16139e-11	0.763699	2.73208e-10	0.342605	0.0171392	0.34207	0.0173248	0.645932	7.12222e-07	0.77999	6.40084e-11	0.481507	0.000530546	-0.0220697	0.88164	0.231976	0.112617	-0.30381	0.0357927	-0.743579	1.40906e-09	0.0388174	0.793364
PALLD	pink	0.212081	0.147861	-0.14355	0.330365	-0.0246843	0.867736	0.124524	0.399075	-0.0223374	0.880215	-0.0876358	0.553653	-0.173217	0.239046	0.10671	0.470366	-0.317216	0.0280284	-0.415819	0.00328935	0.164111	0.265021	0.395139	0.00544357	0.604997	5.24399e-06	0.414637	0.00338832	-0.159028	0.28031	0.192292	0.190405	0.38045	0.0076422	0.249492	0.0872424	-0.0817381	0.580745	0.401505	0.0046771	0.0472801	0.749643	-0.36378	0.0110331	-0.195164	0.183742
ANKRD13B	pink	0.41491	0.00336529	-0.0597635	0.68658	0.0532492	0.719257	0.106425	0.471558	-0.134389	0.362467	-0.167121	0.256235	-0.200033	0.172831	-0.0493122	0.739254	-0.721554	7.19738e-09	-0.737006	2.33138e-09	0.246947	0.0906231	0.627442	1.81851e-06	0.819973	1.01006e-12	0.286898	0.0480331	-0.0177595	0.904635	0.358329	0.0123916	0.686748	7.07132e-08	0.376099	0.00842602	0.141055	0.338927	0.535128	8.90186e-05	0.156907	0.286856	-0.415799	0.00329107	-0.0854175	0.563773
GTDC1	pink	-0.334945	0.0199622	-0.0433963	0.769621	-0.0158529	0.914834	0.0703479	0.634697	0.0066505	0.964217	-0.0492815	0.739411	0.356392	0.0129075	0.0190626	0.897674	0.605867	5.04059e-06	0.469546	0.000760231	-0.44322	0.00160516	-0.643205	8.21032e-07	-0.771161	1.42625e-10	-0.33577	0.0196404	-0.203475	0.165406	-0.494345	0.000355298	-0.749437	8.88012e-10	-0.442776	0.00162472	-0.0414962	0.77945	-0.286543	0.048323	0.144072	0.328591	0.60378	5.54109e-06	0.0336156	0.820563
PLXNA2	pink	0.135531	0.358368	0.231057	0.114089	0.0649715	0.660854	-0.0568275	0.701242	0.0238279	0.872286	-0.104629	0.479114	-0.52392	0.000132537	0.118266	0.42337	-0.295463	0.0414667	-0.216151	0.140059	0.152538	0.300654	0.333993	0.0203388	0.44213	0.00165353	0.364424	0.0108814	0.0837086	0.571627	0.186705	0.203857	0.383171	0.00718473	0.279186	0.0546464	-0.0242103	0.870254	0.147104	0.318403	-0.106372	0.471781	-0.347708	0.0154529	0.187385	0.202184
SEPTIN7	pink	-0.315868	0.0287393	0.0859103	0.561517	-0.123123	0.404441	0.0149899	0.919454	-0.0803836	0.587051	-0.0641257	0.665007	0.334216	0.0202501	0.148593	0.313477	0.516032	0.00017395	0.614283	3.41729e-06	0.142667	0.333379	-0.171505	0.243793	-0.596445	7.68798e-06	-0.188566	0.199303	0.107625	0.466547	-0.417276	0.00317094	-0.32238	0.0254389	-0.382211	0.00734337	-0.000388983	0.997906	-0.754845	5.73314e-10	-0.504734	0.000253856	-0.0471939	0.750085	-0.204526	0.163185
RBM14	pink	0.366468	0.0104117	-0.117417	0.426728	-0.0377472	0.798942	-0.0589143	0.690809	0.0180444	0.903113	0.103259	0.484921	-0.245754	0.0922436	-0.0920663	0.533702	-0.176221	0.230871	-0.0826947	0.57631	0.0708574	0.63224	-0.213074	0.145928	0.341178	0.0176379	0.147419	0.317358	-0.110205	0.455866	0.0609322	0.680775	0.228888	0.117621	0.409647	0.00383563	-0.0180959	0.902838	0.257813	0.0768703	-0.0333191	0.82212	-0.229394	0.116791	-0.0389845	0.792494
MPZL3	pink	-0.392217	0.00583059	0.185645	0.206482	-0.0714954	0.629169	-0.15675	0.287344	-0.183776	0.21117	0.0151032	0.918848	0.256585	0.0783369	0.378228	0.00803413	0.227487	0.119947	0.347035	0.0156669	-0.211474	0.149052	0.101389	0.492902	-0.315039	0.0291839	-0.0960566	0.51604	0.239589	0.100973	0.0291873	0.843885	-0.168974	0.250925	-0.211473	0.149053	-0.0356099	0.810109	-0.313313	0.030128	-0.129571	0.380085	0.116564	0.430121	0.338533	0.0185944
MYO1C	pink	0.102735	0.487148	-0.012267	0.934049	0.190082	0.195649	0.0458074	0.7572	-0.185715	0.206308	-0.094489	0.522943	-0.167726	0.254492	0.0457273	0.757612	-0.205479	0.161192	-0.0609763	0.680556	-0.145992	0.322116	0.0591765	0.689502	0.39289	0.00573939	0.110332	0.455345	-0.0640591	0.665334	0.206314	0.159459	0.23589	0.106509	0.486111	0.000460318	-0.190375	0.194948	0.408478	0.00394764	0.0780461	0.598005	-0.230678	0.1147	0.216671	0.139085
COMMD8	pink	-0.235559	0.107015	-0.0536532	0.717215	-0.17331	0.23879	0.0206661	0.889118	0.0497497	0.737023	-0.00536444	0.971134	0.397657	0.00512817	0.00331513	0.982159	0.721018	7.47452e-09	0.40262	0.00455306	-0.304663	0.0352506	-0.646861	6.78343e-07	-0.860764	4.35937e-15	-0.338767	0.018508	-0.329941	0.0220104	-0.736616	2.40094e-09	-0.866616	1.73405e-15	-0.743759	1.38945e-09	0.0380946	0.79713	-0.48342	0.000500274	0.13286	0.368004	0.688239	6.45347e-08	-0.156042	0.289555
DTX2	pink	0.363954	0.0109919	-0.0702169	0.635329	0.0127657	0.931375	0.0245188	0.868615	-0.137339	0.351932	0.0973801	0.510247	-0.234582	0.108521	-0.0705151	0.63389	-0.743838	1.38088e-09	-0.766003	2.24108e-10	0.260438	0.0738089	0.69619	3.92711e-08	0.914575	1.0455e-19	0.226148	0.122201	-0.0474707	0.748667	0.470758	0.000733462	0.706023	2.07755e-08	0.395779	0.00536182	0.0151395	0.918653	0.614822	3.332e-06	0.199233	0.174591	-0.431582	0.00219281	-0.04188	0.777461
NOP14	pink	0.474456	0.000656902	-0.023165	0.875811	0.148934	0.312354	0.090042	0.542774	-0.0443705	0.764595	0.0345921	0.81544	-0.357223	0.0126841	-0.271125	0.0623248	-0.533642	9.39173e-05	-0.565845	2.77368e-05	-0.0364361	0.805787	0.0726881	0.623445	0.612936	3.63946e-06	0.177467	0.227537	-0.185604	0.206585	0.20855	0.154885	0.363229	0.0111643	0.317704	0.0277745	-0.0709505	0.631791	0.611983	3.80454e-06	0.297371	0.0401086	-0.125796	0.394237	-0.149172	0.311573
PITPNM2	pink	0.247634	0.0897002	0.159007	0.280375	0.165386	0.261276	0.265881	0.0677669	-0.128827	0.382849	-0.0728517	0.622662	-0.454128	0.0011862	-0.0799966	0.588858	-0.396788	0.00523523	-0.40337	0.00447133	-0.228416	0.118401	0.23756	0.103982	0.609112	4.34474e-06	0.221697	0.129928	-0.124343	0.399767	0.28241	0.0517978	0.326563	0.0234905	0.447186	0.00143964	-0.0539773	0.715579	0.597062	7.48145e-06	0.318449	0.0273909	-0.114429	0.438671	0.422802	0.00275499
PHF1	pink	0.271787	0.0616632	0.0981751	0.506783	0.121808	0.409517	-0.154396	0.294736	-0.135645	0.357959	0.0111303	0.940149	-0.353785	0.0136312	0.152721	0.300069	-0.587989	1.1104e-05	-0.385016	0.00688824	0.318896	0.0271627	0.74111	1.70542e-09	0.831756	2.43671e-13	0.361015	0.0117052	0.209431	0.153111	0.588632	1.08019e-05	0.746825	1.09263e-09	0.487457	0.000441436	-0.0133458	0.928264	0.343167	0.0169464	-0.139654	0.343794	-0.632789	1.39554e-06	0.207016	0.158012
CDC42	pink	-0.308567	0.0328563	0.0275572	0.852504	-0.10943	0.459061	0.152791	0.299845	0.0684476	0.643894	0.0995988	0.500611	0.213588	0.144936	-0.0909423	0.53873	0.609934	4.18338e-06	0.395642	0.00537917	-0.235849	0.106571	-0.604803	5.29031e-06	-0.790748	2.29129e-11	-0.493523	0.000364718	-0.294893	0.041879	-0.708636	1.74656e-08	-0.758693	4.17049e-10	-0.599544	6.70131e-06	-0.0455783	0.758377	-0.436626	0.00191807	0.0878868	0.552513	0.5657	2.7897e-05	-0.228764	0.117826
GYG1	pink	-0.234662	0.108397	0.192086	0.190889	-0.156232	0.288962	-0.0998439	0.499552	-0.200278	0.172295	0.021815	0.882996	0.410125	0.00379066	-0.0578887	0.69593	0.197504	0.178439	0.285619	0.049083	-0.0477597	0.747187	-0.0445508	0.763666	-0.354934	0.0133081	-0.158849	0.28086	0.0566769	0.701997	-0.227391	0.120108	-0.204291	0.16368	-0.219042	0.134707	0.21548	0.141323	-0.347645	0.0154729	-0.150059	0.308671	0.079736	0.590077	-0.055466	0.708078
DUSP10	pink	-0.21497	0.14229	0.0924688	0.531907	-0.0689013	0.641693	-0.0337639	0.819785	-0.145839	0.322629	0.0467346	0.75244	0.210224	0.151524	0.0509428	0.73095	0.451102	0.00129132	0.51562	0.000176402	-0.278094	0.0556399	-0.495727	0.000339973	-0.5765	1.80031e-05	-0.201039	0.170637	-0.0605224	0.682809	-0.329501	0.0221988	-0.498981	0.000306209	-0.175723	0.232213	-0.107717	0.466162	-0.268602	0.0648981	0.00256854	0.986176	0.370352	0.00956707	0.138661	0.347268
RPLP2	pink	0.125798	0.39423	0.244761	0.0936084	0.170702	0.24604	-0.144206	0.328135	0.0520517	0.725321	0.0567551	0.701605	-0.379495	0.00780851	-0.178187	0.225628	-0.402752	0.00453859	-0.291626	0.0443109	-0.465596	0.000853711	0.131157	0.37423	0.417068	0.00318761	0.0648654	0.661374	0.0713862	0.629695	0.51864	0.000159108	0.206545	0.158981	0.325209	0.0241071	-0.0270365	0.855261	0.609098	4.3477e-06	0.397741	0.00511798	0.106544	0.47106	0.488113	0.000432497
SYT4	pink	-0.188064	0.200526	-0.0199449	0.892965	0.106492	0.471278	-0.339771	0.0181413	0.440047	0.00174957	-0.00681902	0.963311	0.233722	0.10986	-0.389824	0.0061651	0.241027	0.098882	0.479722	0.000560279	-0.0381628	0.796774	-0.31366	0.0299365	-0.439108	0.00179447	0.00665205	0.964209	0.290908	0.044861	-0.0353263	0.811593	-0.148944	0.31232	-0.0149918	0.919444	-0.0224337	0.879702	-0.39323	0.00569381	-0.331204	0.0214774	0.00685072	0.963141	-0.217027	0.138422
PLXND1	pink	0.0859384	0.561388	-0.0538176	0.716385	0.164222	0.264694	0.121635	0.410189	-0.19839	0.176461	0.0477966	0.746998	-0.199811	0.173319	0.007088	0.961865	-0.265689	0.0679733	-0.237338	0.104316	0.0994569	0.501224	0.118998	0.420485	0.427285	0.0024538	-0.0337977	0.819607	-0.146098	0.32176	0.23887	0.102032	0.236315	0.105861	0.448931	0.00137176	-0.217875	0.136848	0.513529	0.00018936	0.226254	0.122022	-0.150268	0.307989	0.0774909	0.60062
MEF2B	pink	0.364879	0.0107752	0.0157242	0.915523	0.115117	0.435905	0.0754869	0.6101	-0.2073	0.15743	-0.151168	0.305068	-0.312041	0.0308401	0.0749414	0.612691	-0.565285	2.83613e-05	-0.640869	9.2636e-07	-0.106995	0.469173	0.627872	1.78056e-06	0.661534	3.07075e-07	0.306887	0.0338693	-0.0466254	0.753	0.314779	0.0293245	0.458355	0.00105214	0.184775	0.208655	0.0869508	0.556768	0.481191	0.000535712	0.324698	0.0243434	-0.135647	0.35795	0.334224	0.0202469
PNKP	pink	0.266186	0.0674409	0.0423288	0.775139	0.0767775	0.603987	0.0530461	0.720284	-0.260407	0.0738446	0.128038	0.385795	-0.17326	0.238927	-0.0394596	0.790022	-0.675323	1.39997e-07	-0.75647	5.01548e-10	0.242736	0.0964408	0.706758	1.97892e-08	0.772566	1.25853e-10	0.0591407	0.689681	-0.109189	0.460054	0.295318	0.0415711	0.560601	3.41243e-05	0.161623	0.272433	0.281033	0.0529992	0.479941	0.000556549	0.239068	0.101739	-0.298493	0.0393268	-0.0648917	0.661245
PER2	pink	0.177448	0.227588	0.177797	0.22666	0.137712	0.350611	-0.00300778	0.983813	-0.00980761	0.947251	-0.00297004	0.984016	-0.286317	0.0485076	-0.0261238	0.860098	-0.241346	0.0984231	-0.321132	0.0260457	0.190909	0.193674	0.619177	2.71178e-06	0.632459	1.4187e-06	-0.097455	0.509921	-0.0731548	0.621211	0.320601	0.0263074	0.384641	0.00694762	0.0846548	0.567272	-0.0585068	0.692842	0.25582	0.0792614	-0.0358634	0.808782	-0.426247	0.00252081	0.0112178	0.939679
ZNF276	pink	0.249741	0.0869173	-0.0399666	0.787387	0.0926055	0.531298	0.00553251	0.97023	-0.213544	0.14502	0.176744	0.229468	-0.258421	0.0761524	0.0581156	0.694796	-0.654089	4.61552e-07	-0.515462	0.000177354	0.479217	0.000568961	0.812866	2.26769e-12	0.882851	1.05079e-16	0.223499	0.126756	0.150739	0.306458	0.531361	0.000101917	0.811058	2.77046e-12	0.497019	0.000326179	-0.0274055	0.853307	0.356554	0.0128637	-0.109931	0.456992	-0.675075	1.42047e-07	0.072203	0.625771
TRABD	pink	0.28741	0.0476184	0.0363603	0.806184	0.149599	0.310174	-0.00899196	0.951632	-0.107486	0.467125	0.0729539	0.622173	-0.286838	0.0480819	-0.105764	0.474332	-0.653667	4.72184e-07	-0.743002	1.47357e-09	0.156146	0.289231	0.54371	6.50033e-05	0.913132	1.51293e-19	0.132225	0.370319	-0.163227	0.26764	0.45816	0.00105801	0.560407	3.43851e-05	0.350685	0.0145361	-0.0302982	0.838021	0.744109	1.35208e-09	0.329736	0.0220981	-0.297797	0.0398104	0.0177567	0.90465
ARG2	pink	-0.285525	0.0491606	-0.0114977	0.938177	-0.240692	0.099366	0.114281	0.439266	-0.184127	0.210282	0.235837	0.10659	0.0558566	0.706114	0.352605	0.0139699	0.40414	0.00438869	0.466479	0.000831958	0.0314112	0.832155	-0.359045	0.0122052	-0.432478	0.00214158	-0.207566	0.156885	0.0177734	0.904561	-0.193228	0.188216	-0.325282	0.0240733	-0.11963	0.418005	-0.274087	0.0594087	-0.309973	0.0320275	-0.190556	0.194517	0.100496	0.496742	-0.00679852	0.963422
SNRNP70	pink	0.185055	0.207955	0.095239	0.519635	0.119158	0.419856	-0.0973552	0.510356	-0.0757413	0.608893	-0.0265592	0.857789	-0.21916	0.134492	0.00930876	0.94993	-0.747777	1.01339e-09	-0.494734	0.000350923	0.165002	0.262401	0.590222	1.00868e-05	0.861201	4.07503e-15	0.353585	0.0136878	0.242153	0.0972676	0.737282	2.28325e-09	0.780194	6.28082e-11	0.580742	1.50934e-05	-0.0401034	0.786676	0.600048	6.55242e-06	0.00670226	0.963939	-0.538216	7.95749e-05	0.0286227	0.846868
FRMD8	pink	0.421494	0.00284887	-0.148538	0.313656	0.10285	0.486661	0.118004	0.424406	-0.227645	0.119682	0.112831	0.445131	-0.406316	0.00416232	0.0815307	0.581709	-0.537053	8.30178e-05	-0.468092	0.000793514	0.213604	0.144904	0.415948	0.00327873	0.813124	2.20334e-12	0.22584	0.122724	-0.0242295	0.870152	0.423736	0.00268973	0.599261	6.78631e-06	0.545193	6.15133e-05	-0.0355907	0.81021	0.528077	0.000114533	0.0765822	0.604911	-0.451827	0.00126538	0.245882	0.0920685
RERG	pink	-0.148384	0.314164	0.131572	0.372706	0.148925	0.312385	0.045594	0.758297	-0.18397	0.210678	-0.0276215	0.852164	-0.0362734	0.806638	-0.0178482	0.904162	0.338836	0.0184826	0.468811	0.00077691	-0.281261	0.0527992	-0.450868	0.00129978	-0.470156	0.000746656	-0.0388266	0.793316	0.129419	0.380649	-0.210288	0.151397	-0.321933	0.0256547	0.0340003	0.818544	-0.0827786	0.575922	-0.27552	0.0580383	-0.0582243	0.694253	0.270164	0.0632951	0.448951	0.001371
PPL	pink	0.207718	0.156575	0.0722715	0.625442	0.0265008	0.858099	0.116476	0.430469	-0.0730457	0.621733	0.176685	0.229628	-0.162119	0.270946	-0.223083	0.127483	-0.450881	0.00129928	-0.410293	0.00377493	0.489974	0.000407989	0.549252	5.28171e-05	0.563289	3.06989e-05	-0.00157856	0.991504	0.0412192	0.780885	0.222652	0.128239	0.557572	3.84036e-05	0.203822	0.164672	-0.115675	0.43367	0.166158	0.259023	-0.141679	0.336772	-0.50807	0.000227357	-0.401309	0.0046992
CRAMP1	pink	0.137804	0.350285	0.0327871	0.824915	-0.0818473	0.580239	0.0943084	0.523742	-0.0774949	0.600601	-0.075452	0.610265	-0.113258	0.443403	0.153076	0.298935	-0.309107	0.0325361	-0.303148	0.036218	0.21978	0.133365	0.739674	1.90386e-09	0.668004	2.13498e-07	0.233406	0.110356	0.0618258	0.676349	0.301174	0.0375105	0.561941	3.23748e-05	0.319655	0.0267792	0.0108427	0.941693	0.181975	0.215756	-0.175466	0.232908	-0.593475	8.75817e-06	0.158032	0.28337
STEAP4	pink	-0.352723	0.0139357	-0.0853692	0.563994	0.150232	0.308106	-0.126587	0.391247	-0.0998599	0.499483	-0.0263756	0.858763	0.249425	0.0873294	0.225508	0.12329	0.413483	0.00348748	0.532106	9.92381e-05	0.0504964	0.73322	-0.296915	0.0404297	-0.436083	0.0019461	-0.0340655	0.818202	0.0933282	0.528085	-0.264819	0.0689143	-0.263838	0.0699868	-0.0168824	0.909325	-0.0481604	0.745137	-0.433635	0.00207705	-0.278047	0.0556832	0.0470447	0.75085	0.226375	0.121816
HCFC1R1	pink	0.195141	0.183796	-0.0638387	0.666418	0.0878164	0.552833	-0.0272294	0.854239	-0.0731852	0.621066	0.0289306	0.845241	-0.211538	0.148926	-0.0145259	0.92194	-0.750418	8.20927e-10	-0.568538	2.49012e-05	0.03133	0.832583	0.431534	0.00219559	0.774193	1.08763e-10	0.411883	0.00362915	0.0923127	0.532603	0.608983	4.37068e-06	0.650501	5.59481e-07	0.581134	1.48479e-05	-0.0747727	0.613493	0.735916	2.5307e-09	0.220422	0.132207	-0.331371	0.0214079	-0.0371981	0.801807
TRIM24	pink	-0.16948	0.249489	0.0303366	0.837818	0.0554262	0.708278	0.0179896	0.903406	-0.208179	0.155638	0.0341487	0.817765	0.117269	0.427316	0.0907855	0.539433	0.495599	0.000341363	0.590985	9.75957e-06	-0.275625	0.0579391	-0.489419	0.000415161	-0.637059	1.12546e-06	-0.225468	0.123359	0.123881	0.401533	-0.276141	0.0574527	-0.440975	0.00170616	-0.103338	0.484584	-0.0123675	0.93351	-0.420969	0.00288726	-0.102651	0.487506	0.324668	0.0243571	0.437408	0.00187831
ANGPTL4	pink	0.150732	0.306482	-0.127703	0.387049	-0.0089275	0.951979	0.201206	0.170274	-0.420526	0.00292008	-0.15235	0.301258	0.178464	0.224895	0.208778	0.154424	-0.111979	0.448599	-0.330655	0.0217076	0.2808	0.0532054	0.512355	0.000197004	0.419247	0.00301661	-0.239254	0.101466	-0.263724	0.0701127	-0.106331	0.471952	0.213473	0.145157	-0.113129	0.443926	0.182984	0.213177	0.070548	0.633731	-0.0074225	0.960067	-0.310657	0.0316306	-0.0518065	0.726564
RAB11B	pink	0.120102	0.416158	0.0688953	0.641722	-0.067946	0.64633	-0.0685293	0.643497	-0.0793605	0.591835	-0.0895767	0.54487	-0.118816	0.421203	0.209747	0.152476	-0.550281	5.07976e-05	-0.348654	0.0151565	0.03269	0.825426	0.637309	1.11126e-06	0.692636	4.91292e-08	0.145461	0.323899	0.240411	0.099774	0.68285	8.95757e-08	0.612252	3.75715e-06	0.468521	0.000783561	-0.0612157	0.67937	0.50434	0.000257168	0.0454137	0.759224	-0.421351	0.0028593	0.237984	0.103348
VPS35	pink	-0.281977	0.0521737	-0.189048	0.198137	-0.135737	0.357631	0.0931266	0.52898	0.0192786	0.896521	0.0121765	0.934535	0.352546	0.0139869	0.0577185	0.696781	0.620636	2.52921e-06	0.585409	1.23967e-05	-0.165464	0.261046	-0.719631	8.23788e-09	-0.83404	1.82648e-13	-0.291526	0.0443872	-0.133497	0.365693	-0.595608	7.97661e-06	-0.667977	2.13832e-07	-0.373346	0.00895696	-0.0968088	0.512744	-0.493269	0.000367668	-0.0999595	0.499053	0.431186	0.00221577	-0.199602	0.173779
MRI1	pink	0.278005	0.0557219	-0.108372	0.463439	0.0210184	0.88724	-0.0354385	0.811006	-0.00113663	0.993883	0.107177	0.468412	-0.227655	0.119666	-0.0801978	0.587919	-0.720814	7.58227e-09	-0.415996	0.00327479	0.281644	0.0524637	0.371995	0.00922807	0.805611	5.00148e-12	0.337672	0.0189153	0.200501	0.171807	0.602203	5.9493e-06	0.776455	8.86072e-11	0.747952	9.99475e-10	-0.0780612	0.597934	0.555354	4.18429e-05	-0.0575551	0.697598	-0.578897	1.63011e-05	-0.0256046	0.862851
ZSWIM4	pink	0.333333	0.0206036	0.0710032	0.631538	0.123033	0.404787	0.179472	0.222245	-0.144449	0.327313	0.0301812	0.838638	-0.377847	0.00810307	-0.169547	0.249297	-0.489269	0.000417128	-0.455681	0.00113527	0.300845	0.0377296	0.385974	0.00673856	0.722916	6.53629e-09	0.123404	0.403363	-0.0754318	0.610361	0.24479	0.093568	0.56736	2.61067e-05	0.455355	0.0011458	0.203604	0.165133	0.397621	0.00513258	-0.00700716	0.9623	-0.490024	0.000407354	-0.0383052	0.796032
FANCM	pink	0.0187811	0.899177	0.118403	0.42283	-0.234454	0.10872	0.0290074	0.844835	0.011839	0.936346	0.0113053	0.93921	-0.062997	0.670564	0.157632	0.284607	0.108949	0.461049	0.173954	0.237022	-0.216219	0.139932	-0.0388085	0.793411	-0.335225	0.0198522	-0.0179936	0.903385	0.124153	0.400491	-0.213725	0.144672	-0.189595	0.196817	-0.335036	0.0199263	0.17757	0.227266	-0.382193	0.00734632	-0.0585395	0.692679	0.236052	0.106262	0.225052	0.12407
MARK4	pink	0.435585	0.00197211	-0.101866	0.490863	6.73104e-05	0.999638	-0.0292646	0.843476	0.0201786	0.891718	0.0374504	0.80049	-0.322734	0.0252688	-0.038762	0.793652	-0.631053	1.5216e-06	-0.686584	7.14237e-08	0.0275732	0.852419	0.393923	0.00560176	0.792935	1.8459e-11	0.289929	0.0456194	-0.132146	0.370607	0.461861	0.000951421	0.48856	0.000426488	0.331991	0.021151	-0.0413531	0.780191	0.72656	5.03713e-09	0.354311	0.0134823	-0.190838	0.193844	-0.0133033	0.928492
IPO4	pink	0.464361	0.000884963	-0.0596696	0.687047	0.124882	0.39771	0.0749825	0.612496	-0.0625404	0.672817	-0.00361971	0.98052	-0.343859	0.0167113	-0.183705	0.211348	-0.50531	0.000249093	-0.630274	1.5816e-06	0.0916301	0.535651	0.303787	0.0358073	0.722876	6.55487e-09	0.0555121	0.707846	-0.23645	0.105657	0.213667	0.144783	0.428317	0.00238874	0.272193	0.0612609	-0.0311821	0.833362	0.56804	2.54048e-05	0.240952	0.098991	-0.267024	0.0665499	-0.175355	0.233209
CDC27	pink	-0.189273	0.197593	0.0728044	0.622888	-0.156643	0.28768	0.0171107	0.908104	0.00956834	0.948536	-0.0286524	0.846711	0.247756	0.089538	0.0658023	0.656785	0.784766	4.08614e-11	0.433094	0.002107	-0.239649	0.100885	-0.499234	0.000303715	-0.826276	4.78396e-13	-0.426715	0.00249042	-0.281744	0.0523763	-0.705513	2.14872e-08	-0.839185	9.38723e-14	-0.815763	1.63769e-12	-0.00079928	0.995698	-0.576472	1.80243e-05	0.0408844	0.782621	0.595324	8.07671e-06	-0.100514	0.496662
MSH2	pink	-0.34235	0.0172274	0.0300388	0.839389	-0.0287124	0.846394	-0.0837892	0.571255	0.219009	0.134766	0.0213881	0.88527	0.166971	0.25667	-0.0706481	0.633249	0.461135	0.000971537	0.663259	2.78957e-07	-0.451165	0.00128904	-0.629416	1.65011e-06	-0.828909	3.46971e-13	-0.0100179	0.946121	0.236766	0.105178	-0.271916	0.0615357	-0.524403	0.00013032	-0.191583	0.192077	-0.0286277	0.846842	-0.478635	0.000579107	-0.115108	0.435943	0.46271	0.000928361	0.223956	0.125961
KMT2B	pink	0.301104	0.037557	0.000461259	0.997517	-0.0836891	0.571717	0.0464312	0.753996	-0.091746	0.535133	0.0219726	0.882157	-0.232005	0.112571	0.123353	0.40356	-0.520229	0.000150644	-0.483585	0.000497737	0.431972	0.00217038	0.803303	6.38888e-12	0.856543	8.2607e-15	0.289079	0.0462862	0.0421162	0.776239	0.390006	0.00613909	0.720568	7.71436e-09	0.369261	0.00979808	-0.0642097	0.664594	0.289503	0.0459525	-0.158109	0.283134	-0.689333	6.03288e-08	-0.0321377	0.828331
PTPN23	pink	0.250412	0.086045	0.0567497	0.701632	0.0446726	0.763038	0.0523993	0.723559	-0.136363	0.355397	-0.0235603	0.873709	-0.233362	0.110425	0.00155521	0.99163	-0.725845	5.3028e-09	-0.523742	0.000133363	0.293489	0.0429106	0.70156	2.78248e-08	0.919576	2.7575e-20	0.327946	0.022875	0.139281	0.345095	0.585215	1.24993e-05	0.80706	4.28205e-12	0.619308	2.69482e-06	-0.0263581	0.858856	0.537837	8.06813e-05	-0.0296785	0.841291	-0.629983	1.60451e-06	0.096097	0.515863
PDGFRB	pink	0.129862	0.379006	0.122829	0.405575	0.102037	0.490131	0.0810994	0.583715	-0.145272	0.324534	-0.00904784	0.951332	-0.292682	0.0435126	0.057342	0.698665	-0.432253	0.00215434	-0.370767	0.00948051	0.396315	0.00529426	0.754123	6.08155e-10	0.666199	2.365e-07	0.351799	0.0142052	0.144566	0.326916	0.31339	0.0300857	0.638575	1.0419e-06	0.372668	0.00909214	0.0422377	0.77561	0.136013	0.356643	-0.166122	0.259129	-0.578029	1.68996e-05	0.215582	0.141131
ZNF777	pink	0.244319	0.0942204	-0.0278146	0.851142	0.00174198	0.990625	-0.0146164	0.921455	-0.134619	0.36164	-0.151532	0.303894	0.0301272	0.838923	0.0594101	0.688339	-0.437633	0.00186702	-0.715448	1.10098e-08	0.101999	0.49029	0.640875	9.26106e-07	0.739027	2.00018e-09	-0.0584381	0.693185	-0.304277	0.035495	0.222935	0.127743	0.359654	0.0120489	0.0258229	0.861693	0.0681542	0.645319	0.587166	1.15021e-05	0.341666	0.0174659	-0.203555	0.165237	-0.111332	0.451242
U2AF2	pink	0.33934	0.0182982	-0.0255624	0.863075	0.0906661	0.539969	0.0160923	0.913552	-0.0371259	0.802184	0.00867148	0.953354	-0.295941	0.0411228	-0.0972437	0.510843	-0.784862	4.04888e-11	-0.502148	0.000276294	0.278668	0.0551157	0.522662	0.000138472	0.886529	5.25684e-17	0.371265	0.00937736	0.225161	0.123883	0.705213	2.19161e-08	0.847093	3.22006e-14	0.745459	1.21665e-09	-0.0836619	0.571842	0.614756	3.3423e-06	-0.025042	0.865837	-0.618723	2.771e-06	-0.0397786	0.788364
LRCH1	pink	-0.316224	0.0285499	0.150333	0.30778	0.170627	0.24625	-0.0637932	0.666642	-0.0789309	0.593848	0.0291824	0.843911	-0.0873536	0.554935	0.130377	0.377104	0.322407	0.025426	0.458558	0.00104606	-0.0318689	0.829745	-0.370798	0.00947396	-0.413826	0.00345777	0.21278	0.146499	0.16533	0.261439	-0.180082	0.220652	-0.230522	0.114953	0.083982	0.570367	0.112474	0.446586	-0.353535	0.0137022	-0.221752	0.129829	0.0916051	0.535763	0.322161	0.0255443
MTMR6	pink	-0.203042	0.166328	0.122632	0.406331	-0.146088	0.321793	-0.027578	0.852394	0.0426625	0.773413	-0.00215171	0.988419	0.176214	0.23089	0.145533	0.323658	0.674352	1.48158e-07	0.535731	8.70984e-05	-0.105622	0.47493	-0.198938	0.175245	-0.70102	2.8816e-08	-0.249376	0.0873942	0.00956327	0.948563	-0.489269	0.00041712	-0.565258	2.83924e-05	-0.671774	1.72046e-07	0.0458795	0.75683	-0.746795	1.09526e-09	-0.258975	0.0755034	0.281992	0.0521605	0.0206133	0.8894
IFI27L2	pink	0.158573	0.281704	0.211282	0.149429	0.220006	0.132956	-0.224979	0.124196	-0.0977624	0.50858	0.081471	0.581986	-0.299326	0.0387551	0.0322551	0.827713	-0.484485	0.000484105	-0.440375	0.00173411	-0.205882	0.160353	0.424203	0.00265757	0.613223	3.59094e-06	0.0880364	0.551834	0.0800514	0.588603	0.577871	1.70109e-05	0.394519	0.00552368	0.270579	0.0628751	0.0152264	0.918188	0.609831	4.20319e-06	0.311768	0.0309947	-0.0954167	0.518853	0.33501	0.0199366
LRCH4	pink	0.185687	0.206377	-0.0526561	0.722258	0.0724189	0.624735	0.0438295	0.767385	-0.0631622	0.66975	0.335759	0.0196444	-0.383862	0.00707241	-0.102795	0.486893	-0.578489	1.65802e-05	-0.366237	0.0104638	0.461982	0.000948099	0.413439	0.00349129	0.717005	9.88912e-09	0.212392	0.147253	0.119517	0.418447	0.470761	0.000733394	0.651991	5.16676e-07	0.58436	1.29606e-05	-0.140961	0.33925	0.376047	0.00843579	-0.0736029	0.61907	-0.522176	0.000140829	0.0352617	0.811932
LZTS2	pink	0.193707	0.187102	0.0755749	0.609682	0.104616	0.479167	-0.132072	0.370877	-0.013999	0.924763	-0.0648488	0.661456	-0.294091	0.0424656	0.134386	0.36248	-0.652655	4.98583e-07	-0.259204	0.0752353	0.173687	0.237753	0.581485	1.46307e-05	0.801532	7.69173e-12	0.528981	0.000110927	0.40613	0.00418128	0.771112	1.43257e-10	0.820514	9.48373e-13	0.727873	4.58085e-09	-0.00887516	0.95226	0.434075	0.00205292	-0.201	0.170722	-0.669099	2.0059e-07	0.264932	0.0687906
NOL6	pink	0.44334	0.00159991	-0.118251	0.423429	0.0645694	0.662827	0.149766	0.309627	-0.014523	0.921955	-0.118231	0.423509	-0.302213	0.0368253	-0.126813	0.390394	-0.194114	0.186159	-0.404116	0.00439123	-0.166322	0.258548	-0.210661	0.150656	0.377058	0.00824751	0.0323004	0.827475	-0.40651	0.00414263	-0.0881992	0.551096	0.0464429	0.753936	0.149799	0.30952	-0.080385	0.587045	0.506931	0.000236108	0.353411	0.0137375	0.0590298	0.690234	-0.142033	0.335554
LRRCC1	pink	-0.236379	0.105764	0.127281	0.388635	-0.21773	0.137116	-0.151995	0.302401	0.257096	0.0777243	-0.0743821	0.615353	0.242983	0.0960921	0.0661846	0.654916	0.413859	0.0034549	0.673437	1.56259e-07	-0.181238	0.217652	-0.468356	0.000787379	-0.64611	7.05622e-07	0.16678	0.257221	0.329866	0.0220424	-0.230471	0.115036	-0.29228	0.0438151	-0.127624	0.387346	0.0671626	0.650143	-0.622399	2.32377e-06	-0.430566	0.00225218	0.103786	0.482682	0.0128736	0.930796
RHBDF2	pink	0.280838	0.0531718	-0.00614501	0.966936	0.108084	0.464636	0.0984216	0.505712	-0.017553	0.905739	-0.0889936	0.547501	-0.166831	0.257072	-0.184426	0.209531	-0.338761	0.0185104	-0.356501	0.0128781	0.298225	0.0395123	0.293174	0.0431445	0.466089	0.000841506	0.206268	0.159553	-0.00856772	0.953912	0.117441	0.426634	0.409859	0.00381557	0.222004	0.129383	0.427585	0.00243472	0.15181	0.302995	-0.087676	0.55347	-0.364155	0.0109446	-0.0933405	0.52803
EPHB4	pink	0.210275	0.151424	0.162735	0.269104	0.080137	0.588202	0.0812911	0.582823	-0.210179	0.151616	-0.117327	0.427087	-0.319185	0.027016	0.104895	0.477989	-0.460183	0.000998511	-0.307139	0.0337157	-0.11737	0.426914	0.466322	0.000835794	0.574556	1.9502e-05	0.395602	0.00538426	0.216635	0.139153	0.438017	0.0018479	0.49244	0.000377455	0.40002	0.00484693	0.219548	0.133786	0.308383	0.0329662	0.0394278	0.790188	-0.288011	0.0471353	0.615111	3.287e-06
CHURC1	pink	-0.454162	0.00118506	0.0309003	0.834846	-0.129711	0.379566	0.0733459	0.620298	0.083566	0.572285	-0.0531297	0.719861	0.363747	0.011041	0.0813328	0.582629	0.447077	0.00144397	0.496286	0.00033394	-0.260363	0.0738946	-0.249556	0.0871583	-0.733073	3.12892e-09	-0.191593	0.192054	0.133776	0.36468	-0.253973	0.0815291	-0.514114	0.000185649	-0.481701	0.000527404	-0.0659902	0.655866	-0.505249	0.000249593	-0.102983	0.486095	0.394135	0.00557395	0.00198198	0.989333
AIG1	pink	-0.27532	0.0582279	-0.179451	0.2223	0.16569	0.260388	-0.132737	0.368454	0.381476	0.00746676	-0.0603831	0.6835	0.227522	0.119888	-0.0921014	0.533546	0.480309	0.000550337	0.574819	1.92928e-05	-0.039513	0.789745	-0.515796	0.00017535	-0.561365	3.31162e-05	-0.0961283	0.515726	0.0345013	0.815916	-0.294403	0.0422365	-0.384273	0.00700645	-0.140335	0.341423	-0.336582	0.0193279	-0.395776	0.00536218	-0.270532	0.062922	0.114795	0.437199	-0.29748	0.0400317
DPM3	pink	0.227112	0.120575	-0.0241336	0.870661	0.177738	0.226817	-0.0365916	0.804975	-0.120146	0.415984	0.00677547	0.963545	-0.244359	0.0941647	-0.0301486	0.83881	-0.722544	6.71116e-09	-0.434193	0.0020465	0.17844	0.224959	0.383752	0.0070903	0.779763	6.53707e-11	0.364936	0.010762	0.213348	0.145399	0.740363	1.80608e-09	0.738451	2.08962e-09	0.704269	2.3319e-08	-0.164263	0.264573	0.649349	5.94806e-07	0.0383247	0.795931	-0.491784	0.000385376	-0.0287883	0.845993
PPP1R13B	pink	0.224327	0.125318	0.0009538	0.994867	0.162913	0.268574	0.111084	0.452256	-0.101201	0.493712	-0.17214	0.242023	-0.317433	0.0279155	0.130026	0.3784	-0.369363	0.00977636	-0.368793	0.00989871	-0.36754	0.0101725	0.202579	0.167316	0.427162	0.00246169	0.305971	0.034433	-0.0518695	0.726245	0.230549	0.114908	0.204115	0.164051	0.254364	0.0810447	0.17908	0.223274	0.486752	0.000451248	0.356175	0.0129666	0.0748641	0.613059	0.497462	0.000321579
TRIM3	pink	0.218858	0.135043	0.0051711	0.972174	0.0980178	0.507468	0.00181005	0.990258	-0.135258	0.359343	-0.0432851	0.770195	-0.279243	0.0545953	0.161592	0.272526	-0.63138	1.4971e-06	-0.343596	0.0168003	0.279958	0.0539531	0.769123	1.7075e-10	0.860093	4.83218e-15	0.413868	0.00345417	0.294471	0.0421868	0.634045	1.3104e-06	0.841941	6.50836e-14	0.624127	2.13761e-06	-0.0387173	0.793886	0.347684	0.0154606	-0.219718	0.133477	-0.736657	2.39344e-09	0.242554	0.0966984
ELL	pink	0.204371	0.163513	-0.0125617	0.932469	0.00678142	0.963513	0.0347589	0.814566	-0.053927	0.715832	0.0133889	0.928033	-0.127789	0.386727	0.0612713	0.679094	-0.319926	0.0266431	-0.586274	1.19486e-05	0.321414	0.0259071	0.653596	4.73984e-07	0.744368	1.32507e-09	-0.110535	0.45451	-0.29213	0.0439283	0.183504	0.211857	0.396698	0.00524634	0.0793649	0.591814	-0.0800702	0.588515	0.427995	0.00240885	0.140863	0.33959	-0.388361	0.00637789	-0.18254	0.21431
PBDC1	pink	-0.204171	0.163933	0.0906985	0.539824	-0.129254	0.381262	0.0155955	0.916212	0.143519	0.33047	0.185469	0.20692	0.0653805	0.658849	-0.203134	0.166131	0.124382	0.399615	0.373344	0.00895745	-0.00962792	0.948216	-0.436331	0.00193326	-0.448319	0.00139523	-0.0733787	0.620141	0.250392	0.0860709	-0.197834	0.1777	-0.133017	0.367433	-0.0448615	0.762066	0.0210944	0.886835	-0.422245	0.00279466	-0.284742	0.0498128	0.0681242	0.645465	-0.145951	0.322253
PTGR2	pink	-0.446284	0.00147589	0.0194795	0.895449	-0.0465364	0.753457	0.0539308	0.715813	0.100861	0.495172	-0.0226201	0.87871	0.283485	0.0508756	-0.0370036	0.802822	0.546419	5.87571e-05	0.492265	0.000379553	-0.469863	0.000753151	-0.740261	1.82026e-09	-0.78225	5.18324e-11	-0.354298	0.0134861	-0.137584	0.351065	-0.398428	0.00503494	-0.724882	5.68222e-09	-0.365093	0.0107257	-0.154367	0.294828	-0.229063	0.117333	0.158147	0.283016	0.626831	1.87376e-06	-0.0494191	0.738709
PCNX3	pink	0.349085	0.0150229	-0.0343981	0.816458	0.00583269	0.968615	0.139726	0.343541	-0.0694583	0.638996	0.149823	0.309441	-0.395892	0.00534757	-0.0934384	0.527596	-0.673621	1.54598e-07	-0.529848	0.000107563	0.34837	0.015245	0.597597	7.30669e-06	0.907373	6.21501e-19	0.285083	0.0495285	0.0661145	0.655258	0.48481	0.00047927	0.771596	1.37227e-10	0.620203	2.58217e-06	-0.108293	0.463766	0.504484	0.000255955	-0.0228495	0.877489	-0.617704	2.90837e-06	0.0191702	0.8971
GRAMD1A	pink	0.3168	0.0282462	0.00837048	0.954972	0.0836051	0.572104	0.13258	0.369022	-0.0103483	0.944347	0.14369	0.329889	-0.430675	0.00224577	-0.16683	0.257077	-0.64913	6.01775e-07	-0.512288	0.000197451	0.0904357	0.541004	0.545051	6.18397e-05	0.802285	7.10991e-12	0.33659	0.0193248	0.163139	0.267901	0.582886	1.37939e-05	0.673101	1.59332e-07	0.558572	3.69399e-05	0.0210465	0.887091	0.527264	0.00011787	0.0866435	0.558169	-0.429616	0.00230897	0.246964	0.0906006
CROCC	pink	0.152717	0.300081	0.0522528	0.724301	0.084617	0.567445	0.020236	0.891412	-0.0347427	0.814651	0.0531284	0.719868	-0.305645	0.0346349	0.0163286	0.912288	-0.733916	2.93892e-09	-0.50848	0.000224278	0.263714	0.070123	0.653118	4.86339e-07	0.889162	3.1542e-17	0.428282	0.00239089	0.223284	0.127132	0.62813	1.75812e-06	0.824948	5.61371e-13	0.613899	3.47936e-06	-0.0488035	0.74185	0.515941	0.000174484	-0.0650236	0.660598	-0.620467	2.54977e-06	0.0443353	0.764777
PTPN12	pink	-0.0196378	0.894604	0.202568	0.16734	-0.0948476	0.52136	-0.0479372	0.746279	0.0149283	0.919784	-0.100796	0.495448	-0.12244	0.407073	0.208131	0.155734	0.460247	0.000996657	0.555517	4.15821e-05	-0.263099	0.0708038	-0.262793	0.0711448	-0.501549	0.000281739	0.0167752	0.909899	0.176611	0.229826	-0.280829	0.0531796	-0.329071	0.022384	-0.24456	0.0938866	0.208597	0.15479	-0.582709	1.38968e-05	-0.285495	0.0491855	0.154788	0.293496	0.435483	0.00197747
CSRNP1	pink	0.313714	0.0299066	0.221392	0.13047	-0.0307971	0.83539	0.0845424	0.567788	-0.257708	0.0769953	0.0144808	0.922181	-0.204218	0.163835	-0.120261	0.415535	-0.435555	0.00197369	-0.452269	0.00124982	-0.0506893	0.732239	0.308252	0.0330442	0.523014	0.00013679	0.0677754	0.64716	-0.0764548	0.605513	0.182037	0.215596	0.35212	0.0141111	0.207039	0.157966	0.534347	9.15631e-05	0.371268	0.00937665	0.186272	0.204927	-0.162438	0.269991	0.176622	0.229796
PNKD	pink	0.271574	0.0618759	0.103911	0.482151	0.0903866	0.541224	0.000943481	0.994922	-0.298084	0.0396108	-0.0243576	0.869471	-0.245011	0.0932633	0.0859746	0.561223	-0.56359	3.03356e-05	-0.53046	0.000105247	0.00614048	0.96696	0.625987	1.95263e-06	0.722835	6.57395e-09	0.283431	0.0509216	0.0384106	0.795483	0.382291	0.00732997	0.531436	0.000101645	0.279667	0.0542136	0.218353	0.135969	0.419848	0.00297089	0.14012	0.342168	-0.321016	0.0261024	0.336981	0.0191759
SSBP4	pink	0.202721	0.167014	0.0112396	0.939562	0.108457	0.463086	-0.111373	0.451073	0.0942246	0.524113	0.0757509	0.608847	-0.306689	0.0339907	-0.0671546	0.650182	-0.725469	5.44804e-09	-0.27892	0.0548875	0.302418	0.0366915	0.510232	0.000211551	0.788318	2.90479e-11	0.516473	0.000171352	0.464042	0.000893203	0.754877	5.71781e-10	0.896578	6.96328e-18	0.828886	3.47955e-13	-0.111195	0.451803	0.408266	0.0039682	-0.250775	0.0855751	-0.714523	1.17308e-08	0.11118	0.451866
ZNF316	pink	0.275298	0.0582487	0.00118323	0.993632	0.151365	0.304432	0.028991	0.844922	-0.144116	0.328442	-0.132232	0.370292	-0.191358	0.19261	0.0103579	0.944295	-0.503835	0.000261468	-0.583977	1.31729e-05	0.200003	0.172898	0.461386	0.000964556	0.821051	8.90768e-13	0.072867	0.622589	-0.146099	0.321757	0.432157	0.00215981	0.507312	0.000233151	0.302151	0.0368661	-0.0718455	0.627487	0.649159	6.00828e-07	0.170706	0.246029	-0.388752	0.00632043	-0.120922	0.412957
CCDC15	pink	-0.191951	0.191209	0.145587	0.323475	-0.303573	0.0359445	0.0604629	0.683104	0.0516379	0.72742	-0.0248891	0.866648	0.203371	0.165627	0.141957	0.335815	0.494586	0.000352588	0.46212	0.000944335	0.0981192	0.507027	-0.0255504	0.863139	-0.515618	0.000176414	-0.216109	0.140139	0.132658	0.36874	-0.411751	0.00364109	-0.308235	0.0330543	-0.466382	0.000834319	0.223957	0.12596	-0.762639	2.99072e-10	-0.390724	0.00603744	0.0490255	0.740717	0.135204	0.359539
SDK1	pink	0.215455	0.141372	-0.155949	0.289846	-0.125105	0.396862	0.188758	0.198837	0.100874	0.495116	-0.0105794	0.943106	0.00680729	0.963374	-0.11771	0.425567	-0.326859	0.0233576	-0.450636	0.0013082	0.493782	0.000361727	0.633095	1.37435e-06	0.580319	1.53625e-05	0.00462102	0.975133	-0.0790744	0.593175	0.165107	0.262091	0.487359	0.000442793	0.160846	0.274778	-0.00879311	0.952701	0.191021	0.193409	-0.101734	0.491427	-0.51477	0.000181571	-0.320043	0.0265846
CAPZA2	pink	-0.146408	0.320725	0.025102	0.865518	-0.208543	0.154899	-0.0164908	0.91142	0.157477	0.285086	0.032713	0.825305	0.234256	0.109027	-0.103487	0.483952	0.591219	9.66107e-06	0.478824	0.000575798	-0.37052	0.00953191	-0.668156	2.11667e-07	-0.799875	9.13579e-12	-0.236604	0.105422	-0.122186	0.408056	-0.598838	6.91517e-06	-0.697768	3.55181e-08	-0.560476	3.42923e-05	-0.0635997	0.667594	-0.496465	0.000332035	-0.0281494	0.849371	0.528822	0.000111551	-0.172079	0.242193
MAP3K11	pink	0.176262	0.230762	-0.0668504	0.651665	0.214606	0.142984	0.0664795	0.653475	-0.227567	0.119813	0.0130607	0.929793	-0.347447	0.0155357	0.152872	0.299587	-0.524667	0.000129124	-0.333051	0.0207177	-0.0777145	0.599566	0.315162	0.029118	0.647138	6.68517e-07	0.330007	0.0219822	0.140697	0.340166	0.517324	0.000166447	0.513535	0.00018932	0.606294	4.94355e-06	0.084148	0.569603	0.531554	0.000101217	0.157239	0.285826	-0.262611	0.071348	0.580394	1.53146e-05
BICRA	pink	0.242791	0.0963622	-0.03163	0.831003	-0.0111554	0.940015	-0.0386027	0.794482	0.0276015	0.852269	0.0397989	0.788258	-0.246357	0.0914209	-0.00995268	0.946472	-0.718831	8.71143e-09	-0.438503	0.00182389	0.310123	0.0319399	0.596027	7.83102e-06	0.885488	6.41083e-17	0.429179	0.00233557	0.255436	0.0797289	0.639178	1.01029e-06	0.861752	3.74177e-15	0.714015	1.21449e-08	-0.0977517	0.508627	0.502533	0.000272844	-0.144603	0.326791	-0.700567	2.96721e-08	0.0157116	0.91559
GPHN	pink	-0.39924	0.00493822	-0.00921167	0.950452	0.0610797	0.680044	-0.073641	0.618888	0.350012	0.0147393	0.0117428	0.936862	0.07735	0.601284	-0.0352203	0.812149	0.254584	0.080773	0.612413	3.72909e-06	-0.0526946	0.722063	-0.406593	0.00413422	-0.513444	0.000189905	0.0830461	0.574685	0.47763	0.000597023	0.0769009	0.603404	-0.134891	0.360662	0.189247	0.197656	0.0398006	0.788249	-0.409798	0.00382133	-0.370214	0.00959595	0.0246485	0.867926	0.164551	0.263724
SETD1B	pink	0.181185	0.21779	0.0404148	0.785059	0.0216484	0.883884	0.183684	0.211401	-0.251905	0.0841287	-0.0599218	0.685793	-0.146134	0.321641	0.131782	0.371938	-0.269877	0.063587	-0.380416	0.00764798	0.37568	0.00850488	0.601221	6.21752e-06	0.718521	8.90138e-09	0.116403	0.430761	-0.158858	0.28083	0.158958	0.280524	0.483009	0.000506646	0.237675	0.103809	0.078176	0.597394	0.2203	0.132425	-0.112011	0.448471	-0.56671	2.67946e-05	0.0700392	0.636187
RALGDS	pink	0.217177	0.138142	-0.137936	0.349821	0.184769	0.208669	0.133395	0.366061	-0.101087	0.494202	0.0925051	0.531746	-0.102038	0.490126	-0.173722	0.237657	-0.409207	0.0038774	-0.517261	0.000166803	0.45735	0.00108271	0.399245	0.0049376	0.624143	2.13597e-06	-0.126217	0.392644	-0.199778	0.173391	0.179007	0.223465	0.416481	0.00323512	0.213421	0.145257	0.300952	0.0376584	0.382465	0.00730102	0.0772338	0.601832	-0.377198	0.00822175	-0.333907	0.020373
GTPBP3	pink	0.168132	0.253328	0.0733869	0.620102	0.117658	0.425775	0.016483	0.911462	-0.121425	0.411003	0.111083	0.452261	-0.291668	0.0442795	-0.0136776	0.926485	-0.787377	3.18159e-11	-0.573123	2.06798e-05	0.336734	0.0192701	0.802457	6.98281e-12	0.816922	1.43537e-12	0.352509	0.0139977	0.235142	0.107656	0.541338	7.09657e-05	0.810724	2.87421e-12	0.432551	0.00213744	0.0938727	0.52567	0.355132	0.0132529	-0.0555056	0.707879	-0.562819	3.12741e-05	0.049035	0.740668
BTC	pink	-0.314062	0.0297155	-0.037786	0.798739	-0.124296	0.399944	-0.176829	0.22924	0.255894	0.0791715	-0.0720093	0.6267	0.202812	0.166818	0.218772	0.1352	0.423458	0.00270898	0.586301	1.19348e-05	-0.489493	0.000414202	-0.381157	0.00752089	-0.49972	0.000298979	0.113922	0.440715	0.19956	0.173871	-0.0958822	0.516806	-0.369077	0.00983758	-0.0323773	0.82707	-0.0974154	0.510093	-0.280055	0.0538671	-0.124802	0.398014	0.248984	0.0879085	0.373982	0.0088317
FOS	pink	0.162245	0.270567	0.223697	0.126412	-0.197825	0.177719	-0.0604738	0.68305	-0.162841	0.268789	-0.0329928	0.823835	0.0310111	0.834262	0.0844164	0.568367	-0.257794	0.0768935	-0.2146	0.142996	0.100429	0.497028	0.350226	0.0146743	0.360028	0.0119534	0.0513315	0.728975	-0.00052777	0.997159	0.205924	0.160266	0.260261	0.0740122	0.0164537	0.911619	0.11408	0.440078	0.13102	0.374734	-0.0189408	0.898324	-0.209477	0.153017	0.0387044	0.793953
ROBO4	pink	0.0920249	0.533887	0.0707964	0.632534	0.214119	0.143915	0.108739	0.461917	-0.385953	0.00674192	-0.127584	0.387496	-0.249991	0.0865904	0.26893	0.0645592	-0.353782	0.0136318	-0.385101	0.00687487	-0.282937	0.0513434	0.455521	0.00114042	0.463814	0.00089914	0.153016	0.299126	-0.0438351	0.767356	0.28152	0.0525718	0.257007	0.0778304	0.243423	0.0954717	0.0518321	0.726434	0.457145	0.00108905	0.360471	0.0118414	0.00494275	0.973402	0.63343	1.35147e-06
CKAP5	pink	-0.443054	0.00161244	-0.0947701	0.521702	-0.0890267	0.547352	0.170472	0.246686	0.0959023	0.516717	-0.0400629	0.786886	0.255864	0.079208	0.143296	0.331231	0.650822	5.49983e-07	0.739559	1.92064e-09	-0.206168	0.15976	-0.485242	0.000472901	-0.768025	1.8798e-10	-0.185661	0.206443	0.128919	0.382509	-0.359173	0.0121723	-0.50754	0.00023139	-0.178594	0.224552	-0.075435	0.610346	-0.584269	1.30109e-05	-0.274681	0.0588374	0.233704	0.109889	0.177575	0.227252
TARBP1	pink	-0.471531	0.000716817	-0.110082	0.456373	0.0188785	0.898658	-0.139206	0.345357	0.067939	0.646364	0.0267206	0.856935	0.316723	0.0282864	0.232757	0.111378	0.668389	2.08878e-07	0.800847	8.25985e-12	-0.147606	0.316738	-0.461659	0.000956982	-0.783115	4.77784e-11	-0.197212	0.179094	0.172512	0.240992	-0.347822	0.0154172	-0.509495	0.000216821	-0.250622	0.0857724	-0.119941	0.416786	-0.647818	6.44989e-07	-0.361466	0.0115932	0.193328	0.187983	0.113622	0.44193
SPPL2B	pink	0.313153	0.0302173	-0.076113	0.607131	0.106916	0.469502	0.0375841	0.799792	-0.0587409	0.691674	0.101656	0.491762	-0.316189	0.0285689	-0.0472992	0.749545	-0.637883	1.07928e-06	-0.671454	1.75249e-07	0.182567	0.214241	0.642182	8.6572e-07	0.858659	6.01122e-15	0.0987957	0.504088	-0.0699877	0.636436	0.399183	0.00494493	0.623565	2.1966e-06	0.326807	0.0233811	0.0127283	0.931575	0.5664	2.71291e-05	0.16843	0.252477	-0.414429	0.00340604	-0.0875133	0.554209
ENSBTAG00000004586	pink	-0.343759	0.0167448	0.120589	0.414255	-0.00914599	0.950805	-0.115664	0.433714	0.0434913	0.76913	0.0500048	0.735723	-0.0341376	0.817824	0.0459328	0.756556	0.0927444	0.53068	0.337382	0.0190243	-0.275876	0.0577017	-0.0988725	0.503755	-0.470249	0.000744592	-0.143852	0.329337	0.346535	0.0158277	0.0733036	0.6205	-0.179085	0.223258	-0.178518	0.224753	-0.071851	0.62746	-0.302798	0.0364444	-0.0923106	0.532612	0.226863	0.120993	0.0959642	0.516445
ZNF18	pink	0.147727	0.316335	0.0932045	0.528635	-0.0885222	0.549633	-0.00775545	0.958277	-0.153161	0.298663	-0.0343186	0.816875	0.044547	0.763686	0.0574072	0.698338	-0.292114	0.0439408	-0.638771	1.03155e-06	-0.0464031	0.75414	0.592156	9.2762e-06	0.37282	0.00906162	-0.0467407	0.752408	-0.278398	0.0553621	0.0182421	0.902057	0.100972	0.494694	-0.293282	0.0430646	0.105044	0.477363	0.338252	0.0186985	0.427766	0.00242327	0.110117	0.456228	-0.087949	0.552231
PAQR4	pink	0.381561	0.00745237	0.0178874	0.903952	0.0156935	0.915687	-0.0307888	0.835434	-0.257557	0.077175	0.00261769	0.985912	-0.410921	0.00371673	0.231053	0.114095	-0.314398	0.0295321	-0.171336	0.244265	0.112686	0.445724	0.134127	0.363413	0.636407	1.16329e-06	0.210385	0.151204	-0.0132644	0.928701	0.364379	0.0108919	0.462755	0.000927168	0.583169	1.36303e-05	-0.183881	0.210903	0.435842	0.00195866	-0.0573154	0.698798	-0.453316	0.00121361	0.18748	0.201953
PKMYT1	pink	0.311966	0.0308824	0.119113	0.420033	0.0377061	0.799156	-0.0447184	0.762803	-0.287917	0.0472105	-0.0692186	0.640156	-0.377868	0.0080992	0.234159	0.109179	-0.338752	0.0185137	-0.1694	0.249714	0.185364	0.207183	0.235135	0.107667	0.653363	4.79971e-07	0.189313	0.197496	0.0350318	0.813136	0.414912	0.00336511	0.497979	0.000316264	0.571137	2.24203e-05	-0.154731	0.293677	0.405326	0.004264	-0.0995771	0.500705	-0.503739	0.00026229	0.234091	0.109284
SLC18A2	pink	-0.138612	0.34744	-0.0113326	0.939063	-0.0416187	0.778815	0.0256069	0.862839	0.33378	0.0204238	0.161565	0.272607	-0.12116	0.412031	-0.230493	0.115	-0.0286767	0.846582	0.25154	0.0845935	-0.315834	0.0287576	-0.411245	0.00368708	-0.433886	0.00206324	0.0332525	0.82247	0.343896	0.0166986	0.111608	0.450114	-0.164554	0.263717	-0.042299	0.775293	0.0378297	0.798511	-0.138618	0.347421	-0.00891943	0.952022	0.323369	0.0249664	0.00350413	0.981142
ENSBTAG00000004771	pink	0.178119	0.225807	0.0440912	0.766035	-0.0440544	0.766225	-0.0626022	0.672512	-0.0821476	0.578845	-0.107264	0.468052	0.0424549	0.774486	-0.0173823	0.906652	-0.363463	0.0111083	-0.401762	0.00464831	0.156068	0.289475	0.398304	0.0050498	0.472682	0.000692689	0.0513329	0.728968	-0.0376259	0.799574	0.425699	0.00255687	0.304334	0.0354589	0.017862	0.904088	0.0608811	0.681029	0.383169	0.00718509	0.117427	0.426691	-0.19742	0.178627	-0.242721	0.096462
UBE2T	pink	0.186875	0.203438	0.290417	0.0452395	-0.0814469	0.582099	-0.0771356	0.602296	-0.295561	0.0413957	-0.0348972	0.813841	-0.144982	0.325512	0.20628	0.159528	-0.305178	0.034927	-0.415257	0.00333613	-0.218856	0.135047	0.389139	0.00626392	0.497905	0.000317026	0.00574879	0.969066	-0.152254	0.301567	0.316575	0.0283647	0.190098	0.19561	0.0995186	0.500957	0.0741018	0.616689	0.513193	0.000191521	0.38983	0.00616424	0.0225579	0.879041	0.353883	0.0136033
TRMT44	pink	0.240292	0.099947	-0.126366	0.392079	0.251144	0.0851012	-0.0601316	0.68475	-0.0253992	0.863941	0.12357	0.402723	-0.226702	0.121265	-0.187945	0.200815	-0.626888	1.86855e-06	-0.503646	0.000263086	0.275963	0.0576202	0.422203	0.00279766	0.732669	3.22392e-09	0.281751	0.05237	0.0799466	0.589092	0.377077	0.00824395	0.675917	1.35217e-07	0.523993	0.000132199	-0.0547781	0.71154	0.421184	0.00287148	0.00307977	0.983425	-0.472458	0.000697317	-0.0515804	0.727711
SLC24A5	pink	-0.356964	0.0127533	0.0815527	0.581607	-0.0869177	0.556919	-0.102366	0.488722	0.0919002	0.534444	-0.0103263	0.944465	0.282437	0.0517748	0.0753012	0.610981	0.729279	4.13572e-09	0.681035	9.98802e-08	-0.232265	0.112157	-0.582272	1.41552e-05	-0.925086	5.72476e-21	-0.256886	0.0779754	0.00583768	0.968588	-0.585693	1.22479e-05	-0.706325	2.03652e-08	-0.54822	5.49131e-05	-0.00336068	0.981914	-0.705875	2.0979e-08	-0.198945	0.175229	0.444047	0.00156932	-0.059825	0.686274
MTHFD2	pink	-0.0525243	0.722925	0.0228188	0.877653	-0.180793	0.218802	0.168553	0.252125	0.191564	0.192122	-0.0814357	0.582151	0.199912	0.173098	-0.20803	0.15594	-0.0217913	0.883122	0.0180048	0.903325	-0.189033	0.198172	-0.242745	0.0964274	-0.357883	0.0125089	0.0570626	0.700064	0.139942	0.34279	-0.17687	0.229131	-0.11228	0.447374	-0.145634	0.323319	0.124258	0.400089	-0.170687	0.246082	0.0358627	0.808786	0.253879	0.0816461	-0.192361	0.190244
INTS8	pink	-0.338311	0.0186766	-0.029322	0.843173	-0.0645287	0.663027	-0.0668287	0.651771	0.130565	0.376411	0.107758	0.465989	0.249509	0.0872198	0.0267957	0.856537	0.593069	8.91466e-06	0.687786	6.63576e-08	-0.135256	0.35935	-0.523862	0.000132807	-0.799678	9.32305e-12	-0.151988	0.302422	0.153224	0.298462	-0.441202	0.00169572	-0.481242	0.000534879	-0.254436	0.0809565	-0.0510801	0.730252	-0.660418	3.26657e-07	-0.316718	0.0282894	0.240893	0.0990753	-0.0290284	0.844724
BBS7	pink	-0.241061	0.0988328	-0.0656509	0.657525	-0.107037	0.468996	-0.0174348	0.906371	-0.24138	0.0983735	0.209529	0.152913	0.164466	0.263976	0.280651	0.0533371	0.263055	0.0708532	0.293018	0.0432614	0.177845	0.226533	-0.0483879	0.743974	-0.375317	0.00857386	-0.123369	0.403498	0.0836761	0.571777	-0.28507	0.0495386	-0.190703	0.194165	-0.275647	0.0579178	0.249374	0.0873968	-0.532981	9.61735e-05	-0.271016	0.062434	0.0324871	0.826492	0.0539923	0.715503
CHEK2	pink	-0.152132	0.30196	0.0805696	0.586184	-0.137125	0.352689	-0.0750669	0.612094	0.267474	0.0660753	0.245983	0.0919304	0.0767437	0.604147	-0.256868	0.0779973	0.477223	0.000604404	0.553295	4.52872e-05	-0.136346	0.355457	-0.431062	0.00222302	-0.575175	1.90129e-05	-0.249221	0.0875978	0.155641	0.290813	-0.267107	0.0664616	-0.367228	0.0102415	-0.177995	0.226136	-0.0851804	0.564859	-0.500621	0.000290371	-0.229873	0.116008	0.202709	0.167039	0.0574399	0.698174
LRRC24	pink	0.290927	0.044846	0.120987	0.412705	0.135414	0.358784	-0.130444	0.376856	-0.0198123	0.893673	0.095519	0.518403	-0.394277	0.00555529	-0.119898	0.416957	-0.649932	5.76671e-07	-0.338177	0.0187265	0.322864	0.0252067	0.492236	0.000379909	0.830531	2.83946e-13	0.346006	0.015999	0.252475	0.0834055	0.660609	3.23215e-07	0.797432	1.17384e-11	0.719122	8.53651e-09	-0.1628	0.26891	0.488261	0.000430496	-0.151923	0.30263	-0.673934	1.51814e-07	-0.0251405	0.865314
CTNNAL1	pink	-0.107417	0.467414	-0.025438	0.863735	-0.0600628	0.685092	0.0420902	0.776373	0.205962	0.160187	-0.0236394	0.873288	0.0974136	0.510101	-0.238041	0.103262	0.116841	0.429016	0.306485	0.0341158	-0.175024	0.234106	-0.434957	0.00200541	-0.401409	0.00468792	0.434006	0.00205669	0.273224	0.0602473	-0.118199	0.423634	-0.132043	0.370983	0.0827271	0.576161	0.0147922	0.920513	-0.296266	0.0408907	-0.181071	0.218082	0.141624	0.336962	0.0749929	0.612446
SYVN1	pink	0.39844	0.00503344	-0.119169	0.419814	-0.076383	0.605853	0.145647	0.323273	0.00731837	0.960627	0.064574	0.662805	-0.298727	0.039166	-0.0798816	0.589396	-0.551263	4.89393e-05	-0.529723	0.000108041	0.305476	0.0347407	0.454142	0.00118573	0.822481	7.52859e-13	0.160162	0.27685	-0.121474	0.410812	0.330544	0.0217543	0.611117	3.96057e-06	0.464666	0.000877153	-0.19389	0.186678	0.513309	0.000190772	0.0321038	0.828509	-0.530677	0.000104437	-0.220575	0.131931
BCL9L	pink	0.100618	0.496215	-0.00937387	0.949581	0.0360078	0.808027	0.10985	0.457327	-0.0125771	0.932386	-0.0965211	0.514003	-0.184455	0.209457	0.0758846	0.608213	-0.200986	0.170752	-0.113715	0.441552	0.132308	0.370017	0.132912	0.367815	0.587692	1.12464e-05	0.0945203	0.522805	-0.0901453	0.542309	0.322021	0.025612	0.358061	0.0124617	0.550919	4.95823e-05	-0.146581	0.320148	0.440947	0.00170748	-0.0434298	0.769447	-0.436303	0.00193467	0.136777	0.353924
CHERP	pink	0.355808	0.0130666	-0.0131297	0.929423	-0.052411	0.723499	0.037941	0.797931	-0.0721564	0.625994	0.0253495	0.864205	-0.217818	0.136954	-0.0337572	0.81982	-0.700235	3.03157e-08	-0.54606	5.95523e-05	0.368273	0.0100116	0.704854	2.24401e-08	0.922124	1.35226e-20	0.330522	0.021764	0.110429	0.454945	0.509727	0.000215155	0.820151	9.89363e-13	0.562797	3.13012e-05	-0.0281141	0.849558	0.47745	0.000600286	-0.0914158	0.536609	-0.686862	7.02213e-08	-0.100789	0.495482
ENSBTAG00000005294	pink	-0.360373	0.0118663	-0.0820056	0.579504	-0.136107	0.356307	0.0245256	0.868579	0.233178	0.110713	-0.0668856	0.651494	0.334744	0.0200412	0.0433412	0.769905	0.59795	7.19325e-06	0.62117	2.46521e-06	-0.171392	0.244106	-0.659869	3.36705e-07	-0.720182	7.92646e-09	-0.207134	0.157769	-0.00318037	0.982884	-0.375804	0.00848151	-0.536122	8.58725e-05	-0.243666	0.0951315	-0.102623	0.487629	-0.442786	0.00162426	-0.214091	0.143969	0.261972	0.0720639	-0.260632	0.0735857
SRM	pink	0.318586	0.0273209	-0.044507	0.763892	0.00473426	0.974523	0.0308157	0.835292	-0.0824406	0.577487	-0.0338955	0.819094	-0.197059	0.179439	0.0557333	0.706734	-0.539005	7.73128e-05	-0.547601	5.62068e-05	0.0236553	0.873203	0.512639	0.000195129	0.615351	3.25026e-06	0.0966633	0.51338	0.0107297	0.942299	0.362636	0.011307	0.497365	0.000322581	0.255528	0.0796167	-0.0219752	0.882143	0.460921	0.000977537	0.187345	0.202283	-0.259054	0.0754113	-0.0111564	0.940009
COG5	pink	-0.409521	0.00384757	-0.0264046	0.858609	-0.21448	0.143225	0.00645984	0.965243	0.124901	0.397638	0.0563348	0.703713	0.323876	0.0247271	0.107144	0.46855	0.709363	1.6636e-08	0.716624	1.01531e-08	-0.160707	0.275196	-0.645737	7.19544e-07	-0.907714	5.73148e-19	-0.271585	0.061865	0.0149544	0.919645	-0.544943	6.20893e-05	-0.66228	2.94607e-07	-0.413009	0.00352896	-0.0940213	0.525012	-0.664871	2.54861e-07	-0.2302	0.115474	0.383235	0.00717425	-0.0952879	0.519419
ENO3	pink	0.237653	0.103843	0.423158	0.00272998	0.0464849	0.753721	-0.109957	0.456888	-0.195961	0.181924	-0.161791	0.27193	-0.0996401	0.500432	-0.160776	0.274987	-0.258305	0.0762887	-0.213216	0.145653	-0.179118	0.223172	0.476202	0.000623323	0.321721	0.0257576	0.0657174	0.6572	0.0103795	0.94418	0.100169	0.49815	0.227995	0.119099	0.04092	0.782437	0.189091	0.198034	0.12379	0.401881	0.0966362	0.513499	-0.101703	0.491556	0.383167	0.00718534
CYGB	pink	0.102896	0.486463	0.0913286	0.537	0.193465	0.187665	0.0731619	0.621177	-0.227258	0.120329	0.129217	0.381399	-0.300175	0.0381794	0.10744	0.467315	-0.191284	0.192784	-0.301988	0.0369732	0.215675	0.140955	0.399534	0.00490361	0.622005	2.36831e-06	-0.0231048	0.876131	-0.195435	0.183123	0.212163	0.1477	0.300863	0.0377176	0.249024	0.0878562	-0.0730907	0.621518	0.353843	0.0136145	0.0739635	0.617349	-0.343309	0.0168977	0.194034	0.186345
AFDN	pink	0.0239021	0.871892	0.160279	0.276495	0.228805	0.117758	0.127362	0.388331	-0.278662	0.0551215	-0.16346	0.266949	-0.401598	0.00466664	0.365741	0.0105767	0.0749527	0.612637	-0.0129479	0.930398	-0.244003	0.0946605	0.174479	0.235587	0.350993	0.0144441	-0.00405532	0.978176	-0.198661	0.175857	0.0547929	0.711466	0.0382611	0.796262	0.206793	0.15847	-0.200274	0.172304	0.282154	0.0520192	0.129212	0.381417	-0.0974715	0.509849	0.619688	2.6465e-06
ZNF205	pink	0.367203	0.0102471	-0.121476	0.410805	0.0811993	0.58325	0.112373	0.446995	-0.14993	0.309092	-0.0493458	0.739082	-0.176913	0.229017	-0.0796913	0.590286	-0.744899	1.27122e-09	-0.724333	5.90955e-09	-0.0428739	0.772319	0.391686	0.00590338	0.839213	9.35182e-14	0.319012	0.0271036	-0.13258	0.369023	0.424097	0.00266479	0.583078	1.36825e-05	0.483822	0.00049411	-0.0304417	0.837264	0.802957	6.62566e-12	0.360712	0.0117809	-0.244613	0.0938129	-0.0158386	0.91491
SLC41A3	pink	0.296565	0.0406775	0.0565349	0.702709	0.0753098	0.610941	0.0145026	0.922064	-0.0121557	0.934647	0.0169252	0.909096	-0.301509	0.0372883	-0.157215	0.285901	-0.668907	2.028e-07	-0.557425	3.86236e-05	0.0273059	0.853834	0.431155	0.00221758	0.848752	2.55283e-14	0.21807	0.136488	0.00431297	0.97679	0.51191	0.000199976	0.643684	8.00894e-07	0.594367	8.4231e-06	-0.181984	0.215733	0.730067	3.90442e-09	0.202867	0.1667	-0.390449	0.00607625	0.0425618	0.773933
SLC39A8	pink	-0.319979	0.0266167	0.111265	0.451517	0.155211	0.292165	-0.106159	0.472675	0.00471006	0.974654	-0.0254171	0.863846	-0.0645534	0.662905	0.191075	0.193281	0.350779	0.014508	0.608249	4.52063e-06	-0.445115	0.00152405	-0.471912	0.000708754	-0.529189	0.00011011	-0.0511631	0.729831	0.300436	0.0380033	0.00626676	0.966281	-0.341869	0.017395	0.0367086	0.804363	0.0477261	0.747359	-0.269225	0.0642551	-0.0996486	0.500396	0.298176	0.0395469	0.57758	1.72174e-05
EHMT2	pink	0.256338	0.078634	-0.0426572	0.77344	0.0386966	0.793993	0.0428262	0.772566	-0.0724678	0.624501	0.0748651	0.613054	-0.16844	0.252446	-0.0806027	0.586029	-0.519344	0.000155306	-0.344298	0.0165634	0.452691	0.00123512	0.710454	1.54611e-08	0.780366	6.18127e-11	0.252383	0.0835211	0.134804	0.360976	0.414622	0.00338959	0.725839	5.30544e-09	0.526695	0.000120253	-0.138448	0.348018	0.259878	0.0744535	-0.195914	0.182032	-0.689579	5.94191e-08	0.0684562	0.643852
SOX17	pink	0.213453	0.145195	0.16089	0.274644	0.19849	0.176237	-0.112528	0.446363	-0.356506	0.0128768	0.00845393	0.954523	-0.213796	0.144536	0.105203	0.476694	-0.567472	2.59897e-05	-0.420206	0.00294401	-0.105528	0.475325	0.451665	0.00127115	0.667738	2.16753e-07	0.229318	0.116915	0.123713	0.402175	0.524383	0.000130411	0.504419	0.000256498	0.422774	0.00275699	0.311125	0.0313613	0.543416	6.57174e-05	0.18257	0.214232	-0.253272	0.0824035	0.41963	0.00298745
FUS	pink	-0.0331124	0.823206	0.200399	0.172032	0.0892614	0.546292	0.166874	0.25695	-0.0625309	0.672864	-0.120651	0.414014	-0.132726	0.368492	0.0248929	0.866628	-0.312055	0.0308326	-0.348367	0.015246	0.185907	0.205831	0.57911	1.61575e-05	0.52689	0.000119431	-0.161603	0.272495	-0.000357263	0.998077	0.318721	0.027252	0.374005	0.00882721	0.0762768	0.606355	-0.101495	0.492449	0.279019	0.0547976	0.0287616	0.846134	-0.334059	0.0203125	-0.0327453	0.825135
DEDD2	pink	0.306903	0.0338597	0.0242763	0.869903	0.0320465	0.82881	0.0433584	0.769817	-0.350725	0.0145241	0.113141	0.443878	-0.228244	0.118687	0.0323992	0.826955	-0.696853	3.76513e-08	-0.608597	4.44906e-06	0.0817982	0.580466	0.672195	1.6791e-07	0.81624	1.55137e-12	0.175546	0.232693	0.0453066	0.759775	0.530323	0.000105761	0.631581	1.48219e-06	0.383339	0.00715737	0.000209073	0.998875	0.562473	3.17039e-05	0.197981	0.177372	-0.350945	0.0144583	0.251413	0.0847563
RNF31	pink	0.263142	0.0707562	0.120849	0.413241	0.0251271	0.865385	0.0097338	0.947647	-0.194613	0.185009	-0.105264	0.476435	-0.0489243	0.741233	0.0299738	0.839732	-0.515219	0.000178825	-0.534953	8.95816e-05	0.291151	0.0446738	0.802332	7.07468e-12	0.697237	3.67421e-08	0.204512	0.163216	0.054221	0.714349	0.288739	0.0465552	0.604071	5.46859e-06	0.159892	0.27767	0.484932	0.000477452	0.213505	0.145096	-0.0530403	0.720314	-0.489717	0.000411303	0.0373865	0.800824
STRN4	pink	0.412415	0.00358149	0.177381	0.227767	0.0825356	0.577047	0.0235872	0.873565	-0.0945414	0.522712	-0.0687155	0.642594	-0.47299	0.000686354	-0.061391	0.678502	-0.57028	2.32124e-05	-0.410771	0.00373062	0.0420931	0.776358	0.536075	8.60194e-05	0.852982	1.39482e-14	0.255869	0.0792016	0.0688184	0.642095	0.540699	7.26546e-05	0.658536	3.62319e-07	0.57894	1.62724e-05	-0.172212	0.241824	0.56088	3.37537e-05	0.0414023	0.779936	-0.506937	0.000236063	0.27453	0.0589827
ABCC10	pink	0.235279	0.107446	0.0431776	0.77075	-0.033251	0.822478	0.061749	0.676729	-0.0933377	0.528043	0.144261	0.327949	-0.22739	0.120109	-0.0431728	0.770775	-0.634612	1.27359e-06	-0.431532	0.00219571	0.381962	0.007385	0.745145	1.24692e-09	0.746904	1.08584e-09	0.284435	0.0500712	0.202389	0.167723	0.369636	0.00971814	0.775869	9.34604e-11	0.453981	0.00119111	0.0587498	0.69163	0.195773	0.182352	-0.189432	0.197211	-0.638894	1.02509e-06	0.0301144	0.838991
FANCL	pink	-0.284281	0.0502002	0.136549	0.354734	-0.137684	0.35071	-0.0111937	0.939809	0.195137	0.183805	0.0315992	0.831165	0.183054	0.213001	-0.119018	0.420408	0.368085	0.0100525	0.486538	0.000454254	-0.279041	0.0547781	-0.394181	0.00556784	-0.747468	1.0385e-09	-0.20252	0.167443	0.24626	0.0915533	-0.32872	0.0225362	-0.416065	0.00326915	-0.390446	0.00607656	0.186946	0.203264	-0.601398	6.16823e-06	-0.183388	0.212151	0.359848	0.0119992	0.0187218	0.899494
MECOM	pink	-0.382887	0.00723142	0.0804398	0.586789	0.181083	0.218053	-0.0762823	0.60633	0.0135875	0.926968	-0.171957	0.242532	0.0304421	0.837262	0.25183	0.084223	0.468231	0.000790268	0.507263	0.000233528	-0.433994	0.00205734	-0.430616	0.00224925	-0.546528	5.85173e-05	-0.0603097	0.683865	0.0572576	0.699087	-0.22549	0.123321	-0.455083	0.00115463	-0.0632575	0.66928	-0.129912	0.378821	-0.231006	0.114172	0.027436	0.853146	0.37731	0.00820114	0.503667	0.000262909
TTYH3	pink	0.184909	0.20832	0.0604194	0.68332	0.142622	0.333532	0.0706308	0.633332	0.0855555	0.56314	0.0115128	0.938096	-0.41498	0.00335938	-0.107947	0.465203	-0.548416	5.45086e-05	-0.418738	0.0030558	0.105945	0.473571	0.405537	0.00424207	0.718118	9.15437e-09	0.319646	0.0267837	0.13429	0.362825	0.50448	0.000255984	0.605533	5.11783e-06	0.629024	1.68239e-06	-0.130297	0.377398	0.534314	9.16703e-05	0.102974	0.486134	-0.382166	0.00735081	0.301462	0.0373198
NXPE4	pink	-0.196536	0.180619	0.155245	0.292056	0.044009	0.766459	-0.0661988	0.654846	0.0395437	0.789585	-0.022004	0.88199	0.0639071	0.666081	-0.131517	0.37291	0.0636693	0.667252	0.460304	0.00099505	-0.113704	0.441595	-0.380588	0.0076184	-0.372505	0.00912491	0.260828	0.0733617	0.447389	0.00143159	0.0472091	0.750007	0.00680286	0.963398	0.295727	0.0412759	0.143021	0.332167	-0.289881	0.0456562	-0.326788	0.0233897	-0.0269215	0.85587	0.169895	0.248312
OARD1	pink	-0.364049	0.0109695	0.00189296	0.989812	-0.118362	0.422992	-0.0240143	0.871295	0.0529123	0.720961	0.100878	0.495099	0.22172	0.129885	-0.00745606	0.959886	0.0149702	0.91956	0.496495	0.000331717	0.0135521	0.927158	-0.190342	0.195027	-0.511645	0.000201767	0.295003	0.041799	0.546415	5.87661e-05	0.0347067	0.814839	-0.00634426	0.965864	0.110891	0.453047	0.0281598	0.849316	-0.497058	0.000325777	-0.381915	0.00739291	0.0121397	0.934732	0.0812132	0.583185
RREB1	pink	0.161384	0.273153	-0.00284978	0.984663	0.146082	0.321816	0.0545015	0.712934	0.0356225	0.810043	-0.122662	0.406217	-0.231686	0.113079	-0.0470565	0.750789	0.0983218	0.506146	-0.187657	0.201518	-0.0609944	0.680467	-0.188054	0.200548	0.389361	0.00623182	-0.191356	0.192614	-0.522405	0.000139714	-0.0933852	0.527832	-0.0782871	0.596872	0.165705	0.260343	-0.2423	0.0970588	0.511899	0.000200055	0.280697	0.0532966	-0.0210542	0.88705	-0.0102676	0.94478
DAAM1	pink	-0.275361	0.0581889	0.00193418	0.98959	-0.0301928	0.838577	-0.0382306	0.796421	0.243972	0.094704	-0.0598442	0.686179	0.172354	0.24143	-0.0687746	0.642307	0.516322	0.000172235	0.523576	0.000134139	-0.415249	0.00333682	-0.816206	1.55729e-12	-0.743105	1.46192e-09	-0.140051	0.342411	-0.0628089	0.671492	-0.325473	0.023986	-0.65568	4.23454e-07	-0.25443	0.0809635	-0.0830564	0.574638	-0.228727	0.117887	0.0676599	0.647722	0.543489	6.55376e-05	-0.10547	0.475566
NOCT	pink	0.177317	0.227939	0.119411	0.418863	-0.135186	0.359604	0.102054	0.490056	-0.147291	0.317783	0.02663	0.857414	-0.107465	0.467213	0.00509967	0.972558	-0.225882	0.122653	-0.310114	0.0319452	-0.191329	0.192679	0.148019	0.315369	0.266065	0.0675697	0.0991585	0.502516	-0.0581021	0.694863	0.0493727	0.738945	0.146885	0.319133	0.0653205	0.659143	0.393537	0.00565285	0.234125	0.109232	0.199102	0.174882	0.0275618	0.85248	0.269789	0.0636769
CAMSAP1	pink	0.407232	0.00407013	-0.163997	0.265359	0.0523922	0.723595	0.0326617	0.825575	-0.0570729	0.700012	-0.0169639	0.908889	-0.16068	0.275278	-0.0937701	0.526125	-0.448169	0.00140103	-0.459806	0.00100937	0.109286	0.459656	0.214099	0.143954	0.703983	2.37597e-08	0.179444	0.222319	-0.226692	0.121282	0.162474	0.269882	0.433244	0.00209867	0.378134	0.00805102	-0.0605617	0.682614	0.519663	0.000153613	0.118689	0.421703	-0.341651	0.0174713	-0.104509	0.479621
CDS2	pink	-0.400224	0.00482324	0.00531616	0.971393	-0.0216461	0.883896	-0.0504905	0.73325	-0.119932	0.41682	-0.123085	0.40459	0.185609	0.206571	0.459248	0.00102563	0.51015	0.000212134	0.662913	2.84388e-07	-0.227842	0.119354	-0.273825	0.059663	-0.576649	1.78933e-05	0.011471	0.93832	0.166607	0.257723	-0.171361	0.244195	-0.416957	0.00319649	-0.170997	0.245211	0.035582	0.810255	-0.474351	0.000658979	-0.232422	0.111909	0.196872	0.179862	0.432095	0.00216333
FLYWCH1	pink	0.17216	0.241969	0.150908	0.305912	0.119436	0.418765	-0.133852	0.364407	-0.0706928	0.633033	-0.103877	0.482294	-0.248406	0.0886727	0.130186	0.37781	-0.408605	0.0039353	-0.334999	0.019941	0.123696	0.40224	0.629022	1.68254e-06	0.764008	2.66072e-10	0.0561592	0.704595	0.0848057	0.566579	0.553889	4.42675e-05	0.555969	4.08624e-05	0.380277	0.00767207	-0.174532	0.235445	0.478411	0.000583062	0.000113678	0.999388	-0.485566	0.000468178	0.164895	0.262715
DENND3	pink	0.160937	0.274501	0.120939	0.412892	0.264412	0.0693579	-0.0999344	0.499161	-0.317099	0.0280894	-0.0649983	0.660723	-0.183584	0.211655	0.108811	0.461619	-0.0185379	0.900476	-0.271134	0.0623159	-0.237863	0.103528	0.280526	0.0534475	0.337589	0.0189464	-0.104641	0.479065	-0.353083	0.0138318	-0.0886482	0.549063	-0.0457414	0.757539	-0.0859287	0.561433	0.120873	0.413148	0.280599	0.0533827	0.320882	0.0261684	0.0866894	0.55796	0.525306	0.000126266
MET	pink	0.0759069	0.608108	0.133669	0.365068	-0.124622	0.398702	-0.209258	0.153457	0.245753	0.0922446	-0.0317068	0.830598	0.0021024	0.988685	-0.162204	0.270692	0.266688	0.0669062	0.516587	0.000170689	-0.240787	0.0992286	-0.289121	0.0462531	-0.387041	0.00657517	0.0217208	0.883498	0.418356	0.00308553	0.119213	0.41964	-0.115612	0.433922	0.135855	0.357208	-0.182054	0.215554	-0.303222	0.0361703	-0.260183	0.0741019	0.0445047	0.763903	0.282359	0.0518419
WRNIP1	pink	0.33536	0.0197998	-0.0133951	0.928	0.0934567	0.527515	-0.176829	0.22924	0.0748496	0.613128	-0.152868	0.299598	-0.322127	0.0255607	0.0908159	0.539297	-0.500925	0.000287515	-0.45287	0.00122892	-0.108452	0.463106	0.21241	0.147218	0.760509	3.58154e-10	0.292406	0.04372	-0.0849412	0.565957	0.447733	0.00141804	0.460255	0.000996439	0.526076	0.000122899	-0.181089	0.218038	0.748843	9.31079e-10	0.252982	0.0827666	-0.252138	0.0838325	0.164846	0.262858
C29H11orf68	pink	0.24663	0.0910511	-0.0361089	0.807498	0.0628791	0.671146	0.0181058	0.902785	-0.0924684	0.531909	0.033494	0.821202	-0.251215	0.0850094	-0.0908243	0.53926	-0.660933	3.17482e-07	-0.540074	7.43428e-05	0.15676	0.287314	0.461044	0.000974085	0.762773	2.95665e-10	0.199245	0.174566	0.00514127	0.972334	0.529167	0.000110195	0.609167	4.33394e-06	0.54759	5.62311e-05	-0.139974	0.342678	0.669729	1.93498e-07	0.193819	0.186842	-0.373566	0.0089136	-0.0992713	0.502027
NAB2	pink	0.359313	0.0121363	-0.0557208	0.706797	0.208466	0.155056	0.00333396	0.982057	-0.17771	0.226893	0.0369882	0.802903	-0.316711	0.0282929	0.0151953	0.918354	-0.584662	1.27962e-05	-0.499838	0.000297834	0.269793	0.0636735	0.43707	0.00189542	0.820708	9.27152e-13	0.193029	0.18868	0.00629759	0.966115	0.507879	0.000228805	0.638783	1.0309e-06	0.491753	0.000385752	0.0899091	0.543372	0.533409	9.47087e-05	0.0401812	0.786272	-0.499927	0.000296986	0.00491601	0.973546
EDC4	pink	0.328551	0.0226098	0.056054	0.705123	0.0451244	0.760713	0.0249251	0.866457	-0.0660118	0.65576	-0.010537	0.943334	-0.322637	0.0253154	0.0332425	0.822523	-0.59892	6.89016e-06	-0.465831	0.000847878	0.378207	0.00803794	0.812938	2.24942e-12	0.860278	4.69669e-15	0.300147	0.0381979	0.156923	0.286807	0.447635	0.0014219	0.792612	1.90616e-11	0.458979	0.00103356	-0.0432368	0.770444	0.287527	0.0475242	-0.177721	0.226863	-0.705584	2.13862e-08	0.0593483	0.688647
CLP1	pink	0.291061	0.044743	-0.0938999	0.52555	-0.0856483	0.562716	-0.0763555	0.605983	-0.0715057	0.629119	-0.0511189	0.730055	-0.0538519	0.716212	0.169434	0.249617	-0.383038	0.0072066	-0.391143	0.0059787	0.199084	0.174921	0.34169	0.0174574	0.610238	4.12488e-06	0.145365	0.324221	-0.0251409	0.865311	0.426158	0.00252663	0.445763	0.00149718	0.282351	0.051849	-0.1265	0.391575	0.421386	0.00285672	0.0239004	0.8719	-0.379953	0.00772831	-0.135495	0.358496
RBM15B	pink	0.359731	0.0120291	-0.0963225	0.514874	0.0128825	0.930748	0.0146065	0.921508	-0.118329	0.423122	0.0348963	0.813846	-0.212605	0.146838	-0.0107507	0.942187	-0.543835	6.47013e-05	-0.552801	4.61511e-05	0.427852	0.00241783	0.648308	6.28524e-07	0.872559	6.49712e-16	0.141969	0.335774	-0.0210871	0.886874	0.46453	0.000880631	0.67631	1.32134e-07	0.446112	0.0014829	-0.064971	0.660857	0.506507	0.000239443	-0.00945278	0.949157	-0.601302	6.19504e-06	-0.115859	0.432934
RABEP2	pink	0.272098	0.0613545	0.185634	0.20651	0.0861624	0.560365	0.0222803	0.880518	-0.100146	0.49825	0.047438	0.748834	-0.346461	0.0158515	-0.147497	0.317099	-0.813516	2.10897e-12	-0.610894	4.00164e-06	-0.0193852	0.895952	0.60616	4.97373e-06	0.858909	5.78765e-15	0.288304	0.0469009	0.174252	0.236208	0.619233	2.70459e-06	0.737767	2.201e-09	0.569259	2.41886e-05	-0.0132532	0.92876	0.651972	5.17191e-07	0.195729	0.182452	-0.377161	0.00822848	0.256275	0.0787103
CBY1	pink	0.290091	0.0454932	-0.12985	0.379053	0.196136	0.181525	-0.15634	0.288623	-0.0859754	0.561219	-0.00730726	0.960686	-0.247198	0.0902861	0.206965	0.158116	-0.387789	0.00646274	-0.327083	0.0232574	0.0185957	0.900168	0.359817	0.0120072	0.492367	0.000378334	0.0939551	0.525305	-0.000441589	0.997623	0.292892	0.0433558	0.341511	0.0175203	0.197507	0.178433	-0.148698	0.31313	0.375387	0.00856057	0.106504	0.471225	-0.225085	0.124014	-0.0232666	0.87527
SCAF1	pink	0.378463	0.00799177	-0.015541	0.916503	0.0199721	0.89282	-0.133756	0.364754	-0.00951422	0.948827	0.000217152	0.998831	-0.340859	0.0177509	0.0917649	0.535048	-0.570485	2.302e-05	-0.477676	0.000596181	0.193916	0.186617	0.498809	0.000307911	0.9054	9.87523e-19	0.223235	0.127217	0.0142132	0.923615	0.593628	8.69983e-06	0.661093	3.14677e-07	0.557761	3.81236e-05	-0.224164	0.125601	0.647058	6.7136e-07	0.0577116	0.696815	-0.532536	9.77226e-05	0.0141466	0.923972
LPAR6	pink	-0.371052	0.00942143	0.0267938	0.856547	0.168207	0.253113	0.0108318	0.941752	-0.0478891	0.746525	0.078907	0.593961	-0.0526255	0.722413	0.0690715	0.640869	0.122762	0.405832	0.57605	1.83403e-05	-0.0835161	0.572515	-0.241413	0.0983273	-0.414785	0.00337582	0.100239	0.497848	0.484328	0.000486457	0.139639	0.343847	-0.0312188	0.833168	0.266453	0.0671557	-0.150687	0.306629	-0.344501	0.0164955	-0.311066	0.0313953	0.00770157	0.958567	0.401177	0.00471419
ZDHHC8	pink	0.207814	0.156379	0.0371851	0.801875	0.0755454	0.609822	-0.0847808	0.566693	0.0414813	0.779527	-0.0256408	0.862659	-0.355791	0.0130714	0.0603641	0.683595	-0.636884	1.13551e-06	-0.283676	0.0507127	0.142247	0.334819	0.386583	0.00664492	0.795102	1.48612e-11	0.486768	0.000451015	0.301125	0.0375429	0.686299	7.26756e-08	0.762835	2.94124e-10	0.810508	2.94322e-12	-0.209365	0.153243	0.561822	3.25268e-05	-0.105268	0.476418	-0.596868	7.54603e-06	0.177825	0.226586
PTGDR	pink	-0.345808	0.0160635	0.192371	0.190221	0.178735	0.224181	-0.137298	0.352075	0.12462	0.398707	-0.00613783	0.966974	-0.127561	0.387584	0.066714	0.65233	0.248495	0.0885548	0.610201	4.1321e-06	-0.288976	0.0463676	-0.376275	0.00839294	-0.41726	0.00317219	0.0166115	0.910775	0.387192	0.00655243	0.154117	0.295621	-0.175875	0.231804	0.201169	0.170354	-0.134495	0.362088	-0.220165	0.13267	-0.200218	0.172428	0.114254	0.439375	0.449512	0.00134981
LARS1	pink	-0.265677	0.0679858	-0.131481	0.373042	-0.21669	0.139049	0.122136	0.408248	0.0567053	0.701855	0.0299037	0.840102	0.258329	0.0762605	0.0977958	0.508435	0.604772	5.29765e-06	0.467249	0.000813401	-0.254404	0.0809955	-0.850554	1.9778e-14	-0.784302	4.27026e-11	-0.31258	0.0305366	-0.229982	0.115829	-0.558431	3.71432e-05	-0.722558	6.70441e-09	-0.359193	0.0121672	-0.0581619	0.694565	-0.311105	0.0313728	0.0836458	0.571916	0.559626	3.54517e-05	-0.169574	0.24922
PLA2G4B	pink	0.206893	0.158264	0.17091	0.245455	0.132958	0.367647	-0.000550077	0.997039	-0.191762	0.191655	0.0494842	0.738376	-0.32983	0.0220575	0.0145885	0.921604	-0.557966	3.78211e-05	-0.28684	0.0480804	0.0867651	0.557615	0.595431	8.03908e-06	0.660687	3.21829e-07	0.329354	0.0222619	0.168159	0.253252	0.417449	0.00315708	0.626157	1.93652e-06	0.489278	0.000417004	-0.0550246	0.710299	0.308563	0.0328585	-0.0691211	0.640628	-0.482611	0.000512876	0.270832	0.062619
DHX34	pink	0.219789	0.133349	-0.0977741	0.508529	-0.109414	0.459127	0.215647	0.141008	-0.0738622	0.617832	-0.0848129	0.566545	-0.049	0.740847	0.0857634	0.562189	-0.456476	0.00110996	-0.437249	0.00188632	0.25066	0.0857239	0.680777	1.01429e-07	0.698074	3.48288e-08	0.162408	0.27008	0.0121935	0.934444	0.213646	0.144823	0.584085	1.31128e-05	0.320022	0.0265953	-0.0171081	0.908118	0.271246	0.0622041	-0.070854	0.632256	-0.529937	0.000107223	0.0478651	0.746648
RASGEF1A	pink	0.0576353	0.697197	0.0598973	0.685915	0.145475	0.323853	0.0837982	0.571214	-0.217155	0.138182	0.203565	0.165215	-0.012668	0.931899	-0.169731	0.248778	-0.280902	0.0531153	-0.436789	0.00190971	0.478272	0.000585519	0.647134	6.68652e-07	0.412378	0.00358478	-0.116194	0.431595	-0.131542	0.372819	-0.00512203	0.972438	0.298922	0.0390314	-0.132013	0.371094	0.217686	0.137199	-0.00146752	0.992102	-0.00307563	0.983448	-0.28369	0.0507011	-0.12997	0.378607
PRR3	pink	0.565577	2.80345e-05	-0.115759	0.433334	-0.0250585	0.865749	-0.0313217	0.832626	-0.104739	0.47865	-0.073554	0.619303	-0.220859	0.131421	-0.0366372	0.804736	-0.467341	0.000811218	-0.531387	0.000101824	0.152617	0.300402	0.372415	0.00914299	0.740467	1.79169e-09	0.0145507	0.921807	-0.152079	0.302129	0.350774	0.0145094	0.499876	0.000297476	0.356899	0.0127707	-0.157041	0.28644	0.562122	3.21454e-05	0.146115	0.321705	-0.385562	0.0068027	-0.150464	0.307353
PPP1R10	pink	0.13395	0.364053	0.0704093	0.634401	0.0639666	0.665789	0.0994918	0.501073	0.0867045	0.557891	-0.0266658	0.857224	-0.186007	0.205583	-0.254709	0.08062	-0.386291	0.00668964	-0.426343	0.00251458	-0.14028	0.341613	0.185288	0.207372	0.479735	0.000560054	0.117849	0.425019	-0.100046	0.498678	0.245254	0.0929281	0.266652	0.0669443	0.291058	0.0447453	0.136819	0.353775	0.502059	0.000277099	0.286295	0.0485263	-0.0583194	0.693778	0.141952	0.335832
PPM1F	pink	0.318178	0.02753	0.0940177	0.525028	0.0757485	0.608859	0.0314282	0.832065	-0.272796	0.060666	-0.0891742	0.546685	-0.287696	0.0473877	0.119381	0.418981	-0.51961	0.000153894	-0.693197	4.7433e-08	-0.0327672	0.82502	0.592512	9.13344e-06	0.85382	1.23451e-14	0.111011	0.452555	-0.228312	0.118574	0.392346	0.00581293	0.446204	0.00147913	0.232752	0.111386	0.0125627	0.932463	0.705129	2.20366e-08	0.363403	0.0111227	-0.228427	0.118382	0.205472	0.161207
NRM	pink	0.26206	0.0719651	0.26034	0.0739208	-0.00454189	0.975558	0.038588	0.794559	-0.19276	0.18931	0.0724773	0.624455	-0.455353	0.00114586	0.0231286	0.876004	-0.545686	6.03896e-05	-0.288309	0.0468969	0.151304	0.30463	0.615256	3.26482e-06	0.737302	2.27981e-09	0.324033	0.0246536	0.260432	0.073815	0.567576	2.5882e-05	0.69883	3.31831e-08	0.611434	3.90268e-06	-0.135482	0.358543	0.353639	0.0136725	-0.102046	0.490091	-0.565783	2.78044e-05	0.404483	0.00435231
HSD17B4	pink	-0.384105	0.0070333	0.0413595	0.780158	-0.16867	0.25179	0.0676631	0.647706	-0.0371589	0.802012	0.137061	0.352915	0.0584213	0.693269	0.211428	0.149142	0.416447	0.00323786	0.711162	1.47412e-08	-0.149128	0.311716	-0.313905	0.0298019	-0.592809	9.01605e-06	-0.187675	0.201474	0.329438	0.0222257	-0.0234505	0.874292	-0.319139	0.0270397	-0.0521096	0.725027	-0.175883	0.231781	-0.476478	0.000618169	-0.308022	0.0331819	0.122451	0.407033	0.302716	0.0364975
ENSBTAG00000007105	pink	0.400533	0.00478764	-0.0387908	0.793503	0.0448057	0.762353	0.129757	0.379395	-0.0334197	0.821592	-0.168895	0.251151	-0.176008	0.231446	-0.117948	0.424625	-0.288549	0.0467059	-0.425251	0.00258664	0.0604388	0.683224	0.0636461	0.667366	0.52069	0.000148266	0.0519334	0.72592	-0.312602	0.0305244	-0.0576037	0.697355	0.259513	0.0748768	0.168044	0.253581	-0.031099	0.833799	0.396164	0.00531318	0.120395	0.415011	-0.233547	0.110134	-0.279928	0.0539805
SLC38A7	pink	0.162494	0.269824	0.0151344	0.918681	0.00358549	0.980704	0.186568	0.204195	-0.247479	0.0899083	0.191016	0.193422	-0.176061	0.231303	-0.12901	0.382168	-0.405878	0.00420699	-0.511571	0.000202268	0.0739952	0.617197	0.557116	3.90887e-05	0.443497	0.00159305	-0.0690304	0.641068	-0.162421	0.27004	0.0119	0.936019	0.286025	0.0487475	-0.00307713	0.983439	0.110109	0.456261	0.217332	0.137854	0.237271	0.104415	-0.0965094	0.514054	0.0918623	0.534613
NUDT7	pink	-0.200145	0.172587	0.0394817	0.789907	-0.251535	0.0846001	0.0750007	0.612409	0.218655	0.135414	-0.130609	0.376246	0.0593379	0.688699	0.0702522	0.635159	0.0855255	0.563278	0.429152	0.00233719	-0.265454	0.0682266	-0.317876	0.0276857	-0.330444	0.0217966	0.169253	0.250132	0.375483	0.00854231	0.0905218	0.540617	-0.0478581	0.746684	0.175857	0.231852	-0.133545	0.36552	-0.235722	0.106765	-0.245847	0.092116	0.0445678	0.763578	0.311898	0.030921
ENSBTAG00000007187	pink	0.117855	0.424995	-0.072614	0.6238	0.137112	0.352735	0.065869	0.656458	-0.219687	0.133533	0.0323202	0.827371	-0.146636	0.319962	0.124689	0.398446	-0.367634	0.0101517	-0.360857	0.0117448	0.39563	0.00538071	0.564716	2.90102e-05	0.712789	1.32028e-08	0.114674	0.437687	-0.113127	0.443932	0.181422	0.217178	0.541808	6.97456e-05	0.407737	0.00402003	-0.156802	0.287182	0.331927	0.021177	-0.080691	0.585618	-0.578202	1.67788e-05	-0.0672514	0.649711
CASKIN2	pink	0.233974	0.109466	0.0772505	0.601754	0.101441	0.492681	-0.0211958	0.886295	-0.0898166	0.543789	-0.142063	0.33545	-0.338587	0.0185746	0.160784	0.274963	-0.470532	0.000738385	-0.150735	0.306472	-0.212441	0.147158	0.288845	0.0464712	0.602134	5.96787e-06	0.491561	0.000388097	0.270435	0.0630199	0.558404	3.71817e-05	0.526432	0.000121374	0.628479	1.7282e-06	0.0512741	0.729267	0.441445	0.00168459	-0.0142127	0.923618	-0.356058	0.0129983	0.559217	3.60219e-05
BUB1B	pink	-0.0534523	0.718231	-0.0813844	0.582389	0.0360418	0.807849	0.128666	0.383452	0.0779602	0.598409	0.0394545	0.790049	0.113807	0.441179	-0.176114	0.231159	0.0481635	0.745121	-0.0126174	0.93217	0.0480096	0.745908	-0.0794724	0.591311	-0.330996	0.0215643	-0.0354901	0.810736	0.0746353	0.614147	-0.147265	0.31787	-0.154595	0.294106	-0.234718	0.108311	0.248919	0.0879951	-0.23843	0.102683	0.08245	0.577443	0.276851	0.0567883	-0.000282076	0.998482
TMEM204	pink	0.327774	0.0229507	0.18634	0.204759	0.182361	0.214768	-0.204045	0.1642	-0.0836838	0.571741	-0.00619775	0.966652	-0.489126	0.000418994	0.0166508	0.910564	-0.390664	0.00604582	-0.170056	0.24786	-0.184577	0.20915	0.0126413	0.932042	0.515049	0.000179857	0.223888	0.126079	0.148633	0.313343	0.571693	2.19196e-05	0.375211	0.00859426	0.581115	1.48594e-05	-0.116482	0.430445	0.572839	2.0921e-05	0.154123	0.295601	-0.168774	0.251494	0.400037	0.00484492
VPS41	pink	-0.518086	0.000162163	-0.143477	0.330613	-0.0747654	0.613528	0.0706856	0.633068	0.0845681	0.56767	0.025319	0.864366	0.344946	0.0163474	0.168601	0.251987	0.484702	0.000480866	0.75084	7.93534e-10	-0.0413462	0.780227	-0.476241	0.000622594	-0.667725	2.1691e-07	-0.182697	0.213908	0.235445	0.10719	-0.180091	0.220627	-0.355266	0.013216	-0.0499946	0.735775	-0.0801735	0.588032	-0.510941	0.000206591	-0.381985	0.00738109	0.0864754	0.558936	-5.44021e-05	0.999707
JAG2	pink	-0.0631758	0.669682	0.157626	0.284627	0.186871	0.203448	-0.00591632	0.968165	-0.00307236	0.983465	-0.209556	0.152859	-0.249062	0.087806	0.19479	0.1846	-0.282405	0.0518018	-0.115828	0.433056	-0.488768	0.000423724	0.08405	0.570054	0.331343	0.0214194	0.217211	0.138078	0.0945392	0.522722	0.420729	0.00290504	0.152046	0.302237	0.382297	0.00732904	-0.103244	0.484982	0.529121	0.000110378	0.293067	0.0432244	0.0712712	0.630247	0.631635	1.4782e-06
NFKBID	pink	0.239496	0.10111	-0.0640784	0.665239	0.247931	0.089304	0.236054	0.106258	-0.135779	0.357479	0.0185561	0.900379	-0.26645	0.0671586	-0.197386	0.178704	-0.606841	4.82175e-06	-0.458638	0.00104369	0.336269	0.019448	0.632668	1.404e-06	0.720539	7.73019e-09	0.305858	0.0345028	0.170871	0.245565	0.473984	0.000666267	0.690578	5.58512e-08	0.495778	0.00033942	-0.0229935	0.876723	0.32764	0.0230098	-0.0507547	0.731906	-0.523889	0.000132679	0.116286	0.431229
TPD52	pink	-0.405441	0.004252	0.0654391	0.658562	-0.0204429	0.890309	-0.140781	0.339874	0.0344466	0.816203	-0.0189768	0.898132	0.280176	0.0537592	0.199487	0.174032	0.729657	4.02333e-09	0.743734	1.39213e-09	-0.227709	0.119575	-0.568478	2.49617e-05	-0.866209	1.85147e-15	-0.299658	0.0385291	0.0417473	0.778149	-0.41491	0.00336531	-0.686381	7.23149e-08	-0.462425	0.000936058	-0.0173794	0.906668	-0.618597	2.78773e-06	-0.198606	0.175981	0.416938	0.00319802	0.110651	0.454034
PPRC1	pink	0.353493	0.0137142	-0.12354	0.402839	-0.0279653	0.850344	0.0990276	0.503083	0.173717	0.237671	-0.0585657	0.692548	-0.340416	0.0179091	-0.0881388	0.55137	-0.329479	0.022208	-0.41642	0.00324007	0.0968527	0.512552	0.124142	0.400535	0.559654	3.54131e-05	0.172866	0.240014	-0.171744	0.243127	0.130166	0.377882	0.361298	0.0116349	0.290342	0.0452982	-0.080252	0.587666	0.392543	0.00578616	0.0536176	0.717395	-0.322003	0.0256206	-0.281494	0.0525952
RFTN2	pink	-0.367962	0.0100795	0.105253	0.47648	-0.0257568	0.862044	-0.00875949	0.952881	0.0737781	0.618233	0.0606916	0.681969	0.174756	0.234834	-0.0908601	0.539099	0.175702	0.232271	0.457044	0.00109219	-0.268273	0.0652396	-0.14542	0.324036	-0.627142	1.84547e-06	-0.0876786	0.553458	0.43743	0.00187722	-0.028263	0.84877	-0.215023	0.142191	-0.133594	0.365341	0.0850161	0.565613	-0.473001	0.000686128	-0.167982	0.253757	0.260126	0.0741674	0.259492	0.0749002
CHST7	pink	0.0483063	0.744391	0.0615966	0.677483	0.253366	0.0822853	-0.127459	0.387964	-0.11934	0.41914	0.0382802	0.796163	-0.340748	0.0177907	0.139866	0.343055	-0.471855	0.00070995	-0.129231	0.381346	-0.00724293	0.961032	0.19484	0.184485	0.564409	2.93667e-05	0.236832	0.105078	0.267641	0.0658997	0.691695	5.21051e-08	0.514033	0.000186161	0.672277	1.67121e-07	-0.199209	0.174645	0.540197	7.40081e-05	0.00628495	0.966183	-0.353771	0.0136349	0.279845	0.0540548
MSH3	pink	-0.420783	0.00290104	0.113072	0.444154	-0.224002	0.125882	-0.000868218	0.995327	0.206852	0.158349	-0.0720325	0.626589	0.27991	0.0539958	0.0796929	0.590279	0.566999	2.6487e-05	0.674721	1.45011e-07	-0.334423	0.0201677	-0.616326	3.10428e-06	-0.865943	1.93215e-15	-0.103409	0.484281	0.160451	0.275973	-0.369683	0.00970818	-0.579445	1.59333e-05	-0.303045	0.0362843	-0.0693466	0.639536	-0.553427	4.50592e-05	-0.17108	0.244979	0.416044	0.00327081	0.0175297	0.905864
TONSL	pink	0.178226	0.225525	-0.00381589	0.979464	0.0520127	0.725518	0.160312	0.276395	-0.289264	0.0461404	0.209044	0.153888	-0.28815	0.0470241	0.0155478	0.916467	-0.713204	1.28359e-08	-0.41649	0.00323432	0.253214	0.0824756	0.697523	3.60776e-08	0.730167	3.87591e-09	0.360896	0.0117349	0.269083	0.0644009	0.477783	0.000594265	0.760764	3.5053e-10	0.54146	7.06459e-05	0.136198	0.355984	0.288579	0.0466821	-0.0912649	0.537285	-0.537597	8.13897e-05	0.28884	0.0464751
MYBL2	pink	-0.0290578	0.844569	-0.0078385	0.957831	0.0981939	0.506702	0.154609	0.294062	-0.0882814	0.550724	0.0353437	0.811502	-0.0627262	0.6719	-0.0428555	0.772415	-0.273812	0.0596749	-0.468637	0.000780896	0.069878	0.636966	0.410284	0.00377573	0.311661	0.0310555	-0.197496	0.178457	-0.2062	0.159695	-0.00788269	0.957593	0.156357	0.288572	-0.0235529	0.873748	0.131305	0.373686	0.260364	0.0738932	0.324832	0.0242813	0.0292103	0.843763	0.0516893	0.727159
PPP1R16A	pink	0.291586	0.0443419	0.00414301	0.977704	0.0122821	0.933969	-0.0573737	0.698506	0.0559896	0.705446	0.088718	0.548747	-0.212178	0.147671	-0.172579	0.240806	-0.673913	1.51998e-07	-0.532973	9.62028e-05	-0.0451421	0.760621	0.478472	0.000581968	0.776994	8.43502e-11	0.265086	0.0686242	0.108749	0.461875	0.575354	1.88735e-05	0.62659	1.89603e-06	0.465823	0.000848076	-0.0413886	0.780007	0.626712	1.88467e-06	0.148026	0.315346	-0.355835	0.0130594	0.0169325	0.909057
SREBF1	pink	0.309394	0.0323664	0.224839	0.124437	0.176184	0.230971	-0.214999	0.142236	-0.0431808	0.770733	-0.101787	0.4912	-0.262734	0.0712101	-0.108721	0.46199	0.0357978	0.809126	-0.18255	0.214284	-0.0489352	0.741177	0.0684562	0.643852	0.431299	0.00220922	-0.207165	0.157706	-0.399555	0.00490115	0.0634662	0.668252	-0.00107672	0.994205	0.0573417	0.698666	-0.355045	0.0132772	0.433705	0.00207316	0.226294	0.121954	-0.0787022	0.594921	0.0263051	0.859136
ENSBTAG00000007966	pink	0.268826	0.0646664	0.18429	0.209874	0.109578	0.458451	-0.0546947	0.711961	-0.118332	0.423109	0.0475758	0.748128	-0.294097	0.0424613	-0.14	0.342588	-0.533297	9.50903e-05	-0.680143	1.05339e-07	-0.225187	0.123839	0.511796	0.000200747	0.583004	1.37253e-05	0.075487	0.610099	-0.155697	0.290635	0.191991	0.191115	0.341112	0.0176613	0.0994386	0.501303	0.0344881	0.815985	0.517507	0.000165409	0.456716	0.00110243	0.0262954	0.859188	0.242919	0.0961819
DMRT2	pink	0.318762	0.0272312	0.201344	0.169976	0.0862644	0.559899	-0.232155	0.112331	-0.319214	0.0270016	0.0276156	0.852195	-0.23673	0.105232	0.0625227	0.672905	-0.147809	0.316066	-0.220374	0.132293	-0.22613	0.122232	0.301613	0.0372198	0.356909	0.0127681	-0.269207	0.0642737	-0.182111	0.215408	0.158874	0.280782	0.0725357	0.624175	-0.0278566	0.85092	-0.0500817	0.735332	0.326895	0.0233415	0.268782	0.0647114	0.0235589	0.873716	0.343191	0.0169382
SLC35B2	pink	0.357585	0.0125875	0.0946921	0.522046	0.01995	0.892938	-0.104308	0.480468	0.00297774	0.983974	0.0165093	0.911321	-0.417267	0.00317165	0.0605558	0.682643	-0.574855	1.92649e-05	-0.475732	0.000632207	0.157887	0.283818	0.591309	9.6234e-06	0.844147	4.82988e-14	0.220475	0.132112	0.0890219	0.547374	0.633523	1.34515e-06	0.644783	7.56336e-07	0.500499	0.000291529	-0.169544	0.249307	0.582749	1.38739e-05	0.0901873	0.54212	-0.465337	0.000860177	0.157247	0.2858
SOX13	pink	0.229463	0.116677	0.159889	0.27768	0.154026	0.295908	0.0543481	0.713708	-0.283304	0.0510299	-0.185304	0.207333	-0.204439	0.163368	0.0921778	0.533205	-0.429051	0.00234339	-0.491859	0.000384456	-0.181102	0.218003	0.532963	9.6236e-05	0.583056	1.36955e-05	0.296319	0.0408529	-0.0886894	0.548877	0.205258	0.161652	0.325135	0.0241413	0.12855	0.383884	0.284769	0.0497903	0.384426	0.00698189	0.269466	0.0640079	-0.100011	0.498833	0.48684	0.000450011
ITGA2B	pink	0.0872396	0.555454	0.0632404	0.669364	0.0536133	0.717417	0.0146052	0.921515	-0.156479	0.288191	0.159293	0.279498	-0.0509385	0.730972	-0.0364218	0.805862	-0.640022	9.67568e-07	-0.595136	8.14391e-06	0.368639	0.00993195	0.790792	2.28148e-11	0.652139	5.12574e-07	0.234358	0.108869	0.15736	0.285448	0.430309	0.00226743	0.63837	1.05285e-06	0.250742	0.0856176	0.209633	0.152705	0.296037	0.0410539	0.0539018	0.71596	-0.391565	0.00592015	-0.0205492	0.889742
FOSB	pink	0.308686	0.0327856	0.137471	0.351463	-0.127969	0.386052	0.0333723	0.821841	-0.125386	0.395791	0.0310975	0.833807	-0.138301	0.348535	-0.106413	0.471608	-0.399135	0.00495064	-0.358939	0.0122326	0.0907697	0.539504	0.343239	0.0169218	0.486914	0.000448974	0.0469695	0.751235	-0.0308659	0.835027	0.243058	0.0959862	0.366381	0.0104313	0.157527	0.284933	0.17581	0.231979	0.290109	0.0454788	0.0689782	0.64132	-0.241074	0.0988148	-0.0211347	0.88662
SEPTIN5	pink	0.431043	0.00222415	-0.149843	0.309376	-0.0978083	0.50838	0.0415777	0.779027	0.113653	0.441803	-0.0056765	0.969455	-0.179723	0.221587	-0.131998	0.371147	-0.466535	0.000830607	-0.553789	4.44379e-05	-0.00317296	0.982924	0.306782	0.0339339	0.534209	9.20193e-05	0.0888783	0.548022	-0.155982	0.289744	0.189355	0.197397	0.340065	0.0180352	0.174739	0.23488	-0.159102	0.280082	0.500487	0.000291633	0.272835	0.0606279	-0.129751	0.379419	-0.278798	0.054998
KLHL36	pink	0.264144	0.0696502	-0.0319047	0.829556	0.140113	0.342192	0.068399	0.64413	-0.213492	0.14512	0.211233	0.149527	-0.343609	0.0167958	-0.069501	0.638789	-0.463587	0.000905076	-0.665843	2.41302e-07	0.211494	0.149012	0.483668	0.000496467	0.763069	2.88321e-10	0.00449714	0.975799	-0.272154	0.061299	0.300454	0.0379914	0.405516	0.00424425	0.270058	0.0634035	-0.136462	0.355042	0.647492	6.56173e-07	0.337221	0.0190852	-0.225529	0.123255	0.0193795	0.895983
BCL7C	pink	0.304916	0.035091	-0.0780998	0.597752	0.0110063	0.940815	0.028201	0.849098	-0.176772	0.229393	0.126443	0.391791	-0.153	0.299177	-0.0313669	0.832388	-0.739677	1.90335e-09	-0.491096	0.00039384	0.318488	0.0273708	0.732728	3.21002e-09	0.822131	7.84604e-13	0.273951	0.0595409	0.253722	0.0818417	0.598233	7.1035e-06	0.837027	1.24444e-13	0.557953	3.78398e-05	-0.00893428	0.951942	0.414253	0.00342106	-0.0944161	0.523266	-0.635631	1.20986e-06	0.00794253	0.957272
SCRIB	pink	0.193731	0.187047	0.0482944	0.744451	0.121177	0.411967	0.0124313	0.933168	-0.00698278	0.962431	-0.0335881	0.820707	-0.337422	0.0190091	-0.0431054	0.771123	-0.669092	2.00668e-07	-0.45209	0.0012561	0.029998	0.839605	0.371981	0.00923089	0.83553	1.5098e-13	0.41516	0.00334425	0.0956141	0.517984	0.53867	7.82643e-05	0.695922	3.99458e-08	0.724608	5.79431e-09	-0.185862	0.205944	0.665982	2.39411e-07	0.0874732	0.554391	-0.466404	0.000833791	0.128233	0.385068
FAM43A	pink	0.0492519	0.739561	0.065497	0.658279	0.101752	0.491349	-0.0881657	0.551248	-0.136676	0.354281	-0.0826927	0.57632	-0.222732	0.128099	0.236063	0.106245	-0.308872	0.0326747	-0.103505	0.483874	-0.0284	0.848046	0.27947	0.0543907	0.575807	1.85249e-05	0.178415	0.225024	0.16265	0.269357	0.476409	0.000619441	0.453498	0.00120743	0.596581	7.64222e-06	-0.159694	0.278275	0.419555	0.00299309	-0.0426082	0.773693	-0.401827	0.00464106	0.47274	0.000691492
AGAP3	pink	0.133145	0.366969	-0.0638857	0.666187	0.184896	0.208351	0.111793	0.44936	-0.0316892	0.830691	0.0385544	0.794734	-0.425478	0.00257151	0.0375513	0.799963	-0.431045	0.00222402	-0.342477	0.0171837	-0.307729	0.0333584	-0.0437665	0.76771	0.438966	0.00180131	0.282595	0.0516384	-0.00379043	0.979601	0.399819	0.00487028	0.238703	0.102279	0.447197	0.0014392	-0.0312849	0.83282	0.643535	8.07106e-07	0.38934	0.0062349	0.0922929	0.532691	0.412501	0.00357381
MPHOSPH9	pink	-0.326841	0.0233656	-0.00875445	0.952908	-0.0188293	0.89892	-0.0565413	0.702677	0.152517	0.300723	0.0129009	0.930649	0.184077	0.210411	0.0768455	0.603666	0.701784	2.7424e-08	0.667154	2.24058e-07	-0.239526	0.101066	-0.640938	9.23086e-07	-0.895071	9.55281e-18	-0.188413	0.199675	0.0776436	0.5999	-0.464174	0.0008898	-0.655716	4.22626e-07	-0.390373	0.00608702	0.0390588	0.792108	-0.625263	2.02285e-06	-0.14497	0.325553	0.471203	0.000723852	0.133199	0.366771
SPHK1	pink	0.0787422	0.594734	-0.0123751	0.933469	0.16195	0.271452	0.00355292	0.980879	-0.270559	0.0628947	-0.0939008	0.525546	-0.0803393	0.587258	0.104308	0.480472	-0.260135	0.0741566	-0.093174	0.52877	0.101463	0.492588	0.277965	0.0557579	0.429225	0.00233277	0.143263	0.331342	0.0487243	0.742255	0.295161	0.0416846	0.304592	0.0352957	0.373588	0.00890925	0.0311096	0.833743	0.284104	0.0503497	-0.0310059	0.83429	-0.317224	0.0280243	0.226389	0.121793
TUSC1	pink	0.218746	0.135248	0.0483685	0.744073	0.150416	0.307509	-0.154746	0.293629	-0.088281	0.550726	0.0887659	0.548531	-0.178585	0.224576	-0.0221968	0.880963	-0.628842	1.69753e-06	-0.574229	1.97651e-05	0.226065	0.122342	0.613243	3.58753e-06	0.856994	7.72361e-15	0.155978	0.289755	0.049251	0.739566	0.559572	3.55266e-05	0.658242	3.68214e-07	0.403655	0.00444059	-0.0374347	0.800572	0.611672	3.85986e-06	0.10267	0.487429	-0.460828	0.000980168	-0.0609637	0.680619
ZFP36	pink	0.216427	0.139542	0.24103	0.098878	-0.0843464	0.568689	-0.0945503	0.522673	-0.0909634	0.538636	-0.0249715	0.866211	-0.146262	0.321212	0.0261083	0.86018	-0.281792	0.0523342	-0.237552	0.103994	0.170805	0.24575	0.342617	0.0171352	0.461867	0.000951274	0.0433124	0.770054	-0.0178245	0.904288	0.220843	0.13145	0.333021	0.0207298	0.142865	0.332702	0.180842	0.218677	0.191722	0.191748	-0.0448443	0.762154	-0.307289	0.0336245	0.0152734	0.917936
CGNL1	pink	-0.262279	0.0717192	-0.135286	0.359245	-0.0292784	0.843404	0.3672	0.0102478	0.228105	0.118916	-0.132097	0.370788	0.0626943	0.672057	-0.22399	0.125902	0.0851267	0.565106	0.182556	0.214267	-0.3024	0.0367033	-0.373389	0.00894849	-0.372215	0.00918347	0.0879655	0.552156	0.0967625	0.512946	0.0163978	0.911918	-0.245892	0.0920539	0.0228555	0.877457	-0.239296	0.101404	0.0239057	0.871872	0.122293	0.40764	0.311752	0.0310039	-0.0653499	0.658999
PALD1	pink	0.35388	0.0136042	-0.0746302	0.614172	-0.17656	0.22996	0.127185	0.388994	-0.00780532	0.958009	-0.0158107	0.91506	-0.145603	0.323422	0.0849047	0.566124	0.0315178	0.831594	-0.29713	0.0402781	-0.0437611	0.767738	0.279384	0.0544679	0.374991	0.00863631	-0.111948	0.448728	-0.359532	0.0120801	-0.0529207	0.720919	0.0269155	0.855902	-0.0214808	0.884776	-0.174099	0.236627	0.311359	0.0312278	0.245216	0.0929802	-0.0646138	0.662609	0.0926774	0.530979
CLN8	pink	0.284748	0.0498082	-0.100241	0.497838	-0.0730754	0.621591	-0.116587	0.430027	0.0200272	0.892526	0.11393	0.440685	-0.146325	0.321003	-0.0471003	0.750565	-0.641108	9.15033e-07	-0.492268	0.000379517	0.466552	0.000830176	0.567176	2.62996e-05	0.829734	3.13402e-13	0.224986	0.124184	0.0960091	0.516249	0.483636	0.000496964	0.743469	1.42118e-09	0.514208	0.000185062	-0.0947375	0.521846	0.44043	0.00173153	-0.0940577	0.524851	-0.623014	2.2558e-06	-0.171366	0.244181
CAMTA2	pink	0.351634	0.0142537	0.121338	0.411341	-0.0646715	0.662326	0.0922934	0.532689	-0.0134408	0.927755	0.11669	0.42962	-0.327637	0.0230114	-0.157572	0.284793	-0.620055	2.60053e-06	-0.456421	0.00111171	0.215003	0.142229	0.656288	4.09695e-07	0.717177	9.77194e-09	0.374702	0.00869197	0.17664	0.229746	0.398909	0.00497746	0.707755	1.85215e-08	0.46435	0.000885251	-0.0559201	0.705795	0.284089	0.0503625	-0.0678486	0.646804	-0.510933	0.000206642	0.150774	0.306345
ARID3A	pink	-0.0246295	0.868027	0.148235	0.314658	0.2553	0.079895	0.0303031	0.837995	-0.0792913	0.592159	-0.0088857	0.952203	-0.130281	0.377459	-0.0625951	0.672547	-0.399833	0.00486866	-0.308251	0.033045	0.229302	0.11694	0.507566	0.000231194	0.639019	1.01856e-06	0.00809258	0.956465	0.108886	0.46131	0.516911	0.000168811	0.508657	0.000222961	0.446002	0.00148737	0.0578734	0.696006	0.410246	0.00377929	0.0102227	0.945022	-0.428898	0.00235277	0.208492	0.155002
IGFBP4	pink	0.211616	0.148773	-0.014491	0.922127	0.0133569	0.928205	0.227347	0.120181	-0.204883	0.162437	-0.037748	0.798937	-0.20306	0.166289	-0.089776	0.543971	-0.320645	0.0262856	-0.418295	0.00309026	0.213126	0.145827	0.172859	0.240033	0.484376	0.000485731	0.0616477	0.67723	-0.266638	0.0669593	-0.00394148	0.978789	0.294907	0.0418694	0.203426	0.16551	-0.120409	0.414957	0.371935	0.00924014	0.109975	0.456811	-0.25984	0.0744976	-0.312058	0.0308305
POGLUT3	pink	-0.382899	0.0072294	-0.0304809	0.837057	-0.153082	0.298914	-0.0616358	0.677289	0.320645	0.0262856	0.00508718	0.972625	0.233437	0.110306	0.0920001	0.533998	0.654255	4.57438e-07	0.765563	2.32785e-10	-0.00547571	0.970535	-0.494914	0.000348911	-0.73674	2.37855e-09	-0.176293	0.230677	0.19308	0.188561	-0.284629	0.0499076	-0.429963	0.0022881	-0.199451	0.174111	-0.367497	0.010182	-0.618893	2.74873e-06	-0.431884	0.0021754	0.0901844	0.542133	-0.166686	0.257494
SMC2	pink	-0.269989	0.0634737	-0.0404533	0.784859	-0.00317148	0.982932	-0.0726047	0.623845	0.0630337	0.670383	0.0562963	0.703906	0.237906	0.103463	0.0475674	0.748171	0.830583	2.82086e-13	0.596386	7.70792e-06	-0.182184	0.21522	-0.623709	2.18133e-06	-0.878436	2.34261e-16	-0.385571	0.0068013	-0.164163	0.264869	-0.639367	1.0006e-06	-0.79495	1.5091e-11	-0.612475	3.7184e-06	0.0548364	0.711247	-0.630028	1.60096e-06	-0.0712589	0.630307	0.520546	0.000149004	0.00415094	0.977662
HM13	pink	0.355599	0.013124	0.0875855	0.553881	0.0147185	0.920908	0.0859072	0.561531	-0.0376182	0.799615	0.180862	0.218625	-0.393401	0.00567092	-0.243381	0.0955315	-0.727646	4.65689e-09	-0.661149	3.13705e-07	0.230871	0.114388	0.668273	2.10259e-07	0.850765	1.91902e-14	0.183254	0.212492	0.0763996	0.605774	0.498997	0.000306053	0.721513	7.21837e-09	0.395254	0.00542872	-0.105816	0.474112	0.510297	0.000211091	0.084722	0.566963	-0.474351	0.000658983	-0.0568549	0.701105
DCAF15	pink	0.249286	0.0875121	0.0371575	0.802018	-0.0465511	0.753381	0.0198145	0.893661	-0.174502	0.235525	0.10177	0.491271	-0.216222	0.139926	0.0412761	0.78059	-0.732955	3.15636e-09	-0.574605	1.94629e-05	0.340622	0.0178353	0.858295	6.35123e-15	0.86963	1.06033e-15	0.270258	0.0631993	0.164937	0.262592	0.546756	5.80189e-05	0.8019	7.4016e-12	0.422657	0.00276528	0.0494089	0.73876	0.402697	0.00454461	-0.0551918	0.709458	-0.615185	3.27563e-06	-0.00221724	0.988067
FUBP1	pink	-0.0222486	0.880687	-0.0336146	0.820569	-0.122256	0.407784	0.0367673	0.804057	0.132317	0.369981	0.0179254	0.903749	0.0302085	0.838494	-0.0685233	0.643526	0.421207	0.00286982	0.617139	2.98734e-06	0.0941825	0.524299	-0.645417	7.31711e-07	-0.468812	0.000776869	-0.07658	0.604921	0.129392	0.380749	-0.280078	0.053846	-0.222851	0.12789	0.102254	0.489201	-0.013721	0.926253	-0.454089	0.0011875	-0.435092	0.00199819	-0.0712501	0.630349	-0.159053	0.280232
MFSD5	pink	0.389618	0.0061947	-0.068604	0.643135	0.0301331	0.838892	-0.0178205	0.90431	0.0113669	0.938879	0.00457702	0.975369	-0.258308	0.0762853	-0.0717445	0.627972	-0.479677	0.000561051	-0.556861	3.9477e-05	0.554506	4.32312e-05	0.517603	0.000164868	0.825136	5.48785e-13	0.10204	0.490114	-0.11109	0.452234	0.350895	0.0144732	0.615565	3.21771e-06	0.366206	0.0104709	-0.101131	0.494011	0.435773	0.00196226	-0.0308143	0.835299	-0.584258	1.30169e-05	-0.280034	0.0538856
ASB6	pink	0.335647	0.0196878	-0.0456829	0.75784	0.0429184	0.772089	-0.0761149	0.607122	0.00920928	0.950465	-0.0653998	0.658755	-0.344332	0.016552	0.0199666	0.892849	-0.434366	0.00203712	-0.411345	0.00367793	0.28239	0.0518152	0.264477	0.0692864	0.722786	6.59679e-09	0.186053	0.20547	-0.111178	0.451873	0.329173	0.0223397	0.507309	0.000233174	0.510153	0.000212114	-0.217725	0.137125	0.529143	0.000110291	0.0471493	0.750313	-0.45652	0.00110858	-0.140911	0.339425
ENSBTAG00000009002	pink	0.192744	0.189345	-0.0641214	0.665028	0.0888165	0.548302	0.0450118	0.761292	-0.141784	0.336409	0.0115989	0.937634	-0.201721	0.16916	0.148426	0.314025	-0.54095	7.19871e-05	-0.442897	0.00161937	0.303285	0.0361295	0.647057	6.71384e-07	0.804295	5.75317e-12	0.20461	0.163009	0.110287	0.455529	0.637809	1.08336e-06	0.660687	3.21823e-07	0.520101	0.000151311	-0.130344	0.377224	0.531765	0.000100459	0.0307675	0.835546	-0.527103	0.00011854	0.0932547	0.528411
RNASEL	pink	-0.338514	0.0186015	-0.0201032	0.89212	-0.0912993	0.537131	-0.0254668	0.863582	0.167487	0.255182	-0.0079743	0.957101	0.273262	0.0602102	0.0562156	0.704311	0.513986	0.000186455	0.629747	1.62336e-06	0.097521	0.509632	-0.318283	0.0274762	-0.532927	9.63626e-05	-0.152666	0.300244	0.214634	0.14293	-0.269632	0.0638372	-0.264129	0.0696673	-0.091932	0.534302	0.379708	0.00777108	-0.638858	1.02698e-06	-0.454718	0.0011666	-0.0390699	0.79205	0.130129	0.37802
TRAM2	pink	0.215361	0.141549	-0.251155	0.0850866	0.0462467	0.754943	0.311614	0.0310822	0.0578767	0.69599	0.117047	0.428196	-0.288401	0.0468234	-0.263032	0.0708783	-0.443614	0.00158801	-0.586136	1.2019e-05	0.242879	0.0962383	0.213418	0.145264	0.516443	0.000171531	0.0388463	0.793214	-0.248	0.0892123	0.0496102	0.737734	0.350326	0.0146442	0.248526	0.0885131	-0.0651634	0.659913	0.425218	0.00258883	0.213648	0.14482	-0.191199	0.192987	-0.298225	0.0395123
POLI	pink	-0.45266	0.00123618	0.164105	0.265038	-0.142236	0.334854	0.0149156	0.919852	-0.0498141	0.736695	0.205506	0.161135	0.0546584	0.712144	0.287029	0.047927	0.327804	0.0229374	0.523801	0.000133086	-0.22009	0.132804	-0.138191	0.34892	-0.63047	1.5663e-06	-0.0791689	0.592732	0.339848	0.0181136	-0.104303	0.480492	-0.339244	0.0183333	-0.303818	0.0357873	0.0114884	0.938227	-0.541187	7.13618e-05	-0.177987	0.226158	0.306874	0.0338774	0.391958	0.00586603
TTC37	pink	-0.337763	0.018881	-0.167964	0.253811	-0.055102	0.709909	0.073063	0.621651	0.0988352	0.503917	-0.0284233	0.847922	0.348702	0.0151415	0.0818743	0.580113	0.77287	1.2248e-10	0.513406	0.000190144	-0.300577	0.0379093	-0.750807	7.95672e-10	-0.89556	8.62546e-18	-0.387103	0.00656585	-0.300886	0.0377026	-0.716549	1.02054e-08	-0.860194	4.75803e-15	-0.602406	5.89523e-06	-0.000430379	0.997684	-0.467794	0.000800486	0.0745816	0.614403	0.631443	1.49236e-06	-0.148137	0.314979
U2SURP	pink	-0.393811	0.00561659	-0.0166352	0.910648	-0.103175	0.485278	-0.0167652	0.909952	0.117613	0.425952	-0.0619616	0.675677	0.366435	0.0104192	0.0606026	0.68241	0.707805	1.84604e-08	0.677554	1.22812e-07	-0.192313	0.190358	-0.659192	3.49501e-07	-0.8807	1.55923e-16	-0.183415	0.212083	0.0157065	0.915617	-0.546156	5.93389e-05	-0.65646	4.05857e-07	-0.410363	0.00376845	0.0583812	0.693469	-0.658098	3.71122e-07	-0.20931	0.153352	0.408607	0.0039351	0.00350954	0.981113
PLEKHA4	pink	0.253915	0.0816016	-0.122524	0.406748	0.0247874	0.867189	0.321783	0.0257275	-0.271497	0.0619524	-0.162189	0.270734	0.0910373	0.538304	-0.112244	0.447519	-0.337573	0.0189524	-0.572986	2.07959e-05	0.344923	0.016355	0.345791	0.0160691	0.405653	0.00423011	0.0561214	0.704784	-0.315932	0.0287054	-0.117547	0.426214	0.25566	0.0794558	-0.026153	0.859943	0.449693	0.00134304	0.256895	0.0779643	0.170648	0.246191	-0.174957	0.234288	-0.402961	0.00451578
GLIS2	pink	0.418838	0.00304807	-0.119728	0.417622	0.0147769	0.920595	-0.0157457	0.915407	-0.00638161	0.965663	0.0500873	0.735303	-0.1761	0.231199	-0.127115	0.389257	-0.651207	5.3881e-07	-0.475437	0.000637836	0.39279	0.00575282	0.532417	9.81418e-05	0.815221	1.74126e-12	0.409147	0.00388317	0.137799	0.350305	0.458625	0.00104407	0.779155	6.91554e-11	0.549631	5.20641e-05	-0.021745	0.883369	0.39877	0.00499394	-0.152326	0.301337	-0.658422	3.64593e-07	-0.202411	0.167677
CORO7	pink	0.141602	0.337036	0.0433246	0.769991	0.114225	0.439492	-0.0292245	0.843688	-0.108879	0.461338	0.0823494	0.57791	-0.207623	0.156769	-0.0145947	0.921571	-0.687437	6.77913e-08	-0.521412	0.00014461	0.338697	0.018534	0.835156	1.5839e-13	0.753844	6.22167e-10	0.479637	0.000561729	0.252011	0.0839937	0.55156	4.83884e-05	0.769058	1.7172e-10	0.459367	0.00102212	-0.0440131	0.766438	0.339315	0.018307	-0.051551	0.727861	-0.545298	6.12717e-05	0.0862602	0.559918
FAM161A	pink	-0.400943	0.00474078	0.15986	0.277768	-0.124602	0.398777	0.0459126	0.75666	0.16675	0.257308	-0.133019	0.367427	0.224553	0.12493	-0.019453	0.89559	0.191281	0.192792	0.490929	0.000395916	-0.257383	0.077382	-0.219356	0.134135	-0.435555	0.00197372	0.0754982	0.610046	0.286375	0.0484604	-0.0473258	0.749409	-0.176375	0.230459	-0.020153	0.891855	0.0269571	0.855682	-0.341186	0.0176349	-0.254293	0.0811329	0.0631646	0.669738	0.0276379	0.852077
EVL	pink	0.242054	0.0974087	-0.0920295	0.533866	0.182027	0.215623	-0.0649015	0.661198	-0.209734	0.152504	-0.00658278	0.964581	-0.0861929	0.560225	0.0668951	0.651447	-0.67267	1.63361e-07	-0.734249	2.86686e-09	0.160557	0.275652	0.807248	4.19628e-12	0.742988	1.47523e-09	0.169869	0.248388	-0.00505057	0.972822	0.442642	0.00163063	0.572501	2.12107e-05	0.186618	0.20407	0.134243	0.362995	0.526514	0.000121021	0.288355	0.0468598	-0.245184	0.0930252	0.0796768	0.590354
ENSBTAG00000009359	pink	0.0402857	0.785729	-0.225114	0.123965	0.166633	0.257646	0.00436067	0.976533	-0.367853	0.0101034	0.0601258	0.684779	0.104553	0.479435	0.23918	0.101575	-0.229841	0.116059	-0.301238	0.0374683	0.534658	9.05401e-05	0.433581	0.00207999	0.414589	0.00339244	0.0266225	0.857454	-0.15522	0.292135	0.0802945	0.587467	0.294885	0.0418849	0.0632949	0.669095	0.0517419	0.726892	0.151963	0.302503	-0.0383401	0.79585	-0.339497	0.0182409	-0.223371	0.12698
NXF1	pink	0.229353	0.116856	-0.0310368	0.834127	-0.0583435	0.693657	-0.0536132	0.717417	-0.0346275	0.815255	0.243971	0.0947053	-0.138318	0.348475	-0.130481	0.376719	-0.504071	0.000259448	-0.422095	0.0028054	0.463419	0.000909515	0.579668	1.57863e-05	0.589459	1.04241e-05	0.223903	0.126054	0.0831651	0.574135	0.174901	0.234439	0.611156	3.95347e-06	0.276973	0.0566745	-0.0208819	0.887968	0.0848446	0.5664	-0.161572	0.272586	-0.515591	0.000176578	-0.139936	0.342809
BCL3	pink	0.175682	0.232323	0.109672	0.458061	0.14725	0.31792	-0.08849	0.549779	-0.111203	0.451771	0.0839375	0.570572	-0.201065	0.170581	-0.0739455	0.617434	-0.504115	0.000259073	-0.383026	0.00720849	0.16266	0.269328	0.287368	0.0476525	0.713707	1.24033e-08	0.191784	0.191601	0.0479572	0.746176	0.501713	0.000280241	0.535795	8.68942e-05	0.533209	9.53916e-05	0.281315	0.0527514	0.551201	4.90538e-05	0.0600111	0.685349	-0.410717	0.00373561	0.0593653	0.688562
BCAM	pink	0.14662	0.320017	0.0590287	0.690239	0.15472	0.293713	-0.0203853	0.890616	-0.0602385	0.684219	-0.175884	0.23178	-0.252078	0.0839078	0.112248	0.447502	-0.493605	0.000363766	-0.254784	0.0805274	-0.360075	0.0119416	0.327288	0.0231662	0.51454	0.000182992	0.513792	0.000187681	0.22101	0.131152	0.50117	0.000285238	0.435905	0.00195534	0.586163	1.20051e-05	-0.035116	0.812695	0.528481	0.000112907	0.195348	0.183321	-0.156725	0.287424	0.596996	7.50337e-06
CCNH	pink	-0.272661	0.0607989	0.0115675	0.937803	-0.104598	0.479243	-0.0276584	0.851968	0.0692564	0.639973	0.0693796	0.639377	0.226734	0.121211	0.0836526	0.571885	0.689777	5.86957e-08	0.591505	9.5419e-06	-0.133483	0.365743	-0.423361	0.00271576	-0.82019	9.84852e-13	-0.423915	0.00267734	-0.0584356	0.693198	-0.59688	7.54191e-06	-0.660677	3.22011e-07	-0.627518	1.81178e-06	0.0363779	0.806092	-0.713134	1.28971e-08	-0.193969	0.186494	0.392368	0.00580993	-0.0766798	0.604449
DOCK6	pink	0.188368	0.199785	0.153601	0.297258	0.131198	0.37408	0.0646832	0.662268	-0.234203	0.10911	0.0401464	0.786453	-0.343613	0.0167945	0.0624123	0.67345	-0.536099	8.59449e-05	-0.311805	0.0309736	0.0859016	0.561557	0.716124	1.05091e-08	0.722511	6.72675e-09	0.301592	0.0372336	0.199393	0.174238	0.479096	0.000571058	0.66176	3.03247e-07	0.471626	0.000714799	-0.108188	0.464203	0.299986	0.038307	-0.0829312	0.575217	-0.521111	0.000146121	0.394149	0.00557205
LARP7	pink	-0.497094	0.0003254	0.113736	0.441467	-0.150827	0.306173	0.0286987	0.846466	0.0317944	0.830137	-3.30387e-05	0.999822	0.402194	0.00460012	-0.00876508	0.952851	0.362247	0.0114015	0.492105	0.000381479	-0.117016	0.428322	-0.37128	0.00937423	-0.681164	9.91127e-08	-0.311019	0.0314222	0.134231	0.363036	-0.337288	0.0190597	-0.413047	0.00352562	-0.325509	0.0239693	0.00437872	0.976436	-0.511993	0.000199417	-0.171586	0.243566	0.292271	0.0438219	-0.0304904	0.837007
FAM193A	pink	0.411599	0.0036548	0.0228535	0.877468	0.0463207	0.754564	0.0285627	0.847185	-0.1633	0.267423	0.0632078	0.669525	-0.245031	0.0932348	-0.144505	0.327123	-0.685969	7.41545e-08	-0.63765	1.09221e-06	0.238919	0.101959	0.685631	7.56992e-08	0.906787	7.14035e-19	0.255335	0.0798517	-0.0189722	0.898157	0.421123	0.00287594	0.715393	1.10516e-08	0.43548	0.00197765	0.0668493	0.651671	0.534552	9.08884e-05	0.0813739	0.582438	-0.517204	0.00016713	-0.0239167	0.871814
CNDP2	pink	0.0990719	0.502891	-0.0260021	0.860743	0.1048	0.47839	0.0496301	0.737632	-0.204005	0.164284	0.111297	0.451387	-0.00581629	0.968703	-0.0911691	0.537714	-0.306808	0.0339179	-0.645393	7.32594e-07	0.247114	0.0903983	0.514941	0.000180516	0.378987	0.00789832	-0.146875	0.319165	-0.282383	0.0518213	0.0295554	0.841941	0.140639	0.340365	-0.14699	0.318785	0.175903	0.231729	0.316461	0.0284245	0.423084	0.00273516	0.0793405	0.591928	-0.0130875	0.929649
ZXDC	pink	0.367923	0.0100881	0.000713758	0.996158	0.0832505	0.573741	0.0485046	0.743377	-0.0334078	0.821654	-0.0959174	0.516651	-0.325868	0.0238055	-0.0442737	0.765094	-0.592852	8.99947e-06	-0.523966	0.000132326	0.0726914	0.62343	0.392716	0.00576288	0.86361	2.79898e-15	0.227532	0.119871	-0.0766236	0.604715	0.42485	0.00261357	0.590102	1.01393e-05	0.493984	0.00035941	-0.0815257	0.581732	0.662157	2.96634e-07	0.133772	0.364696	-0.424624	0.00262885	0.0387834	0.793541
ZNF181	pink	-0.260111	0.0741844	-0.0578898	0.695924	-0.23488	0.10806	-0.0550422	0.71021	0.22874	0.117865	-0.0473986	0.749036	0.19317	0.188352	0.051329	0.728988	0.249704	0.0869654	0.65797	3.73739e-07	-0.161485	0.27285	-0.513246	0.000191174	-0.539601	7.56449e-05	0.266437	0.0671723	0.417907	0.00312081	-0.0546801	0.712035	-0.138331	0.348427	0.158316	0.282495	-0.0927305	0.530742	-0.475552	0.000635644	-0.443687	0.00158482	-0.00449284	0.975822	0.0491843	0.739906
GSE1	pink	-0.100922	0.494907	0.0862763	0.559844	0.216254	0.139867	0.0946614	0.522182	0.065711	0.657231	-0.0850158	0.565614	-0.033914	0.818997	-0.15252	0.300714	0.0166642	0.910493	-0.103098	0.485606	0.167021	0.256525	-0.234808	0.108172	0.268323	0.0651879	-0.0713152	0.630036	-0.344167	0.0166073	-0.0336502	0.820381	-0.0108668	0.941564	0.232278	0.112136	-0.189564	0.196893	0.401455	0.00468273	0.124705	0.398384	-0.103337	0.484588	-0.289059	0.0463014
DARS1	pink	-0.271425	0.0620241	0.00769058	0.958626	-0.0862057	0.560167	0.0617079	0.676932	0.139734	0.343514	0.123233	0.404019	0.13901	0.346044	-0.0972912	0.510635	0.635549	1.21485e-06	0.443919	0.00157481	-0.235024	0.107838	-0.652624	4.9943e-07	-0.826284	4.77902e-13	-0.365182	0.0107051	-0.195718	0.182477	-0.595899	7.87536e-06	-0.761797	3.21234e-10	-0.636839	1.13809e-06	-0.0937987	0.525998	-0.475452	0.000637556	0.0332373	0.82255	0.578252	1.67442e-05	-0.294791	0.0419535
E4F1	pink	0.268105	0.0654148	0.0595737	0.687524	0.0148699	0.920097	-0.0157233	0.915527	-0.096125	0.51574	0.0479701	0.74611	-0.273122	0.0603468	-0.0430713	0.771299	-0.731387	3.54399e-09	-0.562688	3.14364e-05	0.194552	0.185149	0.642148	8.67247e-07	0.90374	1.44655e-18	0.255406	0.0797655	0.0997924	0.499774	0.57279	2.09626e-05	0.760935	3.45523e-10	0.547106	5.72619e-05	-0.103396	0.484339	0.581995	1.4321e-05	0.0388762	0.793058	-0.556029	4.07687e-05	-0.0180919	0.902859
KIF23	pink	-0.370077	0.00962491	-0.103993	0.481803	-0.0172554	0.907331	-0.0863807	0.559368	0.0739636	0.617348	0.139405	0.344662	0.362237	0.0114039	0.0167064	0.910267	0.372278	0.00917058	0.242289	0.0970749	0.0293404	0.843076	-0.229728	0.116244	-0.540919	7.20681e-05	-0.395327	0.00541946	-0.0974818	0.509803	-0.320485	0.0263647	-0.440458	0.00173021	-0.48043	0.000548315	0.216719	0.138996	-0.382829	0.00724084	-0.00918698	0.950585	0.31297	0.0303189	-0.27161	0.0618403
DOT1L	pink	0.433173	0.0021026	0.0416267	0.778774	0.115418	0.434698	0.127608	0.387405	-0.151775	0.303109	0.0349464	0.813583	-0.3056	0.0346629	-0.187453	0.202019	-0.341985	0.0173545	-0.630471	1.56616e-06	0.0817586	0.58065	0.320463	0.0263757	0.661382	3.09674e-07	-0.0578838	0.695954	-0.377925	0.00808889	0.01875	0.899344	0.287353	0.0476641	0.111402	0.450957	0.00533146	0.971311	0.501811	0.000279346	0.307865	0.0332768	-0.170736	0.245945	-0.0687194	0.642575
CACNA1D	pink	0.0472908	0.749588	0.0445397	0.763723	0.086243	0.559997	0.142189	0.335018	-0.272546	0.0609125	-0.00806534	0.956612	-0.148242	0.314633	0.146488	0.320458	-0.100569	0.496427	-0.0391893	0.791429	-0.0300464	0.839349	0.325994	0.0237479	0.28823	0.0469598	0.154402	0.294717	0.0373551	0.800987	0.123939	0.401312	0.216213	0.139942	0.221251	0.130721	-0.0723229	0.625195	0.0576112	0.697317	-0.0628355	0.67136	-0.237486	0.104093	0.402947	0.00451727
EGR1	pink	0.286102	0.0486845	0.154674	0.293856	-0.165855	0.259908	0.0477801	0.747082	-0.134052	0.363686	-0.0350021	0.813291	-0.0702422	0.635207	-0.0285613	0.847192	-0.381667	0.00743461	-0.402367	0.00458094	0.0448669	0.762038	0.345522	0.0161573	0.472493	0.00069659	0.0707475	0.63277	-0.0822487	0.578376	0.19654	0.180611	0.307538	0.0334738	0.0610967	0.67996	0.226421	0.121738	0.292669	0.0435222	0.127235	0.388808	-0.16501	0.262376	0.0229739	0.876827
PCIF1	pink	0.195751	0.182402	0.106588	0.470876	0.0475982	0.748014	-0.0335747	0.820778	-0.13949	0.344364	0.0351874	0.812321	-0.184657	0.208952	-0.00857811	0.953856	-0.665332	2.48344e-07	-0.619355	2.6888e-06	0.315446	0.0289652	0.87599	3.60433e-16	0.85744	7.22408e-15	0.160666	0.275322	0.0722134	0.625721	0.479976	0.000555954	0.730287	3.84219e-09	0.34595	0.0160172	0.0549257	0.710797	0.422351	0.00278707	0.0248809	0.866692	-0.551215	4.90283e-05	0.00335684	0.981934
PLXNB3	pink	0.231554	0.113292	0.0446915	0.762941	0.0642142	0.664572	0.071034	0.63139	0.0155935	0.916222	-0.258017	0.0766291	-0.19425	0.185846	0.0349599	0.813513	-0.409445	0.00385472	-0.281884	0.0522546	-0.138847	0.346615	0.25838	0.0762006	0.59417	8.49602e-06	0.392942	0.00573235	-0.0496073	0.737748	0.298308	0.0394553	0.42398	0.00267288	0.50884	0.000221609	-0.112335	0.44715	0.515983	0.000174236	0.0885616	0.549455	-0.331809	0.0212258	0.0907255	0.539702
CPSF2	pink	-0.288964	0.0463765	0.0820053	0.579505	-0.136294	0.35564	0.048379	0.744019	-0.00515196	0.972277	-0.049796	0.736787	0.275807	0.0577669	0.074202	0.616211	0.820797	9.17623e-13	0.554511	4.32231e-05	-0.303111	0.0362417	-0.753746	6.2719e-10	-0.880527	1.60872e-16	-0.446528	0.00146601	-0.293786	0.0426904	-0.64883	6.11403e-07	-0.898159	4.97234e-18	-0.636652	1.14894e-06	-0.0410296	0.781869	-0.456869	0.00109765	0.0826677	0.576435	0.643841	7.94365e-07	-0.0810915	0.583752
ICAM1	pink	0.252191	0.0837649	-0.0286608	0.846667	-0.0142451	0.923444	0.101174	0.493828	-0.227047	0.120685	0.0135419	0.927213	-0.0482306	0.744778	0.062564	0.6727	-0.0528614	0.721219	-0.396508	0.0052701	0.499231	0.000303745	0.487587	0.000439652	0.449089	0.00136576	-0.222735	0.128094	-0.3553	0.0132064	-0.173358	0.238657	0.199619	0.17374	-0.163851	0.26579	0.159451	0.279014	0.0619791	0.675591	-0.0316302	0.831001	-0.346466	0.0158499	-0.278421	0.0553413
MRM1	pink	0.139007	0.346055	0.176022	0.231407	0.0386576	0.794197	-0.146206	0.321399	-0.24384	0.0948887	0.0773407	0.601328	-0.199657	0.173657	0.176735	0.229492	-0.459892	0.00100688	-0.370816	0.00947017	0.260281	0.0739893	0.696671	3.80903e-08	0.642987	8.30389e-07	0.145966	0.322203	0.171795	0.242984	0.400119	0.00483543	0.58667	1.17485e-05	0.312434	0.030619	0.0229571	0.876917	0.247152	0.0903476	-0.0699209	0.636759	-0.470548	0.000738036	0.188338	0.199859
LRIG1	pink	0.205321	0.16152	0.179786	0.221423	0.0807522	0.585332	0.0442381	0.765277	-0.00816877	0.956056	0.0633114	0.669014	-0.346506	0.0158371	-0.240745	0.09929	-0.366949	0.0103037	-0.471872	0.000709605	-0.0344838	0.816008	0.351202	0.0143817	0.527029	0.00011885	-0.00641933	0.96546	-0.114601	0.437978	0.370983	0.00943571	0.285927	0.0488283	0.250823	0.0855141	-0.0841799	0.569456	0.546614	5.83299e-05	0.360344	0.0118735	-0.0596755	0.687018	0.15623	0.288969
CACTIN	pink	0.340348	0.0179335	-0.0928316	0.530292	0.078781	0.594552	0.0598697	0.686052	-0.0488334	0.741697	0.0155082	0.916679	-0.36909	0.00983472	-0.00652047	0.964917	-0.650611	5.56197e-07	-0.436773	0.00191055	0.178702	0.224266	0.556711	3.97065e-05	0.862713	3.22195e-15	0.340174	0.0179959	0.144514	0.327093	0.481499	0.000530687	0.765037	2.43591e-10	0.663864	2.69675e-07	-0.0828962	0.575378	0.4708	0.000732549	-0.0638419	0.666402	-0.601135	6.24152e-06	0.224661	0.124743
UQCC3	pink	0.228268	0.118646	-0.0649403	0.661007	0.119006	0.420454	-0.0701983	0.635419	0.074586	0.614382	0.0653972	0.658768	-0.268749	0.0647452	-0.0909906	0.538513	-0.690567	5.58911e-08	-0.2499	0.0867096	0.19308	0.18856	0.343477	0.0168406	0.74031	1.81345e-09	0.427139	0.00246313	0.397066	0.00520079	0.773282	1.18037e-10	0.805973	4.81163e-12	0.83222	2.29894e-13	-0.242385	0.0969387	0.51508	0.00017967	-0.165935	0.259674	-0.618703	2.77364e-06	0.0649107	0.661152
PITPNM1	pink	0.344681	0.0164352	0.0430924	0.77119	0.220582	0.131919	-0.0922007	0.533103	-0.0826823	0.576368	-0.0794198	0.591557	-0.266567	0.0670341	-0.0612606	0.679148	-0.485238	0.000472961	-0.401592	0.00466739	0.109907	0.457092	0.449776	0.00133991	0.811072	2.76615e-12	0.254975	0.0802929	-0.0510836	0.730235	0.400643	0.00477503	0.574803	1.93054e-05	0.552455	4.67664e-05	0.0390362	0.792225	0.544972	6.20207e-05	0.0660445	0.6556	-0.475006	0.00064615	0.176478	0.230182
LRRN4CL	pink	0.0996197	0.50052	-0.158829	0.280919	0.00291053	0.984336	-0.187343	0.202288	0.302474	0.0366549	-0.0070771	0.961924	-0.162438	0.269991	0.0531672	0.719672	-0.257096	0.0777242	-0.0195494	0.895076	0.149402	0.310819	-0.123618	0.402542	0.261637	0.0724423	0.21034	0.151295	0.246528	0.0911892	0.480105	0.000553768	0.343671	0.0167746	0.474257	0.000660845	-0.270095	0.0633656	0.306594	0.0340487	-0.13094	0.375029	-0.276607	0.0570156	-0.177608	0.227165
SERTAD1	pink	0.303609	0.0359213	-0.0129634	0.930314	0.0651538	0.65996	0.0616659	0.67714	-0.18756	0.201756	0.0129099	0.930601	-0.165875	0.25985	-0.115616	0.433905	-0.498969	0.00030633	-0.566818	2.66792e-05	0.0269835	0.855542	0.143169	0.331663	0.557591	3.83758e-05	0.131708	0.37221	-0.180011	0.220836	0.258098	0.0765333	0.331644	0.0212942	0.222295	0.128869	0.446659	0.00146073	0.544696	6.26619e-05	0.295266	0.041609	-0.108092	0.464604	-0.133733	0.364838
TRAF2	pink	0.349284	0.0149618	0.0250728	0.865673	0.104298	0.480514	0.060117	0.684823	-0.128075	0.385657	-0.0179034	0.903867	-0.411607	0.00365406	0.0256148	0.862797	-0.617849	2.88848e-06	-0.479845	0.000558182	0.113316	0.443166	0.475516	0.000636338	0.882617	1.09737e-16	0.30887	0.0326762	0.0383357	0.795873	0.50711	0.000234717	0.666925	2.26987e-07	0.623643	2.18824e-06	-0.00245984	0.986761	0.610279	4.11716e-06	0.0808634	0.584814	-0.485463	0.000469678	0.271527	0.061923
NEURL4	pink	0.308983	0.0326093	-0.00482592	0.97403	0.0753036	0.61097	0.0224605	0.879559	-0.123465	0.403127	0.0602605	0.684109	-0.291966	0.0440528	-0.0404629	0.784809	-0.73856	2.07248e-09	-0.488239	0.00043079	0.222895	0.127813	0.733489	3.0337e-09	0.849933	2.16063e-14	0.369276	0.00979503	0.214244	0.143677	0.535449	8.79919e-05	0.820061	9.99802e-13	0.563929	2.99305e-05	0.0426746	0.77335	0.390132	0.00612124	-0.0894415	0.545479	-0.619205	2.70816e-06	0.146708	0.319724
MAP2K3	pink	0.49006	0.000406892	-0.122207	0.407973	0.0714325	0.629472	-0.0374033	0.800736	-0.0651781	0.659841	0.0846804	0.567154	-0.303205	0.0361812	-0.171558	0.243645	-0.148662	0.31325	-0.285076	0.0495342	0.00215696	0.988391	-0.265782	0.0678728	0.374081	0.0088124	-0.00548196	0.970502	-0.387096	0.00656693	-0.0645188	0.663075	0.0624601	0.673214	0.19521	0.183637	-0.0939698	0.52524	0.424892	0.00261075	0.228486	0.118284	-0.0345062	0.815891	-0.161633	0.272405
ACADL	pink	-0.438525	0.00182283	0.114439	0.43863	0.101452	0.492634	-0.0700809	0.635986	0.0339359	0.818882	-0.133254	0.366572	0.242453	0.0968412	0.14999	0.308898	0.468768	0.000777877	0.640646	9.37044e-07	-0.289029	0.0463256	-0.259971	0.0743458	-0.531381	0.000101847	-0.221706	0.129911	0.234561	0.108554	-0.0573765	0.698492	-0.376273	0.00839336	-0.163109	0.267991	-0.0391695	0.791532	-0.40661	0.00413253	-0.217361	0.137801	0.176997	0.228792	0.36881	0.00989512
FAM118A	pink	-0.0544411	0.713239	-0.0600435	0.685188	0.101737	0.491415	-0.0947145	0.521948	-0.155356	0.291709	0.0148128	0.920403	0.0688819	0.641787	0.0948639	0.521288	-0.223342	0.12703	-0.235917	0.106468	0.198604	0.175985	0.432357	0.00214844	0.281785	0.0523408	0.0271	0.854925	-0.0400246	0.787086	0.00789989	0.957501	0.266746	0.0668441	0.0338737	0.819209	0.103535	0.483749	-0.0112632	0.939436	-0.0742627	0.615922	-0.264667	0.0690796	-0.0633221	0.668961
DDX56	pink	0.461516	0.000960939	-0.0774451	0.600836	-0.0765975	0.604838	0.0932332	0.528507	0.0139465	0.925044	0.00782137	0.957923	-0.32998	0.0219936	-0.181026	0.218199	-0.219503	0.133868	-0.371457	0.00933796	-0.030264	0.838201	-0.141938	0.335881	0.356636	0.0128415	-0.052609	0.722496	-0.331378	0.0214047	-0.00843672	0.954616	0.0855355	0.563232	0.128614	0.383645	-0.210541	0.150895	0.447525	0.00142624	0.250316	0.0861689	-0.0300975	0.83908	-0.317567	0.0278458
PPP1R3B	pink	-0.283349	0.050991	-0.262477	0.0714968	0.121644	0.410152	0.170969	0.245291	-0.121551	0.410514	-0.138964	0.346206	0.240571	0.0995416	0.149578	0.310244	0.187804	0.201159	0.180222	0.220286	-0.0649888	0.660769	-0.344504	0.0164944	-0.341042	0.0176862	-0.0693282	0.639625	-0.0827834	0.5759	-0.200691	0.171394	-0.274044	0.0594505	-0.0124106	0.933279	0.228087	0.118946	-0.0692842	0.639838	0.0781769	0.59739	0.242969	0.0961118	0.0406547	0.783813
CUX1	pink	-0.479157	0.00056999	-0.0419325	0.77719	-0.0962734	0.515089	0.0151467	0.918615	0.285784	0.0489461	-0.0683444	0.644395	0.178839	0.223906	0.0841336	0.569669	0.484653	0.000481592	0.441855	0.00166593	-0.438238	0.00183692	-0.672715	1.62942e-07	-0.704572	2.28594e-08	-0.0829602	0.575082	-0.0549894	0.710476	-0.300099	0.0382303	-0.646908	6.76649e-07	-0.274807	0.0587175	-0.272702	0.0607591	-0.181057	0.218119	0.141209	0.338393	0.583609	1.33791e-05	0.0377448	0.798954
VARS2	pink	0.331505	0.0213521	0.137521	0.351287	0.0556769	0.707018	-0.0780791	0.59785	-0.234638	0.108434	-0.0268879	0.856048	-0.206325	0.159436	0.0634971	0.6681	-0.613114	3.60934e-06	-0.691894	5.14626e-08	0.0256349	0.86269	0.736238	2.4702e-09	0.79115	2.2025e-11	0.147749	0.316264	-0.0966731	0.513337	0.329887	0.0220335	0.538236	7.95148e-05	0.208726	0.15453	0.208363	0.155264	0.520378	0.000149869	0.284316	0.0501709	-0.265151	0.0685534	0.176517	0.230077
F8	pink	-0.25977	0.074579	0.0774708	0.600715	0.0379265	0.798006	-0.106567	0.470962	0.183966	0.210689	-0.0557934	0.706432	-0.00411842	0.977837	0.0928638	0.530149	0.457964	0.00106396	0.582433	1.40594e-05	-0.559775	3.52459e-05	-0.573991	1.99587e-05	-0.613202	3.59444e-06	-0.0546058	0.712409	0.178812	0.223978	-0.126068	0.393209	-0.463064	0.000918902	-0.0321066	0.828494	-0.109364	0.459331	-0.237597	0.103926	-0.00330202	0.982229	0.416198	0.00325817	0.480211	0.000551982
TPGS1	pink	0.00633101	0.965935	0.00970482	0.947803	0.130778	0.375626	-0.101912	0.490665	0.0504798	0.733305	0.0151895	0.918385	-0.242043	0.0974248	0.120859	0.413202	-0.59603	7.83004e-06	-0.231583	0.113245	0.185664	0.206434	0.480795	0.000542233	0.69911	3.25927e-08	0.394347	0.00554611	0.374352	0.00875973	0.757676	4.53874e-10	0.713841	1.22904e-08	0.688641	6.29587e-08	-0.28037	0.0535859	0.494609	0.000352323	-0.118922	0.420785	-0.551613	4.82907e-05	0.151646	0.303524
CARS1	pink	0.285818	0.0489181	0.062268	0.674162	-0.0774132	0.600986	0.0278264	0.851079	-0.0377684	0.798831	-0.0132036	0.929026	-0.0986681	0.504642	-0.101301	0.493282	-0.493258	0.000367799	-0.578644	1.64736e-05	0.28888	0.0464431	0.573566	2.03087e-05	0.590357	1.0028e-05	0.0959782	0.516384	-0.0510044	0.730637	0.170272	0.247249	0.484213	0.000488195	0.0832123	0.573917	0.138776	0.346866	0.272596	0.060863	0.0512827	0.729223	-0.3437	0.0167649	-0.288944	0.0463924
HID1	pink	0.0418043	0.777853	0.0557532	0.706634	0.189449	0.197169	0.144984	0.325505	-0.395737	0.00536719	-0.142165	0.335101	-0.0876703	0.553496	0.233291	0.110536	-0.452965	0.00122563	-0.366132	0.0104876	0.117469	0.426525	0.735979	2.51883e-09	0.632299	1.43007e-06	0.274178	0.0593217	0.083334	0.573355	0.350483	0.0145969	0.52922	0.000109989	0.323715	0.0248027	0.214288	0.143592	0.280198	0.0537393	0.00692625	0.962735	-0.41245	0.00357842	0.394621	0.00551047
ADCK5	pink	0.264776	0.0689604	0.0365214	0.805341	0.139077	0.345812	-0.0579452	0.695647	-0.0920999	0.533552	0.125067	0.397004	-0.352572	0.0139792	-0.0640253	0.665501	-0.810931	2.80963e-12	-0.591458	9.56149e-06	0.23248	0.111816	0.71218	1.37606e-08	0.89449	1.07757e-17	0.312998	0.0303031	0.220512	0.132044	0.646526	6.90397e-07	0.824899	5.64656e-13	0.556375	4.02259e-05	-0.00391666	0.978922	0.529981	0.000107055	0.0233622	0.874762	-0.552945	4.58976e-05	0.0706846	0.633073
IL17RA	pink	0.336344	0.019419	-0.0476775	0.747608	0.167676	0.254638	-0.0222035	0.880928	-0.200697	0.17138	0.0589237	0.690762	-0.355692	0.0130985	0.0943322	0.523637	-0.57631	1.8145e-05	-0.562159	3.20988e-05	0.236377	0.105768	0.541939	6.94093e-05	0.899837	3.45712e-18	0.1857	0.206346	-0.0795991	0.590718	0.473085	0.000684402	0.609391	4.28941e-06	0.489265	0.000417174	-0.0934622	0.52749	0.642537	8.4995e-07	0.140544	0.340694	-0.470387	0.000741571	0.0898902	0.543457
C18H19orf48	pink	0.429817	0.00229689	-0.0164321	0.911734	0.0460193	0.756111	0.0434413	0.769388	0.130761	0.375689	-0.0795272	0.591054	-0.277342	0.0563324	-0.241352	0.0984144	-0.465006	0.00086851	-0.578085	1.68606e-05	-0.00941392	0.949365	0.168445	0.252434	0.651348	5.34752e-07	0.0603355	0.683737	-0.189929	0.196015	0.300975	0.0376433	0.381242	0.00750644	0.264608	0.0691434	-0.192419	0.190107	0.643941	7.90236e-07	0.262363	0.0716247	-0.207686	0.15664	-0.319997	0.0266075
FTH1	pink	0.169631	0.249059	-0.151033	0.305507	0.234514	0.108627	-0.0701459	0.635672	-0.29491	0.0418669	-0.00868613	0.953275	-0.0158208	0.915006	0.15103	0.305516	-0.381628	0.00744102	-0.529748	0.000107947	0.405916	0.00420307	0.529634	0.000108383	0.732641	3.2307e-09	0.0238133	0.872363	-0.263101	0.070802	0.195802	0.182285	0.430454	0.00225885	0.217857	0.136881	0.0393966	0.79035	0.477966	0.000590977	0.137407	0.351689	-0.387866	0.0064513	-0.109475	0.458875
NINJ1	pink	0.264167	0.0696256	0.0145391	0.921869	0.0228198	0.877647	-0.148663	0.313245	-0.0989631	0.503362	-0.022337	0.880217	-0.109656	0.458126	0.0810558	0.583918	-0.559394	3.57748e-05	-0.561428	3.30345e-05	0.191926	0.191266	0.643194	8.21527e-07	0.824158	6.16976e-13	0.14745	0.317256	-0.0334002	0.821694	0.508328	0.000225419	0.582678	1.39149e-05	0.345143	0.0162821	-0.0983387	0.506072	0.566506	2.70139e-05	0.137997	0.349607	-0.417186	0.00317814	0.0604096	0.683369
ACTN4	pink	0.289504	0.0459518	-0.033008	0.823754	0.077465	0.600742	0.164539	0.26376	-0.132231	0.370296	-0.244583	0.0938547	-0.16773	0.254481	0.11481	0.43714	-0.312805	0.030411	-0.465133	0.000865319	0.185417	0.207049	0.539998	7.45512e-05	0.63367	1.33532e-06	0.330199	0.0219004	-0.221075	0.131036	0.102489	0.488201	0.37805	0.00806622	0.207375	0.157275	-0.054656	0.712156	0.356944	0.0127586	0.0917794	0.534983	-0.358054	0.0124638	-0.0130158	0.930034
MYO1B	pink	-0.314466	0.029495	0.063417	0.668494	0.110181	0.455963	-0.0673541	0.64921	-0.131562	0.372746	0.107077	0.468831	-0.0531377	0.719821	0.175072	0.233977	0.315779	0.0287867	0.574495	1.95513e-05	-0.284452	0.0500566	-0.395464	0.00540185	-0.497385	0.000322376	0.033444	0.821464	0.303521	0.0359776	-0.0687873	0.642246	-0.234632	0.108444	0.140214	0.341842	-0.105393	0.475891	-0.329497	0.0222003	-0.166931	0.256783	0.189214	0.197736	0.50195	0.000278083
CCDC12	pink	0.0219283	0.882393	0.111429	0.450844	0.142719	0.333202	0.00852197	0.954158	-0.184415	0.209558	-0.216351	0.139683	0.0189512	0.898269	0.083923	0.570639	-0.342391	0.0172132	-0.352894	0.013886	0.0671411	0.650248	0.557525	3.84743e-05	0.509645	0.000215743	-0.152112	0.302025	-0.00716512	0.96145	0.345303	0.0162293	0.350249	0.0146676	0.162484	0.269854	-0.0540913	0.715004	0.384994	0.00689177	0.126227	0.392608	-0.261211	0.0729252	0.0957988	0.517172
ZC3H12A	pink	0.172656	0.240595	0.151112	0.305251	0.122927	0.405194	-0.0445869	0.76348	-0.186062	0.205446	0.108962	0.460996	-0.252685	0.08314	-0.0126428	0.932034	-0.587609	1.1286e-05	-0.529687	0.00010818	0.202942	0.166542	0.499245	0.000303612	0.796677	1.26752e-11	0.187672	0.201483	0.00283623	0.984736	0.470735	0.000733966	0.593326	8.81541e-06	0.430903	0.00223234	0.176432	0.230306	0.545774	6.01915e-05	0.102257	0.489187	-0.42527	0.00258541	0.033294	0.822252
IER3	pink	0.0112736	0.93938	-0.0144045	0.92259	0.197986	0.177361	-0.00988657	0.946827	0.0126076	0.932222	0.0682209	0.644995	-0.158221	0.282789	0.0953911	0.518965	-0.258373	0.076209	-0.226089	0.122302	0.270623	0.0628299	0.542201	6.87405e-05	0.401279	0.0047026	0.0498404	0.736561	0.0600206	0.685302	0.186778	0.203676	0.327271	0.0231737	0.0312892	0.832797	0.206069	0.159966	0.0880216	0.551902	-0.0900416	0.542776	-0.314611	0.029416	-0.0211519	0.886529
ENSBTAG00000011437	pink	0.27042	0.0630353	0.243857	0.0948642	-0.0965012	0.514091	-0.0490434	0.740625	-0.182094	0.215451	-0.0431429	0.770929	-0.204314	0.163632	0.105489	0.47549	-0.468893	0.000775015	-0.493361	0.000366595	0.00386148	0.979219	0.552029	4.75321e-05	0.680188	1.05056e-07	0.26658	0.0670202	-0.00529756	0.971493	0.34197	0.0173597	0.466375	0.000834484	0.231903	0.112733	0.229574	0.116496	0.401532	0.00467404	0.111446	0.450776	-0.318541	0.0273438	0.231984	0.112604
SCARF1	pink	0.0765953	0.604848	0.161345	0.273271	0.278576	0.0551997	-0.00629881	0.966108	-0.252886	0.0828869	-0.165302	0.261522	-0.29057	0.0451215	0.200709	0.171356	-0.390735	0.00603588	-0.302036	0.0369417	-0.138938	0.346297	0.573719	2.01821e-05	0.558938	3.64161e-05	0.331819	0.0212218	0.100384	0.497224	0.31773	0.0277612	0.435388	0.00198249	0.372226	0.00918111	0.085142	0.565036	0.31545	0.0289629	0.122991	0.404948	-0.237644	0.103856	0.68374	8.48927e-08
CCDC106	pink	0.405552	0.0042406	0.0536872	0.717044	0.141881	0.336075	-0.0654826	0.65835	0.0112547	0.939481	-0.119715	0.417672	-0.37115	0.00940114	-0.0676128	0.647951	-0.58792	1.11368e-05	-0.363191	0.0111735	-0.0816323	0.581237	0.203961	0.164376	0.746753	1.09893e-09	0.309908	0.0320657	0.0874422	0.554533	0.599914	6.59165e-06	0.578732	1.64134e-05	0.662956	2.83715e-07	-0.105789	0.474227	0.703292	2.48585e-08	0.131812	0.371827	-0.361403	0.0116088	0.151343	0.304501
MED22	pink	0.357188	0.0126933	-0.0646263	0.662548	0.0118559	0.936255	-0.11077	0.453546	-0.0217041	0.883587	-0.0154523	0.916978	-0.337264	0.0190688	0.110863	0.453163	-0.496876	0.00032769	-0.336703	0.0192817	0.343617	0.016793	0.425059	0.00259953	0.779918	6.44382e-11	0.230233	0.115421	0.080969	0.584322	0.47097	0.000728871	0.656309	4.0921e-07	0.567471	2.5991e-05	-0.200181	0.172507	0.441495	0.0016823	-0.131819	0.371803	-0.630164	1.5902e-06	-0.0751674	0.611617
VPS18	pink	0.349037	0.0150377	-0.196772	0.180085	0.0379326	0.797974	0.0719852	0.626816	-0.0877453	0.553156	-0.101114	0.494085	-0.0908829	0.538997	0.00706929	0.961966	-0.125831	0.394105	-0.500977	0.000287029	0.315448	0.0289637	0.128519	0.383997	0.491421	0.000389816	-0.142554	0.333766	-0.533011	9.60725e-05	-0.0689605	0.641406	0.0958252	0.517056	0.0307277	0.835756	-0.195801	0.182288	0.454478	0.00117455	0.299091	0.038916	-0.104252	0.480709	-0.304877	0.0351157
PLS3	pink	-0.365587	0.0106119	0.0692654	0.639929	0.120392	0.415023	0.0189691	0.898173	-0.0960956	0.515869	-0.11345	0.442624	0.10976	0.457698	0.172278	0.241641	0.520072	0.000151461	0.710461	1.54538e-08	-0.289957	0.0455975	-0.509032	0.0002202	-0.657414	3.85281e-07	-0.0793804	0.591741	0.108658	0.462251	-0.273225	0.0602465	-0.464562	0.00087981	-0.116396	0.430789	-0.18	0.220865	-0.435185	0.00199324	-0.211175	0.14964	0.243118	0.0959017	0.213181	0.145721
ATP2C1	pink	-0.282943	0.0513387	0.0467059	0.752587	-0.0769141	0.603342	-0.0540319	0.715303	0.213015	0.146043	-0.0949293	0.521	0.18019	0.220368	0.0395858	0.789366	0.806174	4.70967e-12	0.813186	2.18807e-12	-0.286657	0.0482301	-0.742361	1.54859e-09	-0.859613	5.20002e-15	-0.241992	0.0974972	0.00436985	0.976484	-0.469233	0.000767289	-0.694536	4.36023e-08	-0.337966	0.0188051	-0.192846	0.189109	-0.582485	1.40284e-05	-0.24145	0.0982738	0.362608	0.0113139	0.0377533	0.79891
TMLHE	pink	-0.187338	0.2023	-0.184502	0.209339	0.0239951	0.871397	-0.0693624	0.63946	0.0178357	0.904229	0.0535261	0.717858	0.0499752	0.735874	0.257416	0.0773419	0.578295	1.67139e-05	0.645962	7.11121e-07	-0.179806	0.22137	-0.532899	9.64592e-05	-0.695082	4.21255e-08	-0.185981	0.205648	0.0427227	0.773101	-0.426064	0.00253278	-0.513945	0.000186717	-0.212316	0.147401	-0.136413	0.355219	-0.518639	0.000159117	-0.183004	0.213127	0.29749	0.0400248	0.231309	0.113684
PIGZ	pink	0.0392541	0.791091	0.0837846	0.571276	0.333835	0.0204021	-0.00835055	0.955079	-0.372684	0.00908882	-0.136332	0.355508	-0.290323	0.045313	0.169623	0.249082	-0.354275	0.0134926	-0.183109	0.212861	-0.29246	0.0436799	0.24353	0.095322	0.373711	0.00888501	0.214659	0.142882	0.0735174	0.619478	0.330019	0.021977	0.280911	0.053107	0.429748	0.00230101	-0.0715291	0.629007	0.392559	0.00578403	0.231687	0.113078	-0.0424698	0.774409	0.62023	2.57885e-06
SOX18	pink	0.213252	0.145584	0.0939339	0.525399	0.145248	0.324615	-0.0593208	0.688784	-0.25419	0.0812604	0.0634596	0.668284	-0.319534	0.0268401	0.102772	0.486994	-0.63457	1.27628e-06	-0.471755	0.000712076	-0.135275	0.359284	0.341797	0.0174199	0.70725	1.91546e-08	0.349571	0.0148738	0.147775	0.316176	0.609545	4.259e-06	0.550344	5.06774e-05	0.573306	2.0526e-05	0.096932	0.512205	0.677348	1.24308e-07	0.259543	0.0748421	-0.217347	0.137826	0.424606	0.00263007
ETAA1	pink	-0.292861	0.0433786	0.123104	0.404516	-0.0889492	0.547702	-0.0842015	0.569356	-0.0492208	0.73972	0.167436	0.255327	0.139837	0.343156	0.152747	0.299985	0.330776	0.0216569	0.275657	0.057909	0.0714112	0.629574	0.2266	0.121437	-0.410467	0.00375872	-0.219832	0.133271	0.160589	0.275555	-0.273647	0.059835	-0.222689	0.128175	-0.531357	0.000101935	0.223367	0.126987	-0.654524	4.50823e-07	-0.252246	0.0836957	0.0946953	0.522033	0.149801	0.309514
STARD3	pink	0.13288	0.367931	0.0300657	0.839247	0.0110285	0.940696	0.179113	0.223185	-0.136405	0.355248	0.112979	0.444533	-0.217982	0.136651	-0.00524539	0.971774	-0.721577	7.18542e-09	-0.50516	0.000250323	0.370426	0.00955162	0.833618	1.92708e-13	0.780546	6.07861e-11	0.426686	0.00249227	0.249796	0.0868443	0.501008	0.000286741	0.813081	2.21392e-12	0.493218	0.000368259	0.0953024	0.519356	0.282233	0.0519507	-0.11811	0.423985	-0.61697	3.01126e-06	0.0901648	0.542222
ARL1	pink	-0.268213	0.0653018	0.00514167	0.972332	-0.00983308	0.947114	0.0778323	0.599012	0.0233115	0.875031	-0.0603832	0.6835	0.237513	0.104053	-0.0393511	0.790587	0.67054	1.84704e-07	0.375744	0.0084928	-0.44821	0.00139945	-0.716761	1.00571e-08	-0.838534	1.02242e-13	-0.442941	0.00161743	-0.360707	0.0117822	-0.674013	1.51111e-07	-0.873236	5.79239e-16	-0.668135	2.11922e-07	-0.0662733	0.654482	-0.334716	0.0200522	0.252733	0.0830804	0.7569	4.84027e-10	-0.102127	0.489745
WASHC1	pink	0.257978	0.0766747	0.0767266	0.604228	0.0273742	0.853473	-0.0771761	0.602105	-0.120854	0.413224	-0.00230207	0.98761	-0.232834	0.111255	0.020643	0.889242	-0.733845	2.95456e-09	-0.458895	0.00103605	0.134926	0.360538	0.675585	1.37866e-07	0.820283	9.7426e-13	0.347638	0.0154751	0.276881	0.0567601	0.762491	3.02855e-10	0.761315	3.346e-10	0.604633	5.33113e-06	-0.00936026	0.949654	0.572302	2.1384e-05	0.0328445	0.824614	-0.511893	0.00020009	0.177736	0.226823
ZMIZ2	pink	0.305019	0.0350263	-0.0116044	0.937604	0.0308672	0.835021	0.0457763	0.75736	-0.162196	0.270714	-0.0137829	0.925921	-0.162213	0.270665	0.0386474	0.79425	-0.556111	4.06395e-05	-0.62462	2.08701e-06	0.347576	0.0154948	0.773388	1.16922e-10	0.893278	1.38275e-17	0.170963	0.245309	-0.109252	0.459796	0.399	0.00496667	0.62909	1.67692e-06	0.359802	0.012011	-0.0161898	0.913031	0.51316	0.00019173	0.110911	0.452965	-0.504471	0.000256062	0.0374429	0.800529
BCAR1	pink	0.367041	0.0102832	0.0346765	0.814998	0.114386	0.438847	0.00927331	0.950121	-0.112638	0.445917	-0.0549662	0.710593	-0.353062	0.0138376	-0.00335135	0.981964	-0.670993	1.79961e-07	-0.604524	5.35768e-06	0.119343	0.419131	0.493802	0.000361501	0.91568	7.84495e-20	0.388546	0.00635064	-0.000774899	0.995829	0.500574	0.000290811	0.683563	8.58072e-08	0.547992	5.53879e-05	0.0629487	0.670802	0.660909	3.17897e-07	0.132085	0.37083	-0.465289	0.000861377	0.0882301	0.550956
GIT1	pink	0.326631	0.0234599	0.0304333	0.837308	0.140603	0.340493	0.0896316	0.544622	-0.11226	0.447453	-0.222623	0.12829	-0.367657	0.0101466	0.119165	0.419829	-0.479683	0.000560939	-0.417826	0.00312718	0.00439243	0.976362	0.601068	6.26015e-06	0.814591	1.86943e-12	0.248555	0.088476	-0.00517115	0.972173	0.41619	0.00325882	0.569127	2.43175e-05	0.470105	0.000747769	-0.0655231	0.658151	0.492575	0.000375849	0.0695445	0.638579	-0.455095	0.00115424	0.411212	0.00369004
JUNB	pink	0.251578	0.0845456	0.188805	0.198725	-0.0423447	0.775056	-0.0404073	0.785098	-0.149085	0.311858	-0.0516211	0.727505	-0.119175	0.419789	0.0410003	0.78202	-0.36916	0.00981982	-0.405805	0.00421448	0.163624	0.266461	0.404521	0.0043482	0.572852	2.09103e-05	0.0771007	0.602461	-0.0921219	0.533454	0.25967	0.0746937	0.368464	0.00996989	0.125818	0.394153	0.201059	0.170593	0.329982	0.0219927	0.0735438	0.619352	-0.281061	0.052975	0.00109273	0.994119
SYMPK	pink	0.348259	0.0152796	-0.0232081	0.875582	0.0491847	0.739904	0.0123256	0.933735	0.094453	0.523103	0.00762104	0.959	-0.298981	0.0389912	-0.287023	0.0479319	-0.375636	0.00851325	-0.18891	0.198471	-0.0411261	0.781368	-0.0897497	0.54409	0.417465	0.00315581	0.284254	0.0502236	-0.0269817	0.855551	0.106981	0.469234	0.359445	0.0121024	0.534045	9.25633e-05	-0.0345872	0.815466	0.340277	0.017959	0.00175178	0.990572	-0.272172	0.0612813	-0.0265703	0.857731
ATP6AP1	pink	0.155634	0.290832	-0.103799	0.482628	0.0880551	0.551749	-0.139467	0.344447	-0.0981191	0.507027	0.116738	0.429427	-0.0807459	0.585361	0.0291995	0.84382	-0.365402	0.0106543	-0.389653	0.00618969	0.51567	0.000176106	0.451277	0.00128502	0.669288	1.9844e-07	-0.0198652	0.89339	-0.147594	0.316778	0.311713	0.0310262	0.463902	0.000896863	0.328835	0.0224862	-0.24369	0.0950986	0.401308	0.0046993	0.00895241	0.951845	-0.470064	0.000748695	-0.253921	0.0815935
AASS	pink	-0.175977	0.231528	-0.0287849	0.846011	-0.144415	0.327427	-0.166523	0.257967	0.189852	0.1962	-0.0556948	0.706927	0.18382	0.211058	0.261815	0.0722412	0.490313	0.000403666	0.415391	0.00332489	0.014691	0.921055	-0.0568117	0.701321	-0.561154	3.3392e-05	0.135634	0.357996	0.199037	0.175025	-0.216019	0.140307	-0.333867	0.0203893	-0.426436	0.00250851	0.142892	0.332608	-0.61769	2.91038e-06	-0.278031	0.0556978	0.154775	0.293539	0.0392179	0.79128
ARRDC1	pink	0.274633	0.0588834	-0.0165845	0.910919	0.064887	0.661269	-0.0353186	0.811634	-0.00936023	0.949654	0.149856	0.309335	-0.392513	0.00579033	-0.0129855	0.930196	-0.648292	6.29062e-07	-0.507977	0.000228059	0.286008	0.0487619	0.728686	4.31832e-09	0.861319	4.00131e-15	0.221288	0.130654	0.195078	0.183941	0.671307	1.76741e-07	0.749506	8.83124e-10	0.5413	7.10637e-05	-0.136594	0.354574	0.508813	0.000221807	0.0213414	0.885519	-0.543942	6.44452e-05	0.153603	0.297254
MIDN	pink	0.242798	0.0963527	0.032497	0.826441	0.122982	0.404984	0.0131292	0.929425	-0.196442	0.180833	0.0851044	0.565208	-0.195274	0.183491	-0.0669446	0.651206	-0.417055	0.00318865	-0.449772	0.00134008	0.278036	0.055693	0.236677	0.105312	0.718827	8.71359e-09	0.0766558	0.604562	-0.16491	0.262669	0.317604	0.0278263	0.447935	0.00141014	0.401364	0.00469298	0.176002	0.231461	0.53479	9.01097e-05	0.0868076	0.557421	-0.400125	0.00483468	-0.11113	0.452071
TTC28	pink	0.0583444	0.693653	0.0948166	0.521497	0.118484	0.422512	0.194368	0.185572	-0.197427	0.178611	-0.083228	0.573845	-0.21567	0.140965	0.0514037	0.728609	-0.0220404	0.881795	-0.230806	0.114493	0.0923357	0.532501	0.343308	0.0168981	0.446957	0.00144876	0.10415	0.481138	-0.276931	0.0567138	-0.0765313	0.605151	0.188023	0.200625	0.190265	0.19521	-0.13461	0.361671	0.205491	0.161166	0.0440605	0.766193	-0.278564	0.0552105	0.195236	0.183577
AP5Z1	pink	0.335698	0.0196683	-0.12181	0.40951	0.222046	0.129308	-0.0590776	0.689995	0.0631731	0.669696	0.0173809	0.906659	-0.317022	0.02813	-0.18886	0.198591	-0.666862	2.278e-07	-0.802725	6.78911e-12	0.176619	0.229803	0.583992	1.31642e-05	0.837805	1.12467e-13	0.141721	0.336626	-0.187688	0.201444	0.303123	0.036234	0.556287	4.0364e-05	0.279144	0.054685	0.0064652	0.965214	0.635617	1.21069e-06	0.322341	0.0254575	-0.272731	0.0607298	-0.107347	0.467704
SHARPIN	pink	0.32969	0.0221175	-0.0649429	0.660994	0.0742004	0.616219	-0.040262	0.785852	-0.11889	0.42091	0.0915233	0.536128	-0.305426	0.0347714	-0.00805678	0.956658	-0.75549	5.43741e-10	-0.463077	0.00091856	0.226252	0.122025	0.458885	0.00103635	0.858473	6.18293e-15	0.365009	0.0107451	0.192049	0.190979	0.637481	1.10159e-06	0.808049	3.84832e-12	0.757596	4.56911e-10	-0.10276	0.487042	0.600446	6.43696e-06	-0.00494545	0.973387	-0.573161	2.06475e-05	0.0485338	0.743228
ADGRL2	pink	-0.273749	0.0597363	0.205022	0.162146	-0.0660197	0.655722	-0.0662916	0.654393	0.0300177	0.8395	-0.0862304	0.560054	0.00487229	0.973781	0.237181	0.104551	0.267435	0.066116	0.551883	4.77965e-05	-0.49317	0.00036883	-0.130836	0.375412	-0.493596	0.000363869	0.121991	0.408808	0.461591	0.000958873	0.100898	0.49501	-0.213529	0.14505	-0.0488341	0.741694	0.0662559	0.654567	-0.384561	0.00696039	-0.168507	0.252257	0.228157	0.11883	0.671703	1.72754e-07
INKA1	pink	0.168154	0.253265	0.088714	0.548765	0.152416	0.301046	-0.00663617	0.964294	-0.176901	0.229049	0.0511126	0.730087	-0.311171	0.031335	0.0157657	0.9153	-0.715466	1.09956e-08	-0.380744	0.0075915	0.0937602	0.526169	0.444152	0.00156481	0.792824	1.86639e-11	0.312786	0.0304217	0.28568	0.0490322	0.756041	5.19629e-10	0.73906	1.99504e-09	0.732454	3.27557e-09	-0.0863652	0.559439	0.61131	3.92533e-06	0.0350842	0.812862	-0.480516	0.000546868	0.293328	0.0430305
KCTD9	pink	-0.0421845	0.775885	0.0101431	0.945449	-0.289902	0.0456398	0.00971912	0.947726	0.0919096	0.534402	0.0246467	0.867936	0.260946	0.0732277	-0.0373085	0.801231	0.213587	0.144937	0.274933	0.0585963	0.0883751	0.550299	0.0689163	0.641621	-0.46462	0.000878332	-0.0409298	0.782386	0.226278	0.12198	-0.263897	0.069922	-0.136379	0.355337	-0.443394	0.00159753	0.113176	0.443733	-0.648366	6.26595e-07	-0.345348	0.0162144	0.0240925	0.870879	-0.240861	0.0991212
TFEB	pink	0.292552	0.0436101	-0.0336229	0.820525	0.267284	0.0662754	-0.110534	0.454513	-0.0638751	0.666239	0.0399162	0.787649	-0.277522	0.0561656	-0.0706992	0.633002	-0.478906	0.000574356	-0.238523	0.102546	0.195148	0.183779	0.312031	0.0308461	0.662292	2.9441e-07	0.303591	0.035933	0.116741	0.429417	0.514152	0.000185412	0.56035	3.44614e-05	0.607223	4.7382e-06	-0.0633524	0.668812	0.44831	0.0013956	-0.0420831	0.77641	-0.472871	0.000688792	0.0402456	0.785937
PEAR1	pink	0.194841	0.184484	0.121003	0.412643	0.025797	0.861831	0.0952693	0.519501	-0.294396	0.042242	-0.0602604	0.68411	-0.313656	0.0299385	0.231023	0.114145	-0.519999	0.000151841	-0.395086	0.00545036	-0.108562	0.462653	0.595084	8.16245e-06	0.675508	1.38493e-07	0.447355	0.00143294	0.121661	0.410086	0.425046	0.00260042	0.539971	7.46234e-05	0.454582	0.0011711	0.000758832	0.995916	0.416643	0.00322189	0.124708	0.398374	-0.30402	0.0356587	0.609401	4.28743e-06
URB1	pink	0.242276	0.0970937	-0.0905103	0.540669	0.000369643	0.998011	0.0798717	0.589443	0.031646	0.830918	-0.0977028	0.50884	-0.257504	0.0772371	0.0563788	0.703492	-0.520475	0.000149368	-0.47137	0.000720252	0.0174783	0.906139	0.356114	0.012983	0.669451	1.966e-07	0.511577	0.000202228	-0.0186091	0.900096	0.30619	0.0342975	0.51843	0.00016026	0.434621	0.00202337	-0.0944962	0.522912	0.48287	0.000508816	0.0919118	0.534392	-0.341922	0.0173763	-0.00335518	0.981943
SMAD7	pink	-0.202538	0.167404	-0.11749	0.426442	0.413278	0.00350539	-0.116601	0.429972	0.0676991	0.647531	-0.0888972	0.547937	-0.068236	0.644921	0.0645934	0.662709	-0.164046	0.265213	-0.212841	0.146379	-0.0546604	0.712134	-0.00337055	0.981861	0.332204	0.0210633	0.0435291	0.768935	-0.183605	0.211602	0.235903	0.106489	0.102702	0.487291	0.308348	0.032987	-0.104939	0.477804	0.503879	0.00026109	0.255425	0.0797418	-0.0381362	0.796913	0.0145663	0.921723
FTO	pink	-0.341022	0.0176931	0.0431433	0.770927	-0.0232747	0.875227	-0.0163824	0.912	0.190966	0.193538	-0.0432957	0.77014	0.123749	0.402037	-0.0308847	0.834929	0.168312	0.252814	0.52798	0.000114924	-0.313163	0.0302116	-0.316816	0.0282379	-0.508795	0.000221944	0.0351898	0.812308	0.375484	0.00854207	0.0871209	0.555994	-0.189084	0.198051	0.0762993	0.606249	-0.265137	0.0685693	-0.249425	0.0873295	-0.188884	0.198532	0.148481	0.313846	0.0563582	0.703596
DYRK1B	pink	0.111837	0.449178	0.0611809	0.679542	0.0355983	0.81017	-0.118586	0.42211	-0.138375	0.348276	0.075287	0.611049	-0.206944	0.158161	0.140536	0.340724	-0.652924	4.9143e-07	-0.375791	0.00848394	0.0609517	0.680679	0.581023	1.49169e-05	0.787702	3.08328e-11	0.247182	0.0903064	0.234882	0.108057	0.731996	3.38847e-09	0.702019	2.70083e-08	0.630138	1.59223e-06	-0.0627151	0.671955	0.573314	2.05195e-05	0.0434594	0.769295	-0.473586	0.000674243	0.277002	0.0566475
NCAPH2	pink	0.37754	0.00815901	-0.00201501	0.989155	0.129183	0.381525	0.00614237	0.96695	-0.235436	0.107204	0.0502368	0.734542	-0.259713	0.0746448	-0.0452321	0.760158	-0.731842	3.42702e-09	-0.710615	1.52952e-08	0.178594	0.224552	0.789825	2.50818e-11	0.903035	1.69801e-18	0.160247	0.276592	-0.0284029	0.84803	0.459247	0.00102566	0.692956	4.81559e-08	0.357561	0.012594	0.0698491	0.637106	0.573569	2.03068e-05	0.19161	0.192014	-0.429579	0.00231123	0.080069	0.58852
SCO2	pink	0.398385	0.00504012	-0.0414662	0.779605	0.0590909	0.689929	-0.116725	0.429477	-0.0808525	0.584865	0.173737	0.237616	-0.358482	0.0123516	-0.104878	0.478064	-0.678907	1.13368e-07	-0.495133	0.000346489	0.0109709	0.941005	0.210838	0.150306	0.76535	2.37101e-10	0.329202	0.0223272	0.0236733	0.873108	0.541229	7.12512e-05	0.586332	1.19193e-05	0.641148	9.13142e-07	-0.161307	0.273384	0.708485	1.76428e-08	0.214712	0.142783	-0.297352	0.0401219	0.104884	0.478037
PPAN	pink	0.374541	0.00872298	-0.163768	0.266035	0.0319018	0.829572	0.0999761	0.498981	0.0229952	0.876714	0.0102027	0.945129	-0.202547	0.167384	-0.186945	0.203266	-0.249794	0.0868481	-0.531771	0.000100437	0.12426	0.400083	-0.0528499	0.721277	0.459349	0.00102267	-0.0857054	0.562455	-0.42308	0.00273545	-0.0388371	0.793262	0.134433	0.362311	0.0504859	0.733274	-0.0523573	0.723771	0.484884	0.000478162	0.275904	0.0576754	-0.0817475	0.580702	-0.509285	0.000218347
HMGXB3	pink	0.399154	0.00494841	-0.199056	0.174983	0.120117	0.416098	0.0501648	0.734908	-0.136639	0.354413	0.0409511	0.782276	-0.170476	0.246676	-0.175681	0.232327	-0.131586	0.372658	-0.50571	0.00024583	0.23284	0.111246	0.0992945	0.501927	0.453928	0.0011929	-0.173325	0.238748	-0.524884	0.000128148	-0.183348	0.212252	0.09152	0.536143	-0.00565364	0.969578	-0.10594	0.473594	0.349874	0.0147812	0.26416	0.0696329	-0.0887093	0.548787	-0.258297	0.0762988
SRF	pink	0.347367	0.0155613	-0.157435	0.285217	-0.119005	0.420459	0.214796	0.142622	-0.0218657	0.882726	0.0131427	0.929353	-0.302847	0.0364127	0.059142	0.689675	-0.478806	0.000576097	-0.412304	0.00359139	0.262201	0.0718074	0.374282	0.00877319	0.667441	2.20443e-07	0.397349	0.00516585	-0.020258	0.891295	0.292725	0.0434804	0.547588	5.62353e-05	0.436707	0.00191389	-0.0144442	0.922377	0.401005	0.00473371	-0.0460875	0.755761	-0.488221	0.000431029	-0.213853	0.144426
ENSBTAG00000012793	pink	0.362899	0.0112436	0.0327339	0.825195	-0.0111462	0.940064	-0.122207	0.407973	-0.0576403	0.697172	-0.065619	0.657682	-0.290682	0.0450348	0.127057	0.389478	-0.64343	8.11519e-07	-0.52247	0.000139399	0.0822637	0.578307	0.52835	0.000113432	0.82602	4.93414e-13	0.328912	0.0224529	0.0796879	0.590302	0.64576	7.18659e-07	0.639411	9.98337e-07	0.477696	0.000595817	-0.0541753	0.71458	0.641519	8.9587e-07	0.124754	0.398196	-0.423203	0.0027268	-0.00576182	0.968996
NIBAN2	pink	0.15793	0.283688	0.00947831	0.94902	0.317116	0.0280806	0.123841	0.401685	-0.225861	0.122688	-0.0524774	0.723163	-0.287224	0.0477684	-0.0718497	0.627467	-0.543809	6.47636e-05	-0.480426	0.000548375	0.290815	0.0449325	0.329653	0.0221333	0.719039	8.58622e-09	0.186929	0.203306	-0.0331592	0.82296	0.396304	0.00529556	0.566068	2.74909e-05	0.570969	2.25732e-05	-0.0475755	0.74813	0.564527	2.92292e-05	0.124713	0.398355	-0.397795	0.00511139	0.0235655	0.873681
ITGA7	pink	0.198226	0.176825	0.151819	0.302967	0.192346	0.190279	0.0326909	0.825421	-0.223347	0.127021	0.0340745	0.818155	-0.256257	0.0787324	-0.12294	0.405148	-0.428521	0.00237608	-0.391148	0.00597808	-0.0407754	0.783187	0.228787	0.117787	0.548993	5.3336e-05	0.437007	0.0018986	-0.101275	0.493394	0.272611	0.0608485	0.356842	0.0127861	0.418339	0.00308683	-0.159023	0.280325	0.521287	0.000145235	0.215679	0.140948	-0.197884	0.177587	0.068881	0.641792
ODF2L	pink	-0.231077	0.114057	0.00175155	0.990573	-0.105216	0.476636	0.0633119	0.669012	0.274255	0.0592469	0.040639	0.783895	0.014652	0.921264	-0.125367	0.395867	0.508399	0.000224886	0.607194	4.74448e-06	-0.415555	0.0033113	-0.69279	4.86578e-08	-0.789755	2.5256e-11	-0.139885	0.342989	0.112368	0.447014	-0.369719	0.00970048	-0.562848	3.12375e-05	-0.230608	0.114814	0.00051876	0.997208	-0.467269	0.000812919	-0.0765383	0.605118	0.477634	0.000596946	0.193196	0.18829
TM6SF1	pink	-0.272497	0.06096	-0.252956	0.0827991	-0.151183	0.305019	-0.0738198	0.618034	0.172288	0.241614	0.148489	0.31382	0.213935	0.144268	0.140057	0.34239	0.277132	0.0565264	0.39771	0.00512172	-0.176004	0.231455	-0.339391	0.0182795	-0.56447	2.92953e-05	0.101682	0.491647	0.239802	0.100661	-0.134037	0.363739	-0.304266	0.0355017	-0.173483	0.238315	0.0713367	0.629932	-0.394596	0.0055137	-0.128923	0.382494	0.286071	0.0487095	0.123249	0.403958
SCRN3	pink	-0.240151	0.100153	0.169392	0.249737	-0.00993897	0.946545	0.044013	0.766438	0.224388	0.125214	-0.141633	0.336929	0.0628289	0.671393	-0.0228683	0.877389	0.476259	0.000622249	0.576521	1.79874e-05	-0.355912	0.0130382	-0.673475	1.55916e-07	-0.639033	1.01782e-06	-0.125029	0.397149	0.0758969	0.608155	-0.195394	0.183217	-0.490918	0.000396054	-0.120144	0.415992	-0.0935407	0.527142	-0.263288	0.0705939	-0.0750702	0.612079	0.348207	0.015296	0.0539146	0.715895
ULK1	pink	0.287379	0.0476434	-0.166166	0.259002	0.0395851	0.78937	0.151524	0.303917	-0.235215	0.107545	0.0504917	0.733244	-0.19862	0.17595	0.112218	0.447627	-0.554513	4.322e-05	-0.763212	2.84827e-10	0.124896	0.397655	0.685678	7.54811e-08	0.759316	3.95861e-10	0.119607	0.418093	-0.253653	0.0819276	0.159754	0.27809	0.448173	0.00140088	0.162455	0.269941	0.127435	0.388055	0.525199	0.00012674	0.364542	0.0108537	-0.188289	0.199978	0.163224	0.267647
GNAI3	pink	-0.172003	0.242405	-0.114108	0.439965	-0.0959871	0.516345	0.0594087	0.688346	-0.00299535	0.98388	0.0901772	0.542166	0.337575	0.0189516	-0.067648	0.647779	0.601629	6.10478e-06	0.392108	0.00584544	-0.0849877	0.565743	-0.663238	2.79287e-07	-0.748471	9.59058e-10	-0.396738	0.00524133	-0.328059	0.022825	-0.728102	4.50557e-09	-0.702445	2.62694e-08	-0.557829	3.80229e-05	0.0351104	0.812725	-0.452632	0.00123716	0.00588566	0.96833	0.466906	0.000821634	-0.410954	0.00371375
AMPD2	pink	0.441072	0.00170168	0.0652837	0.659324	0.222926	0.127758	-0.0244193	0.869143	-0.0320625	0.828726	-0.00373613	0.979893	-0.394596	0.00551372	-0.214655	0.14289	-0.515072	0.000179716	-0.52601	0.000123186	0.1121	0.448108	0.395139	0.00544356	0.831859	2.40562e-13	0.0117362	0.936897	-0.123304	0.403745	0.407031	0.00409022	0.546869	5.77746e-05	0.449738	0.00134135	-0.163139	0.2679	0.619806	2.63157e-06	0.16821	0.253106	-0.400751	0.00476267	0.0257024	0.862332
LRRC8A	pink	0.277972	0.0557515	-0.0662474	0.654609	0.124997	0.397272	0.0538038	0.716455	-0.057707	0.696838	-0.0845076	0.567948	-0.27629	0.0573127	0.00179963	0.990314	0.0478805	0.746569	0.0288748	0.845535	-0.124678	0.398486	-0.343805	0.0167292	0.258931	0.0755549	0.0711519	0.630822	-0.211467	0.149064	0.0263403	0.85895	0.0107643	0.942114	0.358901	0.0122426	-0.186745	0.203758	0.346768	0.0157527	0.0802569	0.587643	-0.0969748	0.512018	0.141973	0.335761
ALDH3B1	pink	0.276441	0.0571707	-0.104118	0.481275	-0.0213319	0.88557	0.0770795	0.602561	-0.0281507	0.849364	0.0331039	0.823251	0.0431567	0.770858	-0.201075	0.17056	-0.573322	2.05126e-05	-0.625977	1.95364e-06	0.446615	0.00146249	0.597448	7.35484e-06	0.670898	1.80947e-07	0.198272	0.176722	-0.0758747	0.60826	0.238886	0.102008	0.592779	9.02802e-06	0.255685	0.0794251	0.0380302	0.797466	0.375693	0.00850258	0.0490932	0.740371	-0.446001	0.00148743	-0.452934	0.00122672
STIM1	pink	0.110356	0.455244	-0.0577816	0.696465	0.0959353	0.516573	0.13134	0.37356	-0.157444	0.28519	-0.149549	0.310336	-0.0752432	0.611257	0.201329	0.170008	-0.199267	0.174516	-0.467347	0.000811067	0.321129	0.0260472	0.412664	0.00355937	0.414483	0.00340143	-0.0189374	0.898343	-0.336235	0.019461	-0.0795603	0.590899	0.179996	0.220875	-0.0974597	0.5099	0.0128528	0.930908	0.228546	0.118186	0.131137	0.374304	-0.182094	0.215449	-0.327575	0.0230385
ARMH3	pink	-0.234219	0.109085	-0.166678	0.257517	-0.0684892	0.643692	-0.00865321	0.953452	0.258004	0.0766443	-0.0952388	0.519636	0.354285	0.0134896	-0.0323192	0.827376	0.582739	1.38794e-05	0.630338	1.57654e-06	-0.173986	0.236935	-0.559776	3.52444e-05	-0.783035	4.81429e-11	-0.166854	0.257006	0.0276794	0.851857	-0.465766	0.000849469	-0.545158	6.15917e-05	-0.241045	0.0988569	-0.0531692	0.719662	-0.530967	0.000103363	-0.180562	0.219402	0.321234	0.0259956	-0.0433738	0.769737
FAM110D	pink	0.0874612	0.554446	0.213346	0.145403	0.166354	0.258455	-0.128221	0.38511	-0.275719	0.0578502	0.00504319	0.972862	-0.205631	0.160874	0.0802814	0.587528	-0.529841	0.000107589	-0.346553	0.0158218	-0.022911	0.877162	0.384348	0.00699438	0.717082	9.83673e-09	0.285826	0.0489116	0.147932	0.315657	0.612241	3.75914e-06	0.556066	4.07097e-05	0.536358	8.51392e-05	0.147409	0.317391	0.570311	2.31826e-05	0.0804849	0.586579	-0.37952	0.00780411	0.302098	0.0369005
ENPP2	pink	-0.393702	0.00563094	0.0213065	0.885705	0.101244	0.493527	-0.0601302	0.684757	-0.0782991	0.596815	-0.0229956	0.876712	0.197864	0.177632	0.138979	0.346153	0.338125	0.018746	0.428804	0.00235853	0.0354143	0.811133	-0.0345398	0.815715	-0.374417	0.00874703	-0.395619	0.0053821	0.110851	0.45321	-0.15236	0.301227	-0.253202	0.0824908	-0.17704	0.228676	-0.207772	0.156466	-0.357164	0.0126998	-0.18871	0.198956	0.0600722	0.685045	0.132198	0.370416
XPO1	pink	-0.159566	0.278663	0.166779	0.257224	-0.280702	0.0532917	-0.0912239	0.537468	0.04338	0.769705	0.0217474	0.883356	0.202716	0.167024	0.0827042	0.576267	0.576458	1.80344e-05	0.6642	2.64655e-07	-0.193281	0.188093	-0.474021	0.000665515	-0.760847	3.48099e-10	-0.131728	0.372136	0.18624	0.205006	-0.405464	0.00424971	-0.465373	0.000859276	-0.333276	0.0206265	0.258963	0.075517	-0.707156	1.9274e-08	-0.328442	0.0226573	0.241921	0.097599	0.0952869	0.519424
DHX38	pink	0.258841	0.0756602	0.040716	0.783495	-0.00918485	0.950596	0.100026	0.498764	-0.191591	0.192059	-0.161484	0.272851	0.00887851	0.952242	0.022665	0.878471	-0.3274	0.0231161	-0.544028	6.42406e-05	0.330077	0.0219523	0.756703	4.9199e-10	0.672076	1.69065e-07	-0.0606889	0.681982	-0.221822	0.129705	0.130172	0.37786	0.420378	0.00293109	0.0300191	0.839493	0.0873052	0.555155	0.288451	0.0467835	0.0586734	0.692011	-0.427056	0.00246847	-0.176973	0.228856
SUGP2	pink	-0.326801	0.0233835	0.0056302	0.969704	-0.0709412	0.631837	0.0317101	0.830581	0.18849	0.199487	0.129099	0.381837	0.0110509	0.940575	-0.0505706	0.732843	0.204679	0.162865	0.622028	2.36572e-06	-0.160129	0.276949	-0.463128	0.000917205	-0.391785	0.00588978	0.0461769	0.755302	0.300385	0.038038	0.00593219	0.96808	-0.114635	0.437843	0.337072	0.0191415	-0.430449	0.00225914	-0.24495	0.0933475	-0.295515	0.0414286	-0.0113475	0.938983	0.171412	0.244052
PLA2G4A	pink	-0.174115	0.236581	-0.108533	0.462773	-0.0465861	0.753201	0.154133	0.295569	0.167132	0.256204	-0.0600441	0.685185	0.097921	0.507889	0.006798	0.963424	0.383853	0.00707382	0.63777	1.08551e-06	0.0926255	0.531209	-0.554844	4.26742e-05	-0.583679	1.33396e-05	0.116496	0.430389	0.238286	0.102897	-0.225808	0.122779	-0.23937	0.101294	-0.00364921	0.980361	0.136112	0.356292	-0.560466	3.43061e-05	-0.460305	0.000995018	-0.0116761	0.93722	-0.172265	0.241677
FTL	pink	0.187734	0.201331	0.092688	0.530931	0.0622702	0.674152	-0.0195203	0.895231	-0.314093	0.0296985	0.0761615	0.606901	-0.146173	0.321509	0.0931515	0.52887	-0.412223	0.00359866	-0.431174	0.00221646	0.366188	0.010475	0.590879	9.80429e-06	0.609036	4.36005e-06	0.143531	0.330429	0.00660759	0.964448	0.420907	0.00289185	0.451703	0.00126979	0.186215	0.205067	0.0863032	0.559722	0.307859	0.0332802	0.066464	0.653551	-0.331051	0.0215415	0.107762	0.465974
SIX5	pink	0.136354	0.355429	0.0140987	0.924228	0.0796242	0.5906	-0.0954105	0.51888	0.0176337	0.905308	0.0101433	0.945448	-0.259431	0.0749714	0.0361958	0.807044	-0.658631	3.60439e-07	-0.30487	0.0351199	0.0824481	0.577452	0.431009	0.00222611	0.770186	1.55486e-10	0.351908	0.0141733	0.298352	0.0394246	0.710702	1.52055e-08	0.732877	3.1746e-09	0.778643	7.24996e-11	-0.119931	0.416827	0.579705	1.5762e-05	-0.0179334	0.903706	-0.512539	0.000195788	0.267588	0.065956
PRMT3	pink	-0.141329	0.337979	-0.021216	0.886187	-0.207682	0.156649	0.0251048	0.865503	0.259312	0.0751098	-0.0760362	0.607495	0.189598	0.196811	-0.0204856	0.890081	0.609187	4.32978e-06	0.498672	0.000309284	-0.202731	0.16699	-0.688838	6.21979e-08	-0.746484	1.12242e-09	-0.208253	0.155487	-0.112022	0.448425	-0.530439	0.000105327	-0.634481	1.28205e-06	-0.481179	0.000535898	-0.108771	0.461785	-0.470667	0.000735448	-0.124725	0.398309	0.398393	0.00503911	-0.331078	0.02153
RBM42	pink	0.380568	0.00762182	0.0560969	0.704907	0.0544588	0.71315	-0.0286198	0.846883	-0.190588	0.19444	0.0161871	0.913045	-0.212904	0.146258	-0.0634176	0.668491	-0.680427	1.03571e-07	-0.766973	2.06023e-10	0.158822	0.28094	0.663333	2.77798e-07	0.913804	1.27485e-19	0.103678	0.483141	-0.176222	0.230868	0.440593	0.00172393	0.583677	1.3341e-05	0.280861	0.0531514	0.0263104	0.859108	0.699202	3.24005e-08	0.30945	0.0323337	-0.333771	0.0204277	-0.0771383	0.602283
OSBPL7	pink	0.182654	0.214017	-0.013527	0.927293	0.000104356	0.999438	-0.0365835	0.805017	-0.0477727	0.74712	0.0547475	0.711695	-0.190906	0.193681	0.0449413	0.761655	-0.686956	6.98178e-08	-0.35109	0.0144149	0.336942	0.019191	0.816766	1.46118e-12	0.802108	7.24257e-12	0.443343	0.00159978	0.367088	0.0102727	0.606738	4.84433e-06	0.877764	2.63931e-16	0.616597	3.0648e-06	-0.103171	0.485293	0.259197	0.0752434	-0.26306	0.0708467	-0.74447	1.31457e-09	0.147792	0.31612
SCLT1	pink	-0.299103	0.0389075	0.222328	0.128811	0.00736416	0.96038	-0.0402286	0.786026	-0.0220623	0.881679	-0.0868146	0.557389	0.269402	0.064073	-0.148408	0.314084	0.33505	0.0199207	0.525098	0.000127189	-0.34933	0.0149476	-0.387697	0.00647643	-0.768026	1.87972e-10	-0.129181	0.381532	0.282899	0.0513762	-0.242761	0.0964057	-0.420926	0.00289043	-0.313573	0.0299846	0.15695	0.286724	-0.520445	0.000149526	-0.123209	0.404113	0.411659	0.00364939	0.155516	0.291205
PHYKPL	pink	0.313503	0.0300233	0.134801	0.360986	-0.00776567	0.958222	0.0846852	0.567132	-0.324266	0.0245445	-0.00249705	0.986561	-0.126503	0.391565	0.00129284	0.993042	-0.377347	0.00819433	-0.492156	0.00038087	-0.098184	0.506745	0.578156	1.6811e-05	0.381968	0.00738399	-0.0965775	0.513756	-0.0768212	0.603781	0.155715	0.290579	0.233589	0.110068	-0.113735	0.44147	0.271152	0.0622983	0.249876	0.0867411	0.279563	0.0543077	0.00210726	0.988659	0.268931	0.0645574
SLC66A1	pink	0.416485	0.00323478	-0.040453	0.784861	0.0295879	0.841769	-0.0459056	0.756695	-0.0978423	0.508232	0.235258	0.107478	-0.281767	0.052356	-0.171288	0.244399	-0.644675	7.60606e-07	-0.770814	1.47092e-10	0.327242	0.0231865	0.581134	1.48475e-05	0.802616	6.86687e-12	0.113636	0.44187	-0.160128	0.276954	0.269456	0.0640179	0.569557	2.38995e-05	0.208004	0.155993	0.0627067	0.671996	0.507209	0.000233943	0.225439	0.123408	-0.3238	0.0247629	-0.208308	0.155376
ERC1	pink	-0.0504919	0.733243	0.0998607	0.499479	0.00217109	0.988315	0.180966	0.218355	0.0912823	0.537207	-0.283108	0.0511974	-0.0674953	0.648523	-0.0771766	0.602103	0.358011	0.012475	0.51506	0.00017979	-0.217579	0.137396	-0.499028	0.000305743	-0.324561	0.0244067	0.092471	0.531897	0.0655509	0.658015	-0.207795	0.156418	-0.195539	0.182887	0.214398	0.143381	-0.14522	0.324709	-0.205256	0.161657	-0.259881	0.0744499	-0.0358841	0.808674	0.113627	0.44191
CLASRP	pink	0.303322	0.0361056	0.0423096	0.775238	0.0826327	0.576598	-0.0941531	0.524429	-0.108899	0.461255	0.0665822	0.652974	-0.234622	0.108459	-0.0647544	0.661919	-0.776918	8.49406e-11	-0.579521	1.5883e-05	0.296132	0.0409862	0.754224	6.03195e-10	0.907931	5.44283e-19	0.302299	0.0367694	0.167454	0.255276	0.570819	2.27112e-05	0.83588	1.44327e-13	0.525629	0.000124843	0.0290809	0.844446	0.483886	0.000493148	-0.040058	0.786912	-0.627081	1.851e-06	-0.0279546	0.850401
NFKBIE	pink	0.352292	0.0140608	-0.183207	0.21261	0.0255331	0.863231	0.0264192	0.858531	-0.21453	0.143129	0.232715	0.111444	-0.200142	0.172592	-0.0727496	0.623151	-0.568141	2.53014e-05	-0.602674	5.82453e-06	0.374842	0.00866498	0.393631	0.0056404	0.750143	8.39216e-10	0.118072	0.424136	-0.130694	0.375932	0.27824	0.0555063	0.537819	8.0736e-05	0.371017	0.0094286	0.22411	0.125695	0.48769	0.000438242	0.128479	0.384148	-0.377853	0.00810204	-0.0936024	0.526868
SNX8	pink	0.281528	0.0525652	-0.0568451	0.701154	0.00866854	0.95337	-0.0420033	0.776823	-0.0950987	0.520253	0.0338181	0.8195	-0.0847503	0.566833	0.0208265	0.888263	-0.514853	0.000181058	-0.623101	2.24634e-06	0.194744	0.184706	0.787267	3.21553e-11	0.723455	6.29082e-09	-0.00688211	0.962972	-0.0566501	0.702131	0.3107	0.0316057	0.501549	0.00028174	0.0664575	0.653583	0.132354	0.369847	0.378694	0.00795059	0.153487	0.297621	-0.323771	0.0247763	0.0408064	0.783026
RNPEP	pink	0.198696	0.17578	0.182591	0.21418	-0.0776508	0.599866	0.0862962	0.559754	-0.257836	0.0768436	0.0792811	0.592206	-0.20842	0.155149	0.067597	0.648028	-0.416858	0.00320452	-0.449105	0.00136517	0.17871	0.224246	0.755395	5.47999e-10	0.705925	2.09103e-08	0.0881536	0.551303	-0.0235755	0.873628	0.306242	0.0342653	0.506109	0.000242614	0.207123	0.157792	0.146675	0.319833	0.305367	0.0348087	0.038694	0.794007	-0.425529	0.00256814	0.201913	0.168747
ITGA5	pink	0.313187	0.0301984	-0.0435707	0.76872	0.0300477	0.839342	0.132699	0.368591	-0.0380219	0.797509	0.0298872	0.840189	-0.429524	0.00231456	0.0239476	0.871649	-0.482902	0.000508315	-0.430678	0.00224558	0.186659	0.203971	0.340194	0.0179889	0.618606	2.78653e-06	0.282968	0.0513169	0.056334	0.703717	0.339473	0.0182497	0.536933	8.3382e-05	0.41205	0.00361412	-0.0607423	0.681717	0.37478	0.00867685	0.000279715	0.998495	-0.406207	0.00417334	-0.0574367	0.698191
DUSP1	pink	0.164198	0.264765	0.214684	0.142835	-0.0438317	0.767374	-0.159419	0.279114	-0.147486	0.317134	0.00230266	0.987607	-0.0118466	0.936305	-0.0332981	0.822231	-0.183022	0.213082	-0.106922	0.46948	0.157038	0.28645	0.212678	0.146697	0.309644	0.0322201	-0.107784	0.465884	-0.0203668	0.890714	0.16123	0.273617	0.212761	0.146536	0.0522939	0.724093	0.194879	0.184396	0.109101	0.460418	-0.0827674	0.575974	-0.238019	0.103295	-0.0218986	0.882551
GJA4	pink	0.266994	0.0665812	0.121183	0.411943	0.0317103	0.83058	0.0624996	0.673018	-0.149591	0.310201	-0.0836644	0.571831	-0.374935	0.00864703	0.155328	0.291795	-0.273713	0.0597712	-0.312354	0.0306636	-0.469607	0.000758877	0.132373	0.36978	0.419651	0.00298584	0.260843	0.0733446	-0.0390395	0.792208	0.291358	0.0445157	0.147015	0.318702	0.251693	0.0843979	0.0408214	0.782949	0.514859	0.000181024	0.370294	0.0095793	0.0919154	0.534376	0.628562	1.72115e-06
SIPA1	pink	0.135747	0.357594	0.0208164	0.888317	0.110673	0.453945	0.00216778	0.988333	-0.0472652	0.749719	0.178402	0.225059	-0.421281	0.00286441	0.0404288	0.784986	-0.745126	1.24877e-09	-0.387887	0.00644814	0.244248	0.0943193	0.551615	4.82878e-05	0.796834	1.24745e-11	0.482116	0.000520737	0.398256	0.00505554	0.776912	8.49827e-11	0.823883	6.37535e-13	0.759896	3.77091e-10	-0.0378863	0.798216	0.486643	0.000452767	-0.0701136	0.635828	-0.556038	4.07537e-05	0.32055	0.0263326
RELA	pink	0.311885	0.0309285	-0.0301123	0.839001	0.0253854	0.864014	-0.0367501	0.804146	-0.0683661	0.644289	-0.0300798	0.839173	-0.257002	0.0778363	0.10607	0.473046	-0.665993	2.39265e-07	-0.323435	0.024935	0.443546	0.00159093	0.721773	7.08697e-09	0.818186	1.24198e-12	0.421202	0.00287013	0.388487	0.00635928	0.692273	5.02565e-08	0.88512	6.87331e-17	0.642915	8.33501e-07	0.089978	0.543062	0.293109	0.0431936	-0.307346	0.0335899	-0.789546	2.57757e-11	0.0758063	0.608584
ZNF703	pink	0.172862	0.240025	-0.0799048	0.589288	0.12612	0.393012	-0.0492181	0.739734	-0.066761	0.652101	0.0429589	0.77188	-0.136204	0.355961	-6.07982e-05	0.999673	-0.589282	1.0504e-05	-0.444593	0.00154603	0.393466	0.00566234	0.45046	0.00131465	0.822579	7.44217e-13	0.220536	0.132002	0.0464623	0.753837	0.552743	4.62541e-05	0.687679	6.67913e-08	0.568588	2.48509e-05	-0.104036	0.481622	0.571299	2.22734e-05	-0.0492845	0.739395	-0.603698	5.56177e-06	-0.248613	0.0883981
SH3BP2	pink	0.217231	0.138041	-0.140849	0.339637	0.108253	0.463931	0.0613209	0.678848	-0.0790449	0.593314	-0.0546588	0.712142	6.84669e-06	0.999963	-0.0062686	0.966271	-0.300017	0.0382862	-0.429153	0.00233716	0.549686	5.19563e-05	0.411648	0.00365038	0.667322	2.2194e-07	0.0118341	0.936372	-0.204816	0.162576	0.122865	0.405434	0.442845	0.00162166	0.224254	0.125445	0.0936458	0.526676	0.303972	0.035689	-0.0662098	0.654793	-0.509639	0.000215781	-0.301667	0.0371842
ELMOD2	pink	-0.176908	0.22903	0.0436624	0.768247	-0.168816	0.251375	-0.102641	0.48755	0.0226932	0.878321	0.0948401	0.521394	0.239853	0.100587	0.0144245	0.922483	0.660092	3.32578e-07	0.485134	0.00047449	-0.31402	0.0297385	-0.550518	5.03435e-05	-0.833719	1.90246e-13	-0.32614	0.0236818	-0.136308	0.355591	-0.595484	8.02039e-06	-0.73287	3.17638e-09	-0.657817	3.76885e-07	0.0440393	0.766303	-0.563281	3.07084e-05	0.00352902	0.981008	0.575401	1.8837e-05	-0.0805215	0.586408
HERC4	pink	-0.261127	0.0730209	-0.112743	0.445489	-0.0652626	0.659427	-0.0233735	0.874702	0.12609	0.393125	0.0852805	0.564401	0.24742	0.0899867	-0.0827702	0.575961	0.630521	1.56235e-06	0.583391	1.3503e-05	-0.323039	0.0251233	-0.861749	3.74379e-15	-0.860292	4.68667e-15	-0.316313	0.0285029	-0.132045	0.370978	-0.557757	3.81295e-05	-0.733429	3.04735e-09	-0.372848	0.00905613	-0.0411299	0.781348	-0.427705	0.0024271	0.000634315	0.996586	0.556561	3.99382e-05	-0.122507	0.406813
EXOC4	pink	-0.436347	0.00193243	-0.10234	0.488837	-0.114244	0.439419	0.143345	0.331064	0.213352	0.145391	-0.147639	0.316629	0.345786	0.016071	0.0646782	0.662293	0.308762	0.0327404	0.45711	0.00109016	0.0296461	0.841462	-0.2228	0.127979	-0.468519	0.000783614	0.00331051	0.982184	0.200909	0.17092	-0.187948	0.200807	-0.167081	0.25635	0.0662014	0.654834	-0.136601	0.354547	-0.385112	0.00687311	-0.291763	0.0442069	-0.00839473	0.954841	-0.0438996	0.767023
UNKL	pink	0.13656	0.354694	-0.0802249	0.587792	0.0870224	0.556442	0.135103	0.359901	-0.0257317	0.862177	-0.0404085	0.785091	-0.275307	0.05824	0.120714	0.413766	-0.468011	0.000795402	-0.388368	0.00637684	0.367788	0.0101176	0.627271	1.83381e-06	0.837654	1.14705e-13	0.2253	0.123645	0.0351563	0.812484	0.474756	0.000651022	0.670257	1.87724e-07	0.539595	7.56611e-05	-0.0970237	0.511804	0.421063	0.0028804	-0.102836	0.486718	-0.644889	7.52179e-07	0.100858	0.495185
REM1	pink	0.316059	0.028638	-0.0865546	0.558574	-0.0248119	0.867058	0.126422	0.391871	-0.152609	0.300428	0.035192	0.812297	-0.26721	0.0663533	0.0467398	0.752413	-0.588211	1.0999e-05	-0.407112	0.00408212	0.175492	0.232838	0.36799	0.0100734	0.756421	5.03597e-10	0.429284	0.00232916	0.0804084	0.586936	0.487594	0.000439552	0.639575	9.89965e-07	0.618356	2.81984e-06	-0.17473	0.234906	0.518053	0.000162344	0.0110486	0.940587	-0.469434	0.000762755	0.135355	0.358997
RNF126	pink	0.339078	0.0183939	-0.0387834	0.793541	0.149067	0.311918	-0.106152	0.4727	-0.147656	0.316572	0.0387432	0.793751	-0.294474	0.0421849	0.0234577	0.874254	-0.623884	2.1629e-06	-0.80308	6.54038e-12	-0.0592004	0.689384	0.417515	0.00315187	0.838137	1.07703e-13	0.119214	0.419636	-0.280273	0.0536721	0.413606	0.00347679	0.412155	0.00360469	0.240778	0.0992426	-0.00824064	0.955669	0.855154	1.01501e-14	0.519893	0.000152398	-0.0895698	0.544901	-0.000821563	0.995578
CHPF2	pink	0.213387	0.145323	0.033536	0.820981	0.0745971	0.614329	0.204709	0.162802	-0.129675	0.379698	0.026249	0.859433	-0.326502	0.0235181	-0.0130724	0.92973	-0.654697	4.46635e-07	-0.639713	9.82994e-07	0.330463	0.0217889	0.691441	5.29349e-08	0.830537	2.83736e-13	0.159904	0.277635	0.0288524	0.845654	0.436029	0.00194891	0.694234	4.4442e-08	0.372214	0.00918354	-0.0348142	0.814276	0.473797	0.000669993	0.0708045	0.632495	-0.493302	0.000367287	-0.0524857	0.723121
ZNF653	pink	0.376708	0.00831217	-0.00770484	0.958549	-0.0137552	0.92607	-0.035967	0.80824	-0.0451095	0.760789	0.0399774	0.787331	-0.188761	0.198832	-0.0435329	0.768915	-0.706402	2.02614e-08	-0.483411	0.000500408	0.230235	0.115419	0.726479	5.06669e-09	0.810002	3.11121e-12	0.363869	0.011012	0.245538	0.0925387	0.501664	0.000280692	0.818912	1.14226e-12	0.492122	0.000381282	0.0726591	0.623584	0.331361	0.0214119	-0.126954	0.389862	-0.617053	2.99946e-06	0.0413849	0.780026
NOSIP	pink	0.211378	0.149241	0.0241504	0.870572	0.0823881	0.57773	-0.0552083	0.709374	0.0162142	0.9129	0.0371201	0.802214	-0.409099	0.00388777	0.0583489	0.693631	-0.757738	4.51566e-10	-0.390303	0.00609681	0.264426	0.0693426	0.66751	2.19575e-07	0.857666	6.98248e-15	0.479216	0.000568969	0.386817	0.00660928	0.780713	5.98462e-11	0.872372	6.70584e-16	0.713136	1.28957e-08	-0.0906268	0.540146	0.47215	0.000703757	-0.131897	0.371519	-0.647098	6.69936e-07	0.216447	0.139504
CEP43	pink	-0.290177	0.0454259	0.0425399	0.774046	-0.108852	0.46145	0.109736	0.457797	0.0479308	0.746312	0.142101	0.335318	0.216634	0.139154	-0.166325	0.258539	0.385498	0.00681265	0.370206	0.00959782	-0.234392	0.108816	-0.36331	0.011145	-0.596832	7.55777e-06	-0.390956	0.00600479	-0.0943393	0.523605	-0.424941	0.00260748	-0.51409	0.000185798	-0.439099	0.00179486	-0.0332539	0.822462	-0.398172	0.00506567	-0.0094618	0.949108	0.394397	0.00553969	-0.100658	0.496044
BRAT1	pink	0.283356	0.0509855	0.093243	0.528463	0.125807	0.394194	-0.0749644	0.612582	-0.136771	0.353945	0.025291	0.864515	-0.198227	0.176822	0.0311686	0.833433	-0.607437	4.69203e-06	-0.654057	4.62342e-07	0.211955	0.148107	0.822998	7.08256e-13	0.849705	2.23159e-14	0.131356	0.3735	-0.00971228	0.947763	0.457881	0.00106648	0.616309	3.10682e-06	0.211866	0.148282	0.0520837	0.725158	0.489582	0.000413049	0.143333	0.331103	-0.41312	0.00351921	0.0410589	0.781717
VAMP1	pink	-0.00160021	0.991388	0.244321	0.0942185	0.238918	0.10196	-0.0859382	0.561389	-0.124473	0.399268	-0.0160034	0.914028	-0.215712	0.140886	0.0634252	0.668453	-0.383661	0.00710496	-0.32962	0.0221476	0.079348	0.591893	0.543894	6.4561e-05	0.56709	2.6391e-05	0.0556223	0.707292	0.00452207	0.975665	0.377472	0.00817138	0.369719	0.00970066	0.18223	0.215102	-0.0089332	0.951948	0.356977	0.0127497	0.107554	0.466841	-0.25841	0.076165	0.217187	0.138124
TP53I13	pink	0.261333	0.0727868	-0.0251374	0.86533	0.09522	0.519718	-0.101628	0.491881	0.0153902	0.91731	0.0650017	0.660706	-0.282847	0.0514212	-0.011971	0.935638	-0.730194	3.86836e-09	-0.356475	0.012885	0.156797	0.2872	0.587632	1.12751e-05	0.802106	7.24376e-12	0.392945	0.00573195	0.371861	0.00925516	0.809616	3.2455e-12	0.822671	7.36153e-13	0.722421	6.76955e-09	-0.0780919	0.59779	0.528177	0.000114128	-0.0803878	0.587032	-0.588693	1.07738e-05	0.13075	0.375729
NOP2	pink	0.38085	0.00757335	-0.0195615	0.895011	0.0685883	0.643211	0.00102441	0.994486	-0.0707225	0.63289	-0.00766124	0.958784	-0.205063	0.162061	-0.111138	0.452038	-0.5385	7.87546e-05	-0.627367	1.82523e-06	0.34781	0.0154209	0.660037	3.33596e-07	0.787056	3.28155e-11	0.123977	0.401165	-0.0865571	0.558563	0.326165	0.0236703	0.589237	1.05242e-05	0.201497	0.169644	-0.0630595	0.670256	0.414471	0.00340248	0.0372058	0.801767	-0.490456	0.000401852	-0.275476	0.0580802
GMEB2	pink	0.121905	0.409141	0.0605098	0.682871	0.0791243	0.592941	0.0707544	0.632736	-0.238319	0.102849	0.00400841	0.978429	-0.132494	0.369337	0.0856465	0.562724	-0.519469	0.000154642	-0.603853	5.52276e-06	0.22006	0.132859	0.861112	4.13154e-15	0.750211	8.34628e-10	0.0972064	0.511006	-0.0389413	0.792719	0.339137	0.0183723	0.551373	4.87354e-05	0.162671	0.269294	0.00588659	0.968325	0.393985	0.00559367	0.12431	0.399891	-0.399398	0.00491957	0.0494828	0.738384
HMMR	pink	-0.273227	0.0602438	0.0109279	0.941235	-0.0338492	0.819337	-0.037187	0.801865	0.137053	0.352943	0.241511	0.0981862	-0.0165848	0.910917	-0.0739396	0.617462	0.297977	0.0396852	0.467469	0.000808183	-0.146688	0.31979	-0.44122	0.00169488	-0.647847	6.44024e-07	-0.16021	0.276704	0.174888	0.234476	-0.330348	0.0218373	-0.351599	0.014264	-0.198853	0.175433	-0.00655854	0.964712	-0.517498	0.000165458	-0.139374	0.344773	0.324565	0.024405	0.119909	0.416912
ARMC7	pink	0.347797	0.0154248	-0.11566	0.433731	0.152589	0.300492	-0.186359	0.20471	-0.105709	0.474561	0.121751	0.409737	-0.336317	0.0194294	0.0410593	0.781714	-0.578556	1.65343e-05	-0.567568	2.58898e-05	0.120791	0.413467	0.32819	0.0227678	0.796244	1.32434e-11	0.109693	0.457975	-0.114861	0.436932	0.452523	0.00124094	0.515159	0.000179186	0.442578	0.00163349	-0.139351	0.34485	0.694642	4.33117e-08	0.242966	0.0961157	-0.306745	0.0339561	-0.0110402	0.940633
COPB2	pink	-0.454403	0.00117703	-0.127273	0.388665	-0.0444343	0.764266	0.165037	0.262297	0.195787	0.182321	0.0429786	0.771779	0.28523	0.0494053	-0.0817472	0.580703	0.46199	0.000947902	0.464257	0.000887664	-0.0453587	0.759507	-0.598947	6.88182e-06	-0.691345	5.32526e-08	-0.277235	0.0564315	-0.0715216	0.629043	-0.461138	0.000971475	-0.489541	0.000413585	-0.225514	0.12328	-0.154546	0.294262	-0.390427	0.00607936	-0.114866	0.436913	0.290713	0.045011	-0.360677	0.0117898
ENSBTAG00000014880	pink	0.135052	0.360082	-0.083482	0.572672	0.0572253	0.699249	0.151727	0.303262	0.0592976	0.688899	-0.0261291	0.860069	-0.296987	0.0403786	-0.00706433	0.961992	-0.0914409	0.536497	-0.177203	0.228241	0.0790954	0.593077	-0.200334	0.172173	0.319713	0.0267502	0.0718791	0.627325	-0.212335	0.147365	0.0266895	0.857099	0.0747549	0.613578	0.27543	0.0581238	0.00108284	0.994172	0.341767	0.0174307	0.116448	0.430582	-0.0882292	0.55096	0.068547	0.643412
PHF23	pink	0.327415	0.0231097	-0.254036	0.0814504	0.0887359	0.548666	-0.00271401	0.985393	-0.068537	0.64346	0.0382383	0.796381	-0.238223	0.102991	0.0603318	0.683755	-0.310262	0.0318592	-0.198152	0.17699	0.227149	0.120514	-0.022763	0.877949	0.418018	0.00311204	0.131796	0.371887	-0.00569377	0.969362	0.282825	0.0514405	0.335605	0.0197041	0.368876	0.00988089	0.0152194	0.918225	0.310944	0.0314657	-0.0365238	0.805329	-0.298608	0.0392481	-0.105099	0.477132
CNOT3	pink	0.317801	0.0277242	-0.02739	0.853389	0.0180829	0.902907	0.000278087	0.998503	-0.127193	0.388966	0.0580857	0.694945	-0.214643	0.142913	-0.0207214	0.888824	-0.779001	7.0147e-11	-0.649028	6.05026e-07	0.168562	0.252099	0.715579	1.09112e-08	0.913216	1.48094e-19	0.256508	0.0784293	0.0982056	0.506651	0.638907	1.0244e-06	0.75872	4.16084e-10	0.504587	0.000255089	-0.00151688	0.991836	0.643712	7.99711e-07	0.129944	0.378705	-0.492342	0.000378629	-0.00168993	0.990905
SHB	pink	0.219757	0.133407	0.0523003	0.72406	0.088575	0.549394	-0.220828	0.131477	0.113809	0.441174	-0.111079	0.452276	-0.17418	0.236404	-0.170905	0.245471	-0.0904999	0.540715	-0.149625	0.310088	-0.127844	0.386523	-0.21553	0.141229	0.277609	0.0560856	-0.0757534	0.608835	-0.256559	0.0783686	0.130669	0.376026	-0.0098746	0.946891	0.174255	0.236199	-0.156126	0.289294	0.474094	0.00066407	0.240416	0.0997668	0.0455384	0.758583	-0.0587722	0.691518
TRAPPC14	pink	0.304438	0.0353929	0.0527874	0.721594	0.0101587	0.945365	0.0525128	0.722984	-0.210099	0.151775	0.13965	0.343806	-0.231557	0.113286	-0.052054	0.725309	-0.741247	1.68748e-09	-0.656082	4.14295e-07	0.226012	0.122433	0.754967	5.67603e-10	0.887447	4.40514e-17	0.190777	0.19399	0.0412814	0.780563	0.482169	0.000519895	0.732595	3.24166e-09	0.416816	0.0032079	-0.0477264	0.747357	0.531784	0.000100389	0.101141	0.493968	-0.498806	0.000307944	0.00145698	0.992158
C2CD2L	pink	0.259174	0.0752707	-0.233191	0.110693	0.0957467	0.517401	-0.0775025	0.600565	-0.0184036	0.901194	0.244077	0.0945579	-0.262627	0.0713299	0.02644	0.858421	-0.452529	0.00124075	-0.443025	0.0016137	0.412934	0.00353551	0.281616	0.0524882	0.700438	2.99199e-08	0.0904286	0.541036	-0.121967	0.408904	0.350536	0.0145808	0.494427	0.000354376	0.407323	0.00406108	-0.108356	0.463504	0.463333	0.000911789	0.0400346	0.787033	-0.426613	0.002497	-0.19383	0.186817
HADHA	pink	-0.340993	0.0177035	0.0150173	0.919307	0.19659	0.180498	-0.128055	0.38573	-0.0480352	0.745777	-0.111382	0.451038	0.134397	0.362439	0.0724981	0.624355	0.410783	0.0037295	0.557192	3.89742e-05	-0.288815	0.0464949	-0.270743	0.0627096	-0.509217	0.000218844	-0.133695	0.364977	0.121521	0.41063	-0.186018	0.205556	-0.369067	0.00983976	-0.114512	0.438337	-0.184024	0.210542	-0.337616	0.0189361	-0.138995	0.346098	0.199253	0.174548	0.27043	0.0630251
VNN1	pink	-0.301554	0.0372586	0.244803	0.0935495	-0.0691752	0.640366	-0.164522	0.263809	0.36209	0.0114398	0.0871461	0.555879	-0.0618124	0.676415	-0.149074	0.311896	0.276225	0.0573731	0.534874	8.98385e-05	-0.17397	0.23698	-0.119722	0.417645	-0.400731	0.00476494	-0.0350505	0.813038	0.425516	0.00256902	0.158813	0.28097	-0.153557	0.2974	0.0124025	0.933322	-0.207572	0.156874	-0.374031	0.00882225	-0.272271	0.0611835	0.0511987	0.72965	0.289787	0.0457301
TNIP2	pink	0.294937	0.0418474	-0.0160309	0.913881	0.0276431	0.852049	-0.0335144	0.821094	-0.0254355	0.863748	0.0598977	0.685913	-0.167286	0.255759	-0.102931	0.486316	-0.621932	2.37666e-06	-0.652192	5.11139e-07	0.44743	0.00142996	0.651424	5.32585e-07	0.836259	1.37444e-13	0.0843781	0.568544	-0.0278742	0.850826	0.374116	0.00880563	0.664573	2.59172e-07	0.289558	0.0459089	0.00944111	0.949219	0.459977	0.00100442	0.0263789	0.858745	-0.522513	0.000139191	-0.246391	0.0913749
RUNDC1	pink	0.113982	0.440472	-0.206569	0.158932	-0.0445502	0.763669	0.121277	0.411579	-0.121034	0.412521	-0.141138	0.338639	0.0699578	0.63658	0.185975	0.205662	-0.413506	0.00348548	-0.400399	0.00480305	0.182628	0.214085	0.327818	0.0229314	0.525947	0.000123458	0.158543	0.281796	-0.0509834	0.730744	0.253067	0.0826602	0.42228	0.00279212	0.276557	0.0570622	-0.0751783	0.611565	0.358563	0.0123304	0.0267177	0.856949	-0.338106	0.0187528	-0.135359	0.358982
CDK20	pink	0.344163	0.0166087	0.0749188	0.612798	-0.0183881	0.901276	-0.0284348	0.847861	-0.0606372	0.682239	0.0863026	0.559725	-0.284037	0.0504067	-0.076504	0.60528	-0.681154	9.91688e-08	-0.441744	0.00167096	0.350973	0.0144499	0.680507	1.0308e-07	0.86356	2.82105e-15	0.293431	0.0429534	0.219672	0.133561	0.61124	3.93798e-06	0.821054	8.90419e-13	0.582593	1.3965e-05	-0.186046	0.205485	0.425862	0.00254611	-0.14408	0.328562	-0.689282	6.05176e-08	-0.0405734	0.784236
TPCN2	pink	0.269411	0.0640641	-0.0525469	0.722811	0.151036	0.305496	-0.00312062	0.983205	-0.0771876	0.602051	0.127412	0.38814	-0.233801	0.109737	-0.120713	0.413771	-0.617922	2.87849e-06	-0.587898	1.11473e-05	0.382174	0.00734948	0.747328	1.05009e-09	0.752138	7.1468e-10	0.246112	0.0917545	0.0544449	0.71322	0.326547	0.0234981	0.665622	2.44321e-07	0.337472	0.0189906	0.0341112	0.817962	0.305904	0.0344746	0.0218418	0.882853	-0.469	0.000772591	0.0455794	0.758372
SYDE1	pink	0.481012	0.000538652	-0.00888051	0.952231	0.0139551	0.924998	0.0524078	0.723516	-0.131692	0.372269	-0.0960243	0.516182	-0.243466	0.0954126	0.0129139	0.93058	-0.432	0.00216878	-0.688599	6.31217e-08	0.0649997	0.660716	0.4614	0.000964165	0.776552	8.78208e-11	0.0926603	0.531054	-0.378908	0.00791228	0.128708	0.383292	0.356827	0.0127902	0.156037	0.289572	0.0148306	0.920308	0.626899	1.86754e-06	0.344263	0.016575	-0.214147	0.143862	-0.0436044	0.768547
ILVBL	pink	0.522589	0.000138825	-0.0343161	0.816888	0.0380252	0.797492	0.147051	0.318581	-0.0713837	0.629706	-0.0891471	0.546808	-0.454282	0.00118104	-0.135499	0.358482	-0.297333	0.0401351	-0.317928	0.0276587	-0.126632	0.391079	0.0110015	0.94084	0.568566	2.48737e-05	0.0654675	0.658424	-0.233879	0.109615	0.166789	0.257196	0.280068	0.0538548	0.454972	0.00115826	-0.35115	0.0143973	0.580344	1.53465e-05	0.229662	0.116352	-0.192002	0.191089	0.099566	0.500752
MXD4	pink	0.133619	0.36525	0.114945	0.436595	0.0619126	0.67592	-0.0444456	0.764208	-0.042528	0.774108	0.0478923	0.746508	-0.234231	0.109066	0.018833	0.8989	-0.522893	0.000137365	-0.394868	0.00547848	0.24719	0.0902963	0.693365	4.69354e-08	0.792848	1.86201e-11	0.12829	0.384852	0.142827	0.33283	0.59977	6.63405e-06	0.658853	3.56072e-07	0.476964	0.000609166	-0.266122	0.0675085	0.4773	0.000603003	-0.0145464	0.92183	-0.540634	7.28284e-05	0.144218	0.328094
LTBR	pink	0.457635	0.00107399	-0.163805	0.265927	0.0718334	0.627545	-0.0576988	0.696879	-0.029852	0.840375	0.000646252	0.996522	-0.266631	0.0669661	-0.0223988	0.879887	-0.605342	5.16244e-06	-0.442462	0.00163865	0.279061	0.0547593	0.343089	0.0169728	0.828241	3.76649e-13	0.400535	0.00478748	0.0421236	0.7762	0.506596	0.000238742	0.695849	4.01311e-08	0.65948	3.44007e-07	-0.120436	0.414851	0.581339	1.47206e-05	-0.0292581	0.843511	-0.577057	1.75938e-05	-0.14877	0.312893
NECTIN2	pink	0.192881	0.189025	0.102819	0.486794	0.135751	0.35758	0.0398651	0.787915	-0.106813	0.469934	-0.105081	0.477207	-0.275518	0.0580404	0.0236734	0.873107	-0.698515	3.38602e-08	-0.563534	3.04026e-05	-0.0159865	0.914119	0.606248	4.95399e-06	0.843831	5.04212e-14	0.407536	0.00403991	0.139121	0.345657	0.612581	3.70012e-06	0.676706	1.29093e-07	0.566586	2.69284e-05	0.158786	0.28105	0.648992	6.06186e-07	0.179359	0.222541	-0.386528	0.00665331	0.332108	0.0211024
ZHX1	pink	-0.289953	0.0456002	0.102507	0.488122	-0.0952734	0.519484	-0.0352815	0.811828	-0.0162173	0.912883	-0.032145	0.828292	0.282585	0.0516468	0.100836	0.495278	0.792773	1.87592e-11	0.717115	9.81393e-09	-0.0873996	0.554726	-0.508276	0.000225805	-0.885843	5.99199e-17	-0.354632	0.0133924	0.0174113	0.906497	-0.476658	0.00061481	-0.681092	9.95403e-08	-0.547437	5.65554e-05	-0.0251732	0.86514	-0.719942	8.06055e-09	-0.251664	0.0844353	0.365714	0.010583	-0.00803902	0.956753
SH2D3C	pink	0.283067	0.0512321	0.0014826	0.99202	0.142138	0.335192	0.165859	0.259895	-0.232227	0.112217	-0.0411035	0.781485	-0.351018	0.0144364	-0.0145401	0.921864	-0.513942	0.000186732	-0.465284	0.00086151	-0.299895	0.0383682	0.299537	0.0386117	0.606896	4.80959e-06	0.278321	0.0554324	-0.0214003	0.885205	0.335835	0.0196153	0.389106	0.00626873	0.447099	0.0014431	-0.00281964	0.984825	0.581213	1.47987e-05	0.348393	0.0152377	-0.0770599	0.602653	0.553996	4.40868e-05
ARHGAP18	pink	-0.332495	0.0209437	-0.0112275	0.939627	0.0343931	0.816484	-0.0645763	0.662793	0.134263	0.362924	0.169031	0.250761	0.0529522	0.72076	-0.0159124	0.914515	0.582772	1.38603e-05	0.548184	5.49883e-05	0.036066	0.807722	-0.694548	4.3571e-08	-0.695115	4.20385e-08	-0.394133	0.00557418	-0.0803994	0.586977	-0.361049	0.0116968	-0.578161	1.68073e-05	-0.262252	0.0717501	-0.144752	0.326288	-0.405966	0.00419798	-0.107552	0.46685	0.34792	0.0153863	-0.190947	0.193585
ZFPL1	pink	0.196367	0.181003	0.0201038	0.892117	0.00244294	0.986852	0.137607	0.350982	-0.157784	0.284139	-0.0897792	0.543957	-0.0795897	0.590762	-0.0234798	0.874136	-0.652197	5.11006e-07	-0.728382	4.41499e-09	0.16772	0.25451	0.745204	1.24122e-09	0.730967	3.65512e-09	0.0660706	0.655473	-0.103119	0.485514	0.284566	0.0499605	0.550868	4.96786e-05	0.175045	0.23405	0.0702796	0.635026	0.505735	0.000245631	0.256153	0.0788582	-0.292644	0.0435412	-0.118622	0.421966
TLE3	pink	0.371032	0.00942551	-0.1857	0.206346	-0.0201849	0.891685	0.0983507	0.50602	0.162649	0.269359	-0.0918282	0.534765	-0.0226426	0.87859	-0.347994	0.015363	-0.325479	0.023983	-0.229956	0.115872	0.208639	0.154704	-0.117281	0.427271	0.383168	0.00718519	0.260499	0.0737389	-0.0531926	0.719543	0.198504	0.176206	0.345101	0.0162961	0.513113	0.000192035	-0.115657	0.433741	0.398808	0.0049894	0.0157496	0.915387	-0.282349	0.0518507	-0.322817	0.0252293
PRKD2	pink	0.205274	0.161619	0.0229498	0.876955	0.115577	0.434062	0.179888	0.221158	-0.294011	0.0425246	-0.0227792	0.877863	-0.351204	0.0143812	0.160515	0.275779	-0.408253	0.00396948	-0.257255	0.0775344	-0.137665	0.350776	0.413177	0.00351417	0.510727	0.000208079	0.331933	0.0211747	0.129491	0.380383	0.328996	0.0224165	0.418605	0.00306612	0.389157	0.00626142	0.196733	0.180175	0.278364	0.0553928	0.0768057	0.603854	-0.227401	0.120091	0.608125	4.54653e-06
WSCD1	pink	0.112119	0.448029	0.0562321	0.704229	0.0683373	0.644429	0.0258614	0.861489	-0.20848	0.155027	-0.11058	0.454324	-0.125552	0.395162	0.196724	0.180194	-0.450121	0.00132714	-0.510111	0.000212412	-0.0548184	0.711337	0.633682	1.33451e-06	0.483491	0.000499182	0.245943	0.0919852	-0.0142811	0.923251	0.187414	0.202113	0.356308	0.0129305	0.0822715	0.57827	0.221016	0.131141	0.328659	0.0225627	0.232795	0.111317	-0.110034	0.456569	0.248116	0.0890577
TMEM127	pink	0.333152	0.0206767	-0.0865603	0.558548	0.0894919	0.545252	0.00828626	0.955424	-0.0925591	0.531505	-0.0111208	0.9402	-0.22347	0.126806	0.012158	0.934634	-0.534728	9.0313e-05	-0.622756	2.28414e-06	0.321254	0.0259856	0.582343	1.4113e-05	0.91588	7.44302e-20	0.117217	0.427521	-0.159256	0.279611	0.417896	0.00312163	0.612336	3.74253e-06	0.4061	0.00418425	-0.0504271	0.733573	0.625033	2.04559e-06	0.124107	0.400668	-0.507864	0.000228916	-0.131924	0.37142
WWP1	pink	-0.287567	0.0474919	-0.25109	0.0851707	0.010321	0.944494	0.195008	0.1841	-0.114718	0.437509	-0.0109063	0.941352	0.245396	0.0927331	0.196522	0.180652	0.32376	0.0247817	0.0708164	0.632438	0.301014	0.0376169	-0.0743358	0.615574	-0.424055	0.00266767	-0.269324	0.0641532	-0.211937	0.148142	-0.469582	0.000759427	-0.36836	0.00999259	-0.466452	0.000832618	0.0104014	0.944062	-0.389864	0.00615939	0.0172994	0.907095	0.257821	0.0768614	-0.178394	0.22508
RAVER1	pink	0.370145	0.00961066	-0.0105582	0.94322	0.0520716	0.725219	-0.0150365	0.919205	-0.100698	0.49587	0.127837	0.386548	-0.338574	0.0185792	-0.0270741	0.855062	-0.732873	3.17562e-09	-0.742671	1.51188e-09	0.237765	0.103675	0.725775	5.32969e-09	0.911938	2.0439e-19	0.162528	0.269721	-0.0422142	0.775731	0.463946	0.000895716	0.69105	5.42373e-08	0.37389	0.00884986	0.00832165	0.955234	0.601061	6.26224e-06	0.191521	0.192224	-0.436058	0.00194738	-0.0721978	0.625796
SASS6	pink	-0.196686	0.180281	0.0892246	0.546458	-0.10351	0.483853	-0.0471906	0.750102	-0.0952306	0.519672	-0.135219	0.359483	0.410571	0.00374905	0.127786	0.38674	0.667488	2.19851e-07	0.412586	0.00356631	-0.194165	0.186041	-0.339355	0.0182925	-0.720973	7.49796e-09	-0.427969	0.00241051	-0.187717	0.201371	-0.627039	1.8548e-06	-0.671654	1.73236e-07	-0.713282	1.27676e-08	0.490235	0.000404653	-0.61388	3.48245e-06	-0.0609204	0.680834	0.435999	0.00195044	-0.0097682	0.947462
TRMT13	pink	-0.182971	0.21321	0.209009	0.153958	-0.366839	0.0103283	-0.0195856	0.894882	-0.0510477	0.730417	0.00962031	0.948257	0.319899	0.0266566	0.123539	0.402844	0.338744	0.0185165	0.23691	0.10496	0.0461911	0.755229	0.0757278	0.608957	-0.434033	0.00205524	-0.0764249	0.605655	0.0594951	0.687916	-0.330232	0.0218864	-0.280296	0.053652	-0.593844	8.6179e-06	0.280179	0.0537561	-0.60953	4.26191e-06	-0.251823	0.0842326	0.114302	0.439181	-0.151823	0.302953
WRAP73	pink	0.283654	0.0507313	0.0275744	0.852413	0.0500541	0.735472	-0.0921367	0.533388	-0.265541	0.0681328	0.144735	0.326347	-0.1071	0.468733	-0.027529	0.852654	-0.702548	2.60945e-08	-0.618056	2.86031e-06	0.239653	0.100879	0.793136	1.80927e-11	0.802804	6.73323e-12	0.180729	0.21897	0.082536	0.577045	0.461457	0.000962563	0.689235	6.06937e-08	0.319519	0.0268475	0.147828	0.316001	0.424371	0.00264607	0.0863166	0.559661	-0.445829	0.00149449	0.0498839	0.736339
ERGIC1	pink	0.386987	0.00658335	-0.077377	0.601157	-0.051805	0.726572	0.11812	0.423948	0.184884	0.208382	-0.0167356	0.91011	-0.223243	0.127202	-0.306963	0.0338228	-0.203706	0.164916	-0.365011	0.0107446	0.0555544	0.707633	-0.0467625	0.752296	0.377379	0.00818852	-0.0371498	0.802059	-0.31548	0.028947	0.0752171	0.611381	0.120329	0.415271	0.133798	0.3646	-0.315104	0.0291489	0.478096	0.000588657	0.216479	0.139444	-0.0947202	0.521923	-0.495952	0.000337531
ADH5	pink	-0.405474	0.00424866	0.0593323	0.688727	-0.24144	0.0982882	-0.0108046	0.941897	0.115507	0.43434	0.0645527	0.662909	0.20795	0.156103	0.099922	0.499215	0.314053	0.0297201	0.690878	5.48199e-08	-0.163342	0.267297	-0.355104	0.0132609	-0.629521	1.64156e-06	-0.0664091	0.653819	0.39259	0.00577988	-0.0209091	0.887823	-0.264224	0.0695636	-0.0256313	0.862709	-0.133432	0.365927	-0.471503	0.000717428	-0.334191	0.0202601	0.119323	0.419208	0.137113	0.35273
PRICKLE3	pink	0.367406	0.0102021	0.074308	0.615706	0.202114	0.168315	0.017145	0.907921	-0.154255	0.295182	-0.126462	0.391718	-0.17953	0.222093	-0.0911423	0.537834	-0.511686	0.000201488	-0.516166	0.000173157	0.246376	0.0913962	0.517097	0.000167742	0.787091	3.27035e-11	0.236348	0.105812	-0.0134202	0.927865	0.386055	0.00672602	0.595972	7.84995e-06	0.378871	0.00791896	0.329268	0.022299	0.436613	0.00191873	0.0154988	0.916729	-0.492641	0.00037506	0.0537462	0.716746
PIGT	pink	0.421229	0.00286816	0.135009	0.360238	-0.0838834	0.570821	-0.0931879	0.528708	0.136894	0.353509	0.0378245	0.798538	-0.384896	0.00690731	-0.226869	0.120983	-0.489894	0.000409025	-0.489656	0.000412082	-0.00556551	0.970052	0.525169	0.000126874	0.671439	1.754e-07	0.0436813	0.76815	-0.0207027	0.888923	0.416473	0.00323577	0.467791	0.000800566	0.28339	0.0509559	-0.231709	0.113044	0.502384	0.000274172	0.183361	0.212221	-0.289825	0.0457001	-0.011468	0.938337
ID1	pink	0.200507	0.171795	0.00744367	0.959953	0.211608	0.148788	0.0352973	0.811746	-0.287841	0.047271	0.101776	0.491246	-0.272684	0.0607767	-0.0448178	0.762291	-0.43338	0.00209111	-0.527731	0.00011594	-0.206438	0.159202	0.12833	0.384705	0.499095	0.000305086	-0.0318316	0.829941	-0.212303	0.147428	0.22198	0.129426	0.203723	0.164881	0.237024	0.104788	0.263019	0.0708927	0.615289	3.25965e-06	0.465999	0.00084372	0.076994	0.602964	0.252838	0.0829477
PHLDB1	pink	0.387633	0.00648611	-0.232707	0.111457	0.0178023	0.904407	0.262116	0.0719027	-0.118031	0.4243	-0.255071	0.0801748	-0.000135846	0.999269	-0.112632	0.445942	-0.317223	0.0280249	-0.340282	0.0179573	-0.0170542	0.908406	0.085999	0.561112	0.356701	0.0128241	0.156333	0.288645	-0.213084	0.14591	-0.0524027	0.723541	0.237056	0.10474	0.198585	0.176027	-0.0144785	0.922194	0.315947	0.0286972	0.130094	0.37815	-0.130761	0.375688	-0.138827	0.346685
ZNF74	pink	0.143563	0.33032	-0.0136789	0.926479	0.365307	0.0106763	0.00575814	0.969016	-0.134677	0.361432	0.139107	0.345705	-0.280633	0.053353	-0.282014	0.0521409	-0.512091	0.000198767	-0.542638	6.76373e-05	0.117678	0.425694	0.222949	0.127718	0.621887	2.38174e-06	0.187519	0.201857	-0.13148	0.373043	0.291443	0.0444505	0.431259	0.00221154	0.390922	0.00600956	-0.0150478	0.919144	0.553734	4.45319e-05	0.268601	0.0648993	-0.17999	0.220891	0.0373432	0.801049
MTARC2	pink	-0.300483	0.0379723	0.27636	0.0572466	0.0483609	0.744112	-0.310547	0.0316941	0.233139	0.110775	0.0112683	0.939408	-0.11829	0.423274	0.0843885	0.568496	0.284174	0.0502906	0.524554	0.000129635	-0.410931	0.00371587	-0.283343	0.0509964	-0.406943	0.00409903	-0.0529051	0.720998	0.328847	0.0224808	0.189027	0.198187	-0.266736	0.0668545	0.0255084	0.863362	-0.208247	0.155499	-0.170716	0.246	-0.0504229	0.733594	0.263376	0.0704971	0.519806	0.000152856
ACOT13	pink	-0.333155	0.0206756	-0.063189	0.669617	-0.0923472	0.532449	-0.0201946	0.891633	0.178725	0.224207	0.0686444	0.642939	0.299805	0.0384294	-0.0978336	0.50827	0.321517	0.025857	0.388491	0.00635865	-0.392874	0.00574153	-0.693572	4.63295e-08	-0.733447	3.04332e-09	-0.118278	0.423322	0.0174073	0.906519	-0.334316	0.0202102	-0.551783	4.79795e-05	-0.243126	0.0958893	0.0536564	0.717199	-0.242942	0.0961501	0.133393	0.366071	0.595095	8.15863e-06	-0.0395251	0.789682
IER2	pink	0.258782	0.0757291	0.193046	0.188641	0.0489197	0.741257	-0.00970425	0.947806	-0.177316	0.227941	-0.0231134	0.876085	-0.207544	0.156931	-0.0462486	0.754934	-0.418611	0.00306568	-0.507625	0.000230739	-0.0574608	0.69807	0.245507	0.092581	0.577254	1.74507e-05	0.00824855	0.955627	-0.1995	0.174002	0.249623	0.0870711	0.272177	0.0612765	0.147486	0.317134	0.277264	0.0564039	0.53941	7.61752e-05	0.322486	0.0253879	-0.0710575	0.631276	0.107024	0.469052
FXR1	pink	-0.307005	0.0337977	0.0505924	0.732732	-0.221496	0.130285	0.00088423	0.995241	0.239209	0.101532	0.0283301	0.848415	0.167498	0.255148	0.00440451	0.976297	0.547579	5.62543e-05	0.568389	2.50514e-05	-0.460666	0.000984739	-0.71152	1.43889e-08	-0.834641	1.69174e-13	-0.0396383	0.789093	0.079002	0.593515	-0.337691	0.0189082	-0.661887	3.01108e-07	-0.348834	0.0151005	-0.116173	0.431677	-0.407347	0.00405863	0.0105556	0.943234	0.588399	1.09105e-05	0.147977	0.315509
CALU	pink	-0.150389	0.307597	-0.00523585	0.971825	-0.119077	0.420176	0.167308	0.255695	0.243027	0.0960299	-0.0255349	0.863221	0.0593385	0.688695	-0.174593	0.235277	0.361045	0.0116977	0.517276	0.000166719	0.150038	0.30874	-0.460551	0.00098801	-0.452622	0.00123751	-0.0788003	0.594461	0.131726	0.372143	-0.229422	0.116744	-0.172352	0.241436	0.00198567	0.989313	-0.346326	0.0158952	-0.435323	0.00198595	-0.428787	0.00235963	-0.105353	0.476059	-0.402418	0.00457532
CYB5R3	pink	0.137445	0.351556	0.0492374	0.739635	0.126589	0.391239	-0.0490804	0.740437	-0.338042	0.0187768	-0.122703	0.40606	-0.120753	0.413617	0.249453	0.0872934	-0.0702459	0.635189	-0.271964	0.0614878	0.0613781	0.678565	0.418235	0.00309502	0.373898	0.00884815	-0.229626	0.11641	-0.340219	0.0179798	-0.0107407	0.942241	0.0676137	0.647947	-0.0703987	0.634452	-0.206797	0.158463	0.273193	0.0602775	0.233166	0.110732	-0.0745089	0.614749	0.135176	0.359638
NME3	pink	0.149011	0.312102	-0.0471332	0.750396	0.128557	0.383857	-0.120052	0.416354	0.0768201	0.603786	0.0683707	0.644267	-0.322494	0.0253842	0.0132049	0.92902	-0.591552	9.52264e-06	-0.180513	0.21953	0.245438	0.0926761	0.391478	0.00593218	0.749912	8.54902e-10	0.369932	0.00965547	0.357178	0.012696	0.725919	5.27495e-09	0.777053	8.38952e-11	0.824466	5.94702e-13	-0.285118	0.0494991	0.464019	0.000893814	-0.2158	0.140721	-0.673712	1.53787e-07	0.0924388	0.532041
EME2	pink	0.164703	0.263279	0.0907189	0.539732	0.0775792	0.600204	0.0118052	0.936527	-0.121176	0.411968	0.0186456	0.899901	-0.274685	0.0588339	-0.0228824	0.877314	-0.75216	7.13423e-10	-0.563798	3.00859e-05	0.0379554	0.797856	0.544143	6.39657e-05	0.862359	3.40465e-15	0.266032	0.0676057	0.113673	0.441723	0.631242	1.5074e-06	0.700519	2.97647e-08	0.60253	5.86254e-06	-0.0949913	0.520726	0.710724	1.5183e-08	0.181117	0.217965	-0.406778	0.0041156	0.183101	0.212879
SPSB3	pink	0.269308	0.0641693	0.045044	0.761126	0.100829	0.49531	0.0111893	0.939832	-0.156164	0.289173	0.000254618	0.99863	-0.299427	0.0386866	-0.00931883	0.949876	-0.777143	8.32071e-11	-0.599321	6.76817e-06	0.134009	0.36384	0.60034	6.46736e-06	0.933367	4.23523e-22	0.342375	0.017219	0.112726	0.445558	0.665424	2.47065e-07	0.768149	1.85962e-10	0.639737	9.81804e-07	-0.0876861	0.553424	0.700871	2.90942e-08	0.141054	0.338931	-0.484644	0.000481725	0.150121	0.308469
AXIN1	pink	0.370821	0.00946927	-0.053304	0.71898	0.109688	0.457993	-0.0494817	0.738389	-0.00915492	0.950757	0.0635351	0.667912	-0.389099	0.00626975	-0.0730351	0.621784	-0.641136	9.13705e-07	-0.487704	0.000438056	0.3322	0.0210647	0.488158	0.000431881	0.888844	3.357e-17	0.321947	0.0256477	0.0794219	0.591547	0.532903	9.64436e-05	0.743769	1.38833e-09	0.611692	3.8563e-06	-0.135306	0.359174	0.55554	4.15455e-05	-0.0421044	0.7763	-0.608692	4.42957e-06	-0.0807321	0.585426
PGAP6	pink	0.194919	0.184306	0.117016	0.428322	0.0462263	0.755048	-0.0305776	0.836547	-0.225372	0.123523	0.00583304	0.968613	-0.171992	0.242436	-0.0271707	0.85455	-0.260261	0.0740121	-0.20677	0.158517	-0.0798324	0.589626	0.102164	0.489585	0.495532	0.000342102	-0.0102361	0.94495	-0.162128	0.270919	0.280411	0.0535495	0.254589	0.0807672	0.449785	0.00133959	-0.115766	0.433304	0.539573	7.57215e-05	0.210107	0.151759	-0.18757	0.201732	0.149069	0.31191
CAPN15	pink	0.484603	0.000482339	-0.0322816	0.827574	0.0631773	0.669675	0.0172721	0.907242	-0.00619148	0.966686	-0.0039904	0.978525	-0.456546	0.00110777	-0.0659908	0.655863	-0.60431	5.40978e-06	-0.613602	3.52799e-06	0.0992539	0.502102	0.302659	0.0365345	0.84905	2.44792e-14	0.224936	0.12427	-0.10733	0.467774	0.461673	0.000956588	0.55814	3.75652e-05	0.469076	0.000770859	-0.0788679	0.594144	0.722297	6.82923e-09	0.224532	0.124966	-0.343354	0.0168824	-0.0807728	0.585236
SLC2A4RG	pink	0.26931	0.0641675	0.148741	0.312987	0.151548	0.30384	-0.152348	0.301264	0.0873033	0.555164	0.0421731	0.775944	-0.315866	0.0287405	-0.21497	0.142291	-0.576784	1.77931e-05	-0.513876	0.000187151	-0.306074	0.0343693	0.343971	0.0166733	0.637023	1.12752e-06	0.177758	0.226764	0.0445838	0.763496	0.608681	4.4318e-06	0.407051	0.00408815	0.395091	0.0054497	-0.123168	0.404269	0.745017	1.25955e-09	0.428006	0.00240817	-0.0349234	0.813704	0.246328	0.0914609
FMO4	pink	-0.405647	0.00423074	0.0389604	0.79262	-0.140105	0.342221	0.0873489	0.554957	0.176559	0.229965	0.0837714	0.571338	0.0988851	0.5037	0.108424	0.463222	0.552407	4.68518e-05	0.614891	3.32119e-06	-0.129679	0.379685	-0.604264	5.42105e-06	-0.793148	1.80728e-11	-0.14739	0.317455	0.127302	0.388555	-0.386599	0.00664241	-0.534951	8.95874e-05	-0.291578	0.0443475	0.0573546	0.698601	-0.585687	1.22509e-05	-0.205522	0.161103	0.361973	0.0114686	0.0488735	0.741493
BAHCC1	pink	0.0113241	0.939109	0.084073	0.569948	0.262544	0.0714224	0.261441	0.0726646	0.0657071	0.657251	-0.0275664	0.852456	-0.273068	0.0603992	-0.268238	0.0652757	-0.477615	0.000597285	-0.316851	0.0282197	0.210768	0.150444	0.377093	0.00824091	0.653142	4.85719e-07	0.271234	0.0622161	0.0846017	0.567516	0.431943	0.00217207	0.566865	2.66297e-05	0.581927	1.43616e-05	-0.0887041	0.54881	0.442261	0.00164763	-0.0395361	0.789624	-0.488141	0.000432112	-0.0157259	0.915513
ADAMTS15	pink	0.213466	0.14517	-0.10651	0.471203	0.0671631	0.650141	0.111104	0.452174	0.187119	0.202837	-0.0902953	0.541635	-0.161091	0.274036	-0.274543	0.0589702	-0.364341	0.0109009	-0.354663	0.0133836	0.156023	0.289614	0.156558	0.287943	0.461876	0.000951016	0.056372	0.703526	-0.0761197	0.607099	0.212579	0.14689	0.374372	0.00875581	0.375844	0.00847392	-0.302698	0.0365093	0.418694	0.00305919	0.0745708	0.614454	-0.293086	0.0432104	-0.348517	0.0151993
CAP2	pink	-0.191298	0.192751	-0.0449747	0.761483	-0.285707	0.0490099	-0.0354508	0.810942	0.370917	0.00944933	-0.239512	0.101086	0.151201	0.30496	0.128984	0.382265	0.215801	0.140717	0.503557	0.000263858	-0.370528	0.0095302	-0.465694	0.000851257	-0.457106	0.00109028	0.327412	0.0231112	0.288847	0.0464692	0.00424293	0.977167	-0.196029	0.18177	0.141353	0.337898	-0.202587	0.1673	-0.191629	0.191967	-0.175493	0.232835	0.158768	0.281106	0.156392	0.288463
PKN1	pink	0.258072	0.0765636	-0.0142999	0.92315	0.167707	0.254548	0.0477522	0.747226	-0.271341	0.0621089	-0.128306	0.384794	-0.185176	0.207652	0.147415	0.317371	-0.559923	3.50429e-05	-0.44037	0.00173434	0.243023	0.0960355	0.71114	1.4763e-08	0.79179	2.06765e-11	0.302601	0.0365725	0.0437442	0.767825	0.399632	0.00489213	0.641063	9.17163e-07	0.419928	0.0029649	0.0277307	0.851586	0.392282	0.00582168	-0.00444187	0.976096	-0.510991	0.000206241	0.2541	0.0813713
ACP6	pink	-0.55758	3.83915e-05	0.0457816	0.757333	0.169621	0.249089	-0.113628	0.441904	0.101851	0.490926	-0.095322	0.51927	0.0963903	0.514576	0.200412	0.172003	0.144017	0.328777	0.226534	0.121549	-0.125328	0.396013	-0.193928	0.186589	-0.36609	0.0104972	0.0515194	0.728021	0.02014	0.891924	-0.239571	0.100999	-0.25645	0.0785001	-0.116865	0.428922	0.0821259	0.578946	-0.212668	0.146716	0.0185882	0.900208	0.24673	0.0909169	0.0544808	0.713039
ANO8	pink	0.113481	0.442498	0.167475	0.255215	-0.0536786	0.717087	0.0656786	0.65739	0.0637143	0.66703	0.0738709	0.61779	-0.34122	0.0176231	-0.129935	0.378735	-0.577262	1.7445e-05	-0.287251	0.0477468	-0.089009	0.547432	0.256132	0.0788831	0.638443	1.04894e-06	0.405582	0.00423745	0.240874	0.0991036	0.543307	6.5984e-05	0.602427	5.88978e-06	0.726926	4.9057e-09	-0.0381614	0.796782	0.540304	7.37169e-05	0.0477075	0.747454	-0.360552	0.0118211	0.301436	0.0373369
RNF135	pink	-0.323128	0.025081	-0.0904203	0.541073	0.146815	0.319366	-0.0266351	0.857387	0.20867	0.154643	0.22095	0.131259	0.105939	0.473597	-0.118036	0.42428	0.0264346	0.85845	0.178086	0.225896	0.0052426	0.971789	0.0302348	0.838355	-0.394611	0.00551182	0.109332	0.459465	0.306509	0.0341009	0.0154914	0.916769	-0.096161	0.515582	-0.120841	0.413275	-0.024695	0.867679	-0.316417	0.0284482	-0.0363041	0.806477	0.230447	0.115073	0.103737	0.48289
ISYNA1	pink	0.29232	0.0437854	0.0330286	0.823646	0.0855837	0.563011	-0.112479	0.446565	0.0994456	0.501273	-0.00809908	0.95643	-0.333833	0.020403	-0.103746	0.482853	-0.438579	0.00182016	-0.204064	0.164158	-0.309095	0.0325432	0.0300726	0.839211	0.429503	0.00231583	0.495094	0.000346917	0.17012	0.247679	0.438819	0.00180845	0.350577	0.0145686	0.543027	6.66722e-05	-0.119887	0.416996	0.484419	0.000485097	0.18119	0.217776	-0.076846	0.603664	0.424024	0.00266981
PCMTD1	pink	-0.275852	0.057724	-0.0440951	0.766015	-0.134183	0.363212	-0.0254143	0.863861	0.0482435	0.744712	-0.111554	0.450334	0.336138	0.0194983	0.2235	0.126755	0.684252	8.23075e-08	0.460794	0.000981114	-0.230669	0.114714	-0.346711	0.015771	-0.766702	2.10938e-10	-0.206961	0.158126	-0.124572	0.398893	-0.541739	6.99244e-05	-0.702406	2.6336e-08	-0.677037	1.2661e-07	0.1184	0.422843	-0.577096	1.75654e-05	-0.0291162	0.84426	0.50748	0.000231856	0.0991362	0.502612
GPAT3	pink	-0.183171	0.212703	0.105689	0.474648	-0.0726404	0.623674	-0.0796297	0.590575	0.416358	0.00324514	-0.123883	0.401525	-0.0512491	0.729394	-0.133139	0.366991	0.146331	0.320981	0.487357	0.000442823	-0.395645	0.00537883	-0.512504	0.00019602	-0.397717	0.00512084	0.119906	0.416925	0.38426	0.0070085	0.227044	0.120689	-0.155679	0.290691	0.262078	0.0719454	-0.257137	0.0776745	-0.0702417	0.635209	-0.107282	0.467975	0.184501	0.209342	0.250556	0.0858579
BRMS1	pink	0.381713	0.00742684	-0.0204928	0.890043	0.0741935	0.616252	0.0539143	0.715897	-0.263279	0.0706037	0.103805	0.482602	-0.120678	0.413907	-0.19107	0.193291	-0.650284	5.65978e-07	-0.857889	6.75283e-15	0.253043	0.0826901	0.595193	8.12363e-06	0.78075	5.96436e-11	-0.0318224	0.82999	-0.280698	0.0532951	0.210362	0.15125	0.476773	0.00061269	0.101812	0.491091	0.193026	0.188686	0.584182	1.30592e-05	0.366252	0.0104605	-0.20794	0.156124	-0.23122	0.113827
KTN1	pink	-0.358853	0.0122549	0.0783757	0.596455	0.0172194	0.907523	-0.0290448	0.844637	0.121651	0.410126	-0.12349	0.403032	0.153309	0.298191	0.0878656	0.552609	0.728449	4.39338e-09	0.785592	3.77665e-11	-0.31235	0.0306661	-0.712171	1.37688e-08	-0.823227	6.89252e-13	-0.17532	0.233304	0.0166422	0.91061	-0.466772	0.000824852	-0.65369	4.71595e-07	-0.298008	0.0396636	-0.126586	0.391251	-0.561914	3.24095e-05	-0.232435	0.111886	0.345534	0.0161535	0.0539272	0.715832
KIFAP3	pink	-0.355442	0.0131674	-0.00423056	0.977233	-0.0103326	0.944431	-0.0391529	0.791618	0.117393	0.426824	-0.0421845	0.775885	0.229329	0.116896	0.00587365	0.968395	0.541145	7.14709e-05	0.526986	0.000119028	-0.410863	0.00372206	-0.8075	4.08381e-12	-0.800942	8.17867e-12	-0.145357	0.32425	-0.0970313	0.511771	-0.436366	0.00193145	-0.691762	5.18861e-08	-0.312182	0.0307609	0.031887	0.82965	-0.302914	0.0363688	0.0823767	0.577783	0.596656	7.61674e-06	-0.0222026	0.880932
CRACR2B	pink	-0.00468906	0.974767	0.0996277	0.500486	0.165213	0.261782	-0.0938251	0.525881	-0.205814	0.160494	-0.00450061	0.97578	-0.185336	0.207251	0.175803	0.231998	-0.529493	0.000108929	-0.171194	0.24466	0.117141	0.427826	0.535239	8.86617e-05	0.70931	1.66958e-08	0.323667	0.0248257	0.297658	0.0399077	0.64009	9.64219e-07	0.685335	7.70716e-08	0.670673	1.83294e-07	-0.225188	0.123837	0.415214	0.00333969	-0.146267	0.321195	-0.578651	1.64686e-05	0.334829	0.0200076
ALDH9A1	pink	-0.530604	0.000104709	0.13512	0.359838	-0.0219536	0.882258	0.00502664	0.972951	0.0190199	0.897902	-0.0156254	0.916051	0.118675	0.421758	0.266985	0.0665909	0.37271	0.00908378	0.483514	0.000498824	-0.152768	0.299917	-0.166612	0.257706	-0.466653	0.000827732	-0.174435	0.235708	0.151127	0.3052	-0.00963253	0.948191	-0.34826	0.0152794	-0.149117	0.311752	-0.0957948	0.51719	-0.265771	0.0678855	-0.0917636	0.535054	0.202228	0.16807	0.231789	0.112915
[truncated: 270 more rows]
