# Supplementary material for: Identification of the hub genes related to adipose tissue metabolism of bovine
Source: Front Vet Sci. 2022 Nov 9;9:1014286. doi: 10.3389/fvets.2022.1014286 (PMC9682410; doi:10.3389/fvets.2022.1014286)
Supplement: Supplementary file 5 [file Table_5.XLSX]

## Sheet: Sheet1
Table 5. The full English name of the abbreviated words in the manuscript
Rap1	Rap1 GTPase
MAPK	mitogen-activated protein kinases
VEGF	Vascular endothelial growth factor
IL-17	Interleukin-17
GnRH	gonadotrophin-releasing hormone
AMPK	AMP-activated protein kinase
TREM-2	triggering receptor expressed on myeloid cells 2
